# Supplementary material for: Genome reconstruction of the non-culturable spinach downy mildew Peronospora effusa by metagenome filtering
Source: PLoS One. 2020 May 12;15(5):e0225808. doi: 10.1371/journal.pone.0225808 (PMC7217449; doi:10.1371/journal.pone.0225808)
Supplement: S1 Table — (XLSX) [file pone.0225808.s008.xlsx]

## Sheet: Sheet1
	lifestyle	source	data	statistics	assembly	assembly size (mb)	citation
Albugo laibachii	obligate biotrophic	The Sainsbury laboratory	ftp://ftp.ensemblgenomes.org/pub/protists/release-40/fasta/albugo_laibachii/pep/	https://protists.ensembl.org/Albugo_laibachii/Info/Annotation/	ENA1	37 (estimated)	https://doi.org/10.1371/journal.pbio.1001094
Albugo candida	obligate biotrophic	The Sainsbury laboratory	ftp://ftp.ensemblgenomes.org/pub/protists/release-40/fasta/protists_stramenopiles1_collection/albugo_candida/pep/	https://protists.ensembl.org/Albugo_candida/Info/Annotation/	ASM107853v1	34.5	https://bmcgenomics.biomedcentral.com/articles/10.1186/1471-2164-12-503
Pythium aphanidermatum	necrotrophic	Michigan State University	ftp://ftp.ensemblgenomes.org/pub/protists/release-40/fasta/pythium_aphanidermatum	https://protists.ensembl.org/Pythium_aphanidermatum/Info/Index	AKXX00000000	35.9	http://dx.plos.org/10.1371/journal.pone.0075072
Pythium arrhenomanes	necrotrophic	Michigan State University	ftp://ftp.ensemblgenomes.org/pub/protists/release-40/fasta/pythium_arrhenomanes	https://protists.ensembl.org/Pythium_arrhenomanes/Info/Index	AKXY00000000	44.7	http://dx.plos.org/10.1371/journal.pone.0075072
Pythium irregulare	necrotrophic	Michigan State University	ftp://ftp.ensemblgenomes.org/pub/protists/release-40/fasta/pythium_irregulare	https://protists.ensembl.org/Pythium_irregulare/Info/Index	AKXZ00000000	42.9	http://dx.plos.org/10.1371/journal.pone.0075072
Pythium iwayamai	necrotrophic	Michigan State University	ftp://ftp.ensemblgenomes.org/pub/protists/release-40/fasta/pythium_iwayamai	https://protists.ensembl.org/Pythium_iwayamai/Info/Index	AKYA00000000	43.3	http://dx.plos.org/10.1371/journal.pone.0075072
Pythium vexans	necrotrophic	Michigan State University	ftp://ftp.ensemblgenomes.org/pub/protists/release-40/fasta/pythium_vexans	https://protists.ensembl.org/Pythium_vexans/Info/Index	AKYC00000000	33.9	http://dx.plos.org/10.1371/journal.pone.0075072
Pythium ultimum var. ultimum	necrotrophic	Michigan State University	ftp://ftp.ensemblgenomes.org/pub/protists/release-40/fasta/pythium_ultimum	https://protists.ensembl.org/Pythium_ultimum/Info/Index	DAOM BR144	42.8	https://genomebiology.biomedcentral.com/articles/10.1186/gb-2010-11-7-r73
Plasmopara viticola	obligate biotrophic	INRA	https://data.inra.fr/dataset.xhtml?persistentId=doi:10.15454/4NYHD6	https://data.inra.fr/dataset.xhtml?persistentId=doi:10.15454/4NYHD6	INRA-PV221 isolate	92.94	doi.org/10.1101/350041
Plasmopara halstedii	obligate biotrophic	Goethe-Universität Frankfurt am Main	ftp://ftp.ensemblgenomes.org/pub/protists/release-44/fasta/protists_stramenopiles1_collection/plasmopara_halstedii_gca_900000015/pep/	http://protists.ensembl.org/Plasmopara_halstedii_gca_900000015/Info/Annotation/#assembly	GCA_900000015.1	75.3	https://bmcgenomics.biomedcentral.com/articles/10.1186/s12864-015-1904-7
Peronospora belbahrii	obligate biotrophic	Goethe-Universität Frankfurt am Main	https://www.ebi.ac.uk/ena/data/view/PRJEB15119		https://www.ebi.ac.uk/ena/data/view/PRJEB15119	35.4	https://www.biorxiv.org/content/10.1101/721027v1
Hyaloperonospora arabidopsidis	obligate biotrophic	Virginia Bio Informatics Institute	ftp://ftp.ensemblgenomes.org/pub/protists/release-44/fasta/hyaloperonospora_arabidopsidis/pep/	http://protists.ensembl.org/Hyaloperonospora_arabidopsidis/Info/Annotation/#assembly	HyaAraEmoy2_2.0	81.6	10.1126/science.1195203
Phytophthora infestans	hemi biotrophic	Broad Institute	ftp://ftp.ensemblgenomes.org/pub/protists/release-44/fasta/phytophthora_infestans/pep/	http://protists.ensembl.org/Phytophthora_infestans/Info/Annotation/#assembly	ASM14294v1	229	10.1038/nature08358
Phytophthora capsici	hemi biotrophic	Joint Genome Institute, California	https://genome.jgi.doe.gov/portal/Phyca11/Phyca11.download.ftp.html		GCA_000325885.1	56.1	10.1094/MPMI-02-12-0028-R
Phytophthora sojae	hemi biotrophic	Joint Genome Institute, California	ftp://ftp.ensemblgenomes.org/pub/protists/release-44/fasta/phytophthora_sojae/pep/	http://protists.ensembl.org/Phytophthora_sojae/Info/Annotation/#assembly	P.sojae V3.0	95	10.1126/science.1128796
Phytophthora parasitica	hemi biotrophic	Broad Institute	ftp://ftp.ensemblgenomes.org/pub/protists/release-44/fasta/protists_stramenopiles1_collection/phytophthora_parasitica_inra_310_gca_000247585/pep/	http://protists.ensembl.org/Phytophthora_parasitica_inra_310_gca_000247585/Info/Annotation/#assembly	PP_INRA-310_V2	82	-	https://www.ncbi.nlm.nih.gov/pmc/articles/PMC4066925/
Peronospora effusa 1	obligate biotrophic	Utrecht University			Hybrid7	32.4	This paper
Peronospora tabacina 968-J2	obligate biotrophic	University of California Davis	https://www.ncbi.nlm.nih.gov/genome/?term=Peronospora+tabacina		PRJNA285243	63.1	https://doi.org/10.1094/MPMI-05-15-0112-R

## Sheet: Sheet2
			total number	with SP	with SP without TMHMM	no KDEL	%
	pfs		13227		557	552	4.17328	95.8267	415												Pl. halstedii	Pl. viticola		Ph. infestans	Ph. parasitica	Ph. sojae	Ph.capsici		A. candida	A. laibachii		Py. arrhenomanes	Py. aphanidermatum	Py. irregulare	Py. iawyamai	Py. vexans	Py. ultimum var. ultimum
	pbe		9049	618	428	423	4.67455	95.3255								total number	with SP	with SP without TMHMM	no KDEL	% secreted
	pha		15498	1329	1076	1071	6.91057	93.0894						P. farinosa		13227	783	557	552	4.17328
	pta		18447		806	798	4.32591	95.6741						P. belbarhii		9049	618	428	423	4.67455
	hpa		14321		1002	999	6.97577	93.0242						H. arabidopsidis		14321	1221	1002	999	6.97577
	pca		19805	1751	1439	1433	7.23555	92.7645	1311					P. tabacina 1		18447	1158	806	798	4.32591
	pin		18138		1892	1885	10.3925	89.6075
	ppa		27942		2260	2250	8.05239	91.9476						Pl. halstedii		15498	1329	1076	1071	6.91057
	pso		26584		2343	2337	8.791	91.209	2366		https://www.ncbi.nlm.nih.gov/assembly/GCF_000149755.1/			Pl. viticola		12201	2201	1857	1850	15.1627
	aca		13310	1123	891	888	6.67168	93.3283
	ala		13804	901	684	679	4.91886	95.0811						Ph. infestans		18138	2288	1892	1885	10.3925
	pir		13805	1321	966	961	6.96125	93.0388						Ph. parasitica		27942	2849	2260	2250	8.05239
	pap		12312	1224	933	928	7.53736	92.4626						Ph. sojae		26584	2841	2343	2337	8.791
	par		13805	1147	914	913	6.61355	93.3865						Ph.capsici		19805	1751	1439	1433	7.23555
	piw		15249	1410	1074	1067	6.99718	93.0028
	pul		15322	1374	1077	1071	6.98995	93.0101						A. candida		13310	1123	891	888	6.67168
	pve		11958	1166	868	863	7.21693	92.7831						A. laibachii		13804	901	684	679	4.91886
	pvi		12201		1857	1850	15.1627	84.8373
	pmu				897	891	#DIV/0!	#DIV/0!						Py. arrhenomanes		13805	1147	914	913	6.61355
														Py. aphanidermatum		12312	1224	933	928	7.53736
														Py. irregulare		13805	1321	966	961	6.96125
														Py. iawyamai		15249	1410	1074	1067	6.99718
														Py. vexans		11958	1166	868	863	7.21693
														Py. ultimum var. ultimum		15322	1374	1077	1071	6.98995
														Saprolegnia parasitica		20121	2022	1445	1426	7.08712

## Sheet: Sheet3
		cazymes	interpro	small secretory	RXLR	CRN	multiple categories	total
	Peronospora farinosa
	Peronospora belbarhii
	Hyaloperonospora arabidopsidis
	Peronospora tabacina 1
	Plasmopara halstedii
	Plasmopara viticola
	Phytophthora infestans
	Phytophthora parasitica
	Phytophthora sojae
	Phytophthora capsici
	Albugo candida
	Albugo laibachii
	Pythium arrhenomanes
	Pythium aphanidermatum
	Pythium irregulare
	Pythium iawyamai
	Pythium vexans
	Pythium ultimum var. ultimum

## Sheet: pfs
			Cazymes	interpro	small secretory	RXLR	CRN	multiple categories	total
			pfs1_10101-00001	pfs1_10084-00001
			pfs1_10101-00001	pfs1_10101-00001
			pfs1_7997-00001	pfs1_10101-00001
			pfs1_7997-00001	pfs1_10132-00001
			pfs1_8005-00001	pfs1_10134-00001
			pfs1_8005-00001	pfs1_10189-00001
			pfs1_4487-00001	pfs1_10191-00001
			pfs1_8495-00001	pfs1_10201-00001
			pfs1_2546-00001	pfs1_10263-00001
			pfs1_3528-00001	pfs1_10375-00001
			pfs1_6133-00001	pfs1_10385-00001
			pfs1_10480-00001	pfs1_10401-00001
			pfs1_932-00001	pfs1_10401-00001
			pfs1_7099-00002	pfs1_10429-00001
			pfs1_11920-00001	pfs1_10480-00001
			pfs1_5857-00001	pfs1_10526-00001
			pfs1_12032-00001	pfs1_10526-00001
			pfs1_6255-00001	pfs1_1061-00001
			pfs1_10263-00001	pfs1_10621-00001
			pfs1_12277-00001	pfs1_10723-00001
			pfs1_2364-00001	pfs1_10728-00001
			pfs1_2546-00001	pfs1_10757-00001
			pfs1_6689-00001	pfs1_10766-00001
			pfs1_5543-00001	pfs1_10766-00001
			pfs1_4417-00001	pfs1_10766-00001
			pfs1_11640-00001	pfs1_10766-00001
			pfs1_7349-00001	pfs1_10766-00001
			pfs1_5557-00001	pfs1_10766-00001
			pfs1_4043-00001	pfs1_10814-00001
			pfs1_9550-00001	pfs1_10849-00001
			pfs1_10526-00001	pfs1_10894-00001
			pfs1_7801-00001	pfs1_10894-00001
			pfs1_780-00001	pfs1_10945-00001
			pfs1_428-00001	pfs1_10958-00001
			pfs1_12237-00001	pfs1_10972-00001
			pfs1_12240-00001	pfs1_10972-00001
			pfs1_2183-00001	pfs1_10972-00001
			pfs1_5262-00001	pfs1_11006-00001
			pfs1_1107-00001	pfs1_11013a-00001
			pfs1_1108-00001	pfs1_1107-00001
			pfs1_5341-00001	pfs1_1108-00001
			pfs1_2601-00001	pfs1_11100-00001
			pfs1_2924-00001	pfs1_1115-00001
			pfs1_11197-00001	pfs1_1115-00001
			pfs1_12537-00001	pfs1_11181-00001
				pfs1_11190-00001
				pfs1_11197-00001
				pfs1_11197-00001
				pfs1_11265-00001
				pfs1_11265-00001
				pfs1_11265-00001
				pfs1_11293-00001
				pfs1_11302-00001
				pfs1_11347-00001
				pfs1_11347-00001
				pfs1_11347-00001
				pfs1_11370-00001
				pfs1_11433-00001
				pfs1_11433-00001
				pfs1_1147-00001
				pfs1_1147-00001
				pfs1_11534-00001
				pfs1_11534-00001
				pfs1_11534-00001
				pfs1_11601-00001
				pfs1_11614-00001
				pfs1_11633-00001
				pfs1_11640-00001
				pfs1_1165-00001
				pfs1_11665-00001
				pfs1_11690-00001
				pfs1_11761-00001
				pfs1_11794-00001
				pfs1_11794-00001
				pfs1_11830-00001
				pfs1_11862-00001
				pfs1_11862-00001
				pfs1_11920-00001
				pfs1_12022-00001
				pfs1_12126-00001
				pfs1_12237-00001
				pfs1_12239-00001
				pfs1_12239-00001
				pfs1_12239-00001
				pfs1_12240-00001
				pfs1_12311-00001
				pfs1_12466-00001
				pfs1_12466-00001
				pfs1_12537-00001
				pfs1_12566-00001
				pfs1_1257-00001
				pfs1_1257-00001
				pfs1_1257-00001
				pfs1_1259-00001
				pfs1_12701-00001
				pfs1_12701-00001
				pfs1_12799-00001
				pfs1_12835-00001
				pfs1_12856-00001
				pfs1_12877-00001
				pfs1_12877-00001
				pfs1_12877-00001
				pfs1_12903-00001
				pfs1_12904-00001
				pfs1_12908-00001
				pfs1_12908-00001
				pfs1_12908-00001
				pfs1_12908-00001
				pfs1_12908-00001
				pfs1_12955-00001
				pfs1_12991-00001
				pfs1_12992-00001
				pfs1_13139-00001
				pfs1_13149-00001
				pfs1_13214-00001
				pfs1_1328-00001
				pfs1_1329-00001
				pfs1_1329-00001
				pfs1_13291-00001
				pfs1_13294-00001
				pfs1_13319-00001
				pfs1_13319-00001
				pfs1_13337-00001
				pfs1_13348-00001
				pfs1_13378-00001
				pfs1_1341-00001
				pfs1_1573-00001
				pfs1_1573-00001
				pfs1_1659-00001
				pfs1_1659-00001
				pfs1_1695-00001
				pfs1_1790-00001
				pfs1_1905-00001
				pfs1_1939-00001
				pfs1_1959-00001
				pfs1_1959-00001
				pfs1_2018-00001
				pfs1_2156-00001
				pfs1_2178-00001
				pfs1_2178-00001
				pfs1_2183-00001
				pfs1_2250-00001
				pfs1_2277-00001
				pfs1_2315-00001
				pfs1_2414-00001
				pfs1_2497-00001
				pfs1_2497-00001
				pfs1_2497-00001
				pfs1_2546-00001
				pfs1_2593-00001
				pfs1_2601-00001
				pfs1_2715-00001
				pfs1_2784-00001
				pfs1_286-00001
				pfs1_2867-00001
				pfs1_2867-00001
				pfs1_2924-00001
				pfs1_2926-00001
				pfs1_2936-00001
				pfs1_3037-00001
				pfs1_3100-00001
				pfs1_3100-00001
				pfs1_331-00001
				pfs1_3413-00001
				pfs1_3454-00001
				pfs1_3456-00001
				pfs1_3456-00001
				pfs1_3473-00001
				pfs1_3473-00001
				pfs1_3473-00001
				pfs1_3528-00001
				pfs1_3598-00001
				pfs1_3610-00001
				pfs1_3681-00001
				pfs1_3753-00001
				pfs1_3802-00001
				pfs1_3802-00001
				pfs1_3802-00001
				pfs1_3802-00001
				pfs1_3802-00001
				pfs1_3802-00001
				pfs1_3869-00001
				pfs1_3990-00001
				pfs1_4018-00001
				pfs1_4043-00001
				pfs1_4049-00001
				pfs1_4049-00001
				pfs1_41-00001
				pfs1_4136-00001
				pfs1_428-00001
				pfs1_4332-00001
				pfs1_4372-00001
				pfs1_4417-00001
				pfs1_4487-00001
				pfs1_4487-00001
				pfs1_4487-00001
				pfs1_4496-00001
				pfs1_4526-00001
				pfs1_4526-00001
				pfs1_4526-00001
				pfs1_4526-00001
				pfs1_4526-00001
				pfs1_4526-00001
				pfs1_4526-00001
				pfs1_4526-00001
				pfs1_4526-00001
				pfs1_4526-00001
				pfs1_46-00001
				pfs1_4625-00001
				pfs1_4629-00001
				pfs1_4671-00001
				pfs1_4671-00001
				pfs1_471-00001
				pfs1_477-00001
				pfs1_4783-00001
				pfs1_4935-00001
				pfs1_4935-00001
				pfs1_4939-00001
				pfs1_4939-00001
				pfs1_4939-00001
				pfs1_4954-00001
				pfs1_5074-00001
				pfs1_5138-00001
				pfs1_5237-00001
				pfs1_5262-00001
				pfs1_5287-00001
				pfs1_5341-00001
				pfs1_5486-00001
				pfs1_5490-00001
				pfs1_5557-00001
				pfs1_5655-00001
				pfs1_5687-00001
				pfs1_5753-00001
				pfs1_5762-00001
				pfs1_5767-00001
				pfs1_5768-00001
				pfs1_5768-00001
				pfs1_5768-00001
				pfs1_5768-00001
				pfs1_5768-00001
				pfs1_581-00001
				pfs1_581-00001
				pfs1_581-00001
				pfs1_5817-00001
				pfs1_5857-00001
				pfs1_5895-00001
				pfs1_5936-00001
				pfs1_5936-00001
				pfs1_5936-00001
				pfs1_5936-00001
				pfs1_5936-00001
				pfs1_603-00001
				pfs1_603-00001
				pfs1_6054-00001
				pfs1_6063-00001
				pfs1_6128-00001
				pfs1_6133-00001
				pfs1_6212-00001
				pfs1_6214-00001
				pfs1_6214-00001
				pfs1_6214-00001
				pfs1_6214-00001
				pfs1_6255-00001
				pfs1_6255-00001
				pfs1_6288-00001
				pfs1_6288-00001
				pfs1_6386-00001
				pfs1_6428-00001
				pfs1_65-00001
				pfs1_6555-00001
				pfs1_6555-00001
				pfs1_6562-00001
				pfs1_6563-00001
				pfs1_6563-00001
				pfs1_6563-00001
				pfs1_6674-00001
				pfs1_668-00001
				pfs1_668-00001
				pfs1_668-00001
				pfs1_6882-00001
				pfs1_6882-00001
				pfs1_6934-00001
				pfs1_6961-00001
				pfs1_7099-00002
				pfs1_7195-00001
				pfs1_7215-00001
				pfs1_7306-00001
				pfs1_7349-00001
				pfs1_7438-00001
				pfs1_7438-00001
				pfs1_7472-00001
				pfs1_751-00001
				pfs1_751-00001
				pfs1_7668-00001
				pfs1_7685-00001
				pfs1_7690-00001
				pfs1_7764-00001
				pfs1_7765-00001
				pfs1_7766-00001
				pfs1_7780-00001
				pfs1_7780-00001
				pfs1_780-00001
				pfs1_780-00001
				pfs1_780-00001
				pfs1_7801-00001
				pfs1_7815-00001
				pfs1_7815-00001
				pfs1_7897-00001
				pfs1_7923-00001
				pfs1_7997-00001
				pfs1_7997-00001
				pfs1_7999-00001
				pfs1_7999-00001
				pfs1_8005-00001
				pfs1_8005-00001
				pfs1_8032-00001
				pfs1_8033-00001
				pfs1_8035-00001
				pfs1_806-00001
				pfs1_8170-00001
				pfs1_8173-00001
				pfs1_8174-00001
				pfs1_8208a-00001
				pfs1_8285-00001
				pfs1_8294-00001
				pfs1_8294-00001
				pfs1_8317-00001
				pfs1_8323-00001
				pfs1_8324-00001
				pfs1_8325-00001
				pfs1_8326-00001
				pfs1_8426-00001
				pfs1_8495-00001
				pfs1_8495-00001
				pfs1_8497-00001
				pfs1_8562-00001
				pfs1_8598-00001
				pfs1_8600-00001
				pfs1_86-00001
				pfs1_8708-00001
				pfs1_8804-00001
				pfs1_8804-00001
				pfs1_8820-00001
				pfs1_882-00001
				pfs1_8867-00001
				pfs1_9033-00001
				pfs1_9183-00001
				pfs1_9191-00001
				pfs1_9196-00001
				pfs1_924-00001
				pfs1_924-00001
				pfs1_924-00001
				pfs1_932-00001
				pfs1_9363-00001
				pfs1_9436-00001
				pfs1_9508-00001
				pfs1_9540-00001
				pfs1_9550-00001
				pfs1_9550-00001
				pfs1_9561-00001
				pfs1_9561-00001
				pfs1_9561-00001
				pfs1_9688-00001
				pfs1_9689-00001
				pfs1_977-00001
				pfs1_9803-00001
				pfs1_9803-00001
				pfs1_9835-00001
				pfs1_9835-00001
				pfs1_9835-00001
				pfs1_9882-00001
				pfs1_9882-00001
				pfs1_9883-00001
				pfs1_9903-00001
				pfs1_9976-00001
