# Supplementary material for: Genome reconstruction of the non-culturable spinach downy mildew Peronospora effusa by metagenome filtering
Source: PLoS One. 2020 May 12;15(5):e0225808. doi: 10.1371/journal.pone.0225808 (PMC7217449; doi:10.1371/journal.pone.0225808)
Supplement: S2 Table — (XLSX) [file pone.0225808.s009.xlsx]

## Sheet: Busco comparison
	Genus	Species	Complete	Single	Duplicated	Fragmented	Missing	#predicted genes		Genus	Species	Assembly Version
	Phytophthora	sojae	0.995	0.958	0.037	0.005	0	28142		Phytophthora	sojae	V3.0
	Phytophthora	ramorum	0.981	0.944	0.037	0.005	0.014	15955		Phytophthora	ramorum	pr102_1
	Hyaloperonospora	arabidopsidis	0.968	0.921	0.047	0.005	0.027	14606		Hyaloperonospora	arabidopsidis	HyaAraEmoy2
	Phytophthora	infestans	0.959	0.926	0.033	0.009	0.032	25638		Phytophthora	infestans	ASM14294v1
	Plasmopara	halstedii	0.958	0.958	0	0.005	0.037	15469		Peronospora	halstedii	V2
	Pseudoperonospora	cubensis	0.931	0.912	0.019	0.014	0.055	27591		Pseudoperonospora	cubensis	MSU-1
	Peronospora	tabacina	0.916	0.628	0.288	0.019	0.065	18000		Peronospora	tabacina	968-s26
	Peronospora	effusa	0.889	0.884	0.005	0.005	0.106	13223		Peronospora	farinosa	H7
	Saprolegnia	parasitica	0.879	0.814	0.065	0.023	0.098	20121		Saprolegnia	parasitica	cbs_223.65_2
	Phytophthora	capsici	0.316	0.316	0	0.005	0.679	19805		Phytophthora	capsici	11
