# Supplementary material for: Genome reconstruction of the non-culturable spinach downy mildew Peronospora effusa by metagenome filtering
Source: PLoS One. 2020 May 12;15(5):e0225808. doi: 10.1371/journal.pone.0225808 (PMC7217449; doi:10.1371/journal.pone.0225808)
Supplement: S3 Table — Repeat elements identified in the Pfs1 genome, for each repeat type the total numbers and percentage are shown. In addition, also a detailed annotation for each repeat element is provided. (XLSX) [file pone.0225808.s010.xlsx]

## Sheet: Repeat types
	Repeat type	Count	Percentage	Length (bp)
	LTR	9247	0.706471	6532069
	LINE	562	0.0429368	201127
	Simple repeat	2297	0.175491	97983
	DNA repeats/TE	391	0.0298724	46677
	Rolling Cicrcle TE	97	0.0074108	26123
	Low complexity	298	0.0227672	15907
	tRNA	132	0.0100848	9413
	rRNA	24	0.0018336	9169
	SINE	16	0.0012224	1140
	Satellite	12	0.0009168	964
	snRNA	9	0.0006876	742
	Unknown	4	0.0003056	272
	Total	13089	1	6941586

## Sheet: Induvidual repeat elements
Contig	Start	End	Length	Type	Full name	Element
Pb_1000_length_5012_cov_25.5185_ID_1999	1	2114	2114	LTR	Gypsy-11_PIT-I	Gypsy
Pb_1000_length_5012_cov_25.5185_ID_1999	2772	2939	168	LTR	Gypsy-11_PIT-I	Gypsy
Pb_1001_length_5003_cov_28.7272_ID_2001	1041	1081	41	LINE	L4_C_Mam	RTE-X
Pb_1002_length_5002_cov_46.0866_ID_2003	1	233	233	LTR	Gypsy-10_PSo-I	Gypsy
Pb_1002_length_5002_cov_46.0866_ID_2003	357	1271	915	LTR	Gypsy-10_PSo-I	Gypsy
Pb_1002_length_5002_cov_46.0866_ID_2003	1476	3153	1678	LTR	Gypsy-10_PSo-I	Gypsy
Pb_1002_length_5002_cov_46.0866_ID_2003	3363	3568	206	LTR	Gypsy-10_PSo-I	Gypsy
Pb_1002_length_5002_cov_46.0866_ID_2003	4184	4768	585	LTR	Gypsy-10_PSo-I	Gypsy
Pb_1003_length_4999_cov_24.337_ID_2005	2665	2763	99	LTR	Gypsy-4_ST-I	Gypsy
Pb_1003_length_4999_cov_24.337_ID_2005	3123	3769	647	LTR	Gypsy-6_PIT-I	Gypsy
Pb_1003_length_4999_cov_24.337_ID_2005	4078	4999	922	LTR	Gypsy-6_PIT-I	Gypsy
Pb_1004_length_4994_cov_43.5897_ID_2007	59	1797	1739	LTR	Gypsy-14_PR-I	Gypsy
Pb_1004_length_4994_cov_43.5897_ID_2007	2131	4990	2860	LTR	Gypsy-14_PR-I	Gypsy
Pb_1005_length_4737_cov_23.6643_ID_2009	677	1378	702	LTR	Gypsy-17_PR-I	Gypsy
Pb_1005_length_4737_cov_23.6643_ID_2009	2336	2390	55	Simple repeat	8GGTAACT 9n
Pb_1006_length_4984_cov_31.9004_ID_2011	4	511	508	LTR	Gypsy-11_PSo-I	Gypsy
Pb_1006_length_4984_cov_31.9004_ID_2011	589	907	319	LTR	Gypsy-59_PIT-LTR	Gypsy
Pb_1006_length_4984_cov_31.9004_ID_2011	1055	2345	1291	LTR	Gypsy-11_PSo-I	Gypsy
Pb_1006_length_4984_cov_31.9004_ID_2011	3180	3655	476	LTR	Gypsy-3_PR-I	Gypsy
Pb_1006_length_4984_cov_31.9004_ID_2011	3858	4377	520	LTR	Gypsy-3_PR-I	Gypsy
Pb_1006_length_4984_cov_31.9004_ID_2011	4769	4822	54	LTR	Gypsy-3_PR-I	Gypsy
Pb_1007_length_4983_cov_40.1225_ID_2013	4	681	678	LTR	Gypsy-6_PIT-I	Gypsy
Pb_1007_length_4983_cov_40.1225_ID_2013	947	2344	1398	LTR	Gypsy-6_PIT-I	Gypsy
Pb_1007_length_4983_cov_40.1225_ID_2013	3142	3278	137	LTR	Gypsy-6_PIT-I	Gypsy
Pb_1008_length_4981_cov_32.3883_ID_2015	6	1778	1773	LTR	Gypsy-11_PIT-I	Gypsy
Pb_1008_length_4981_cov_32.3883_ID_2015	2019	2329	311	LTR	Gypsy-11_PIT-I	Gypsy
Pb_1008_length_4981_cov_32.3883_ID_2015	3830	4606	777	LTR	Gypsy-11_PIT-I	Gypsy
Pb_1009_length_4976_cov_124.958_ID_2017	237	282	46	LINE	LINE1-6_SBi	L1
Pb_1009_length_4976_cov_124.958_ID_2017	484	1695	1212	LTR	Gypsy-17_PR-I	Gypsy
Pb_1009_length_4976_cov_124.958_ID_2017	1823	4662	2840	LTR	Gypsy-17_PR-I	Gypsy
Pb_100_length_57347_cov_36.5622_ID_199	12252	12433	182	Simple repeat	8CGA 9n
Pb_100_length_57347_cov_36.5622_ID_199	12322	12494	173	DNA	Polinton-2_HM	Maverick
Pb_100_length_57347_cov_36.5622_ID_199	20293	20339	47	Simple repeat	8TTC 9n
Pb_100_length_57347_cov_36.5622_ID_199	20518	20550	33	Simple repeat	8TGC 9n
Pb_100_length_57347_cov_36.5622_ID_199	21189	21222	34	LTR	Copia-9_PTri-I	Copia
Pb_100_length_57347_cov_36.5622_ID_199	21592	21628	37	Simple repeat	8AATGCAA 9n
Pb_100_length_57347_cov_36.5622_ID_199	29427	29501	75	LTR	DIRS-20_ACar	DIRS
Pb_100_length_57347_cov_36.5622_ID_199	36583	36633	51	Simple repeat	8ATTCATG 9n
Pb_100_length_57347_cov_36.5622_ID_199	36848	36922	75	Simple repeat	8TCATGAA 9n
Pb_100_length_57347_cov_36.5622_ID_199	45542	45558	17	Simple repeat	8GCA 9n
Pb_100_length_57347_cov_36.5622_ID_199	49077	49129	53	LTR	Gypsy-14_PR-I	Gypsy
Pb_100_length_57347_cov_36.5622_ID_199	49363	50173	811	LTR	Gypsy-14_PR-I	Gypsy
Pb_100_length_57347_cov_36.5622_ID_199	50561	51130	570	LTR	Gypsy-14_PR-I	Gypsy
Pb_100_length_57347_cov_36.5622_ID_199	51406	54526	3121	LTR	Gypsy-14_PR-I	Gypsy
Pb_100_length_57347_cov_36.5622_ID_199	54630	54873	244	LTR	Gypsy-14_PR-I	Gypsy
Pb_100_length_57347_cov_36.5622_ID_199	55470	55789	320	LTR	Gypsy-11_PIT-LTR	Gypsy
Pb_1010_length_4976_cov_19.919_ID_2019	389	457	69	Simple repeat	8CTGGACC 9n
Pb_1010_length_4976_cov_19.919_ID_2019	4138	4844	707	LTR	Gypsy-6_PIT-I	Gypsy
Pb_1011_length_4976_cov_66.4679_ID_2021	312	1201	890	LTR	Copia-1_HAE-LTR	Copia
Pb_1011_length_4976_cov_66.4679_ID_2021	1545	1911	367	LTR	Gypsy-18_PIT-I	Gypsy
Pb_1011_length_4976_cov_66.4679_ID_2021	1982	2493	512	LTR	Gypsy-18_PIT-I	Gypsy
Pb_1011_length_4976_cov_66.4679_ID_2021	2642	2839	198	LTR	Gypsy-18_PIT-I	Gypsy
Pb_1011_length_4976_cov_66.4679_ID_2021	2924	3535	612	LTR	Copia-24_PIT-I	Copia
Pb_1011_length_4976_cov_66.4679_ID_2021	3753	3813	61	LTR	Gypsy-17_PR-I	Gypsy
Pb_1011_length_4976_cov_66.4679_ID_2021	3877	4971	1095	LTR	Copia-24_PIT-I	Copia
Pb_1012_length_4972_cov_53.988_ID_2023	36	532	497	LTR	Gypsy-17_PR-I	Gypsy
Pb_1012_length_4972_cov_53.988_ID_2023	851	1503	653	LTR	Gypsy-17_PR-I	Gypsy
Pb_1012_length_4972_cov_53.988_ID_2023	1717	1762	46	LINE	LINE1-6_SBi	L1
Pb_1012_length_4972_cov_53.988_ID_2023	2037	3200	1164	LTR	Gypsy-17_PR-I	Gypsy
Pb_1012_length_4972_cov_53.988_ID_2023	3327	4972	1646	LTR	Gypsy-17_PR-I	Gypsy
Pb_1013_length_4963_cov_91.0391_ID_2025	3	1301	1299	LTR	Gypsy-14_PR-I	Gypsy
Pb_1013_length_4963_cov_91.0391_ID_2025	1544	4963	3420	LTR	Gypsy-14_PR-I	Gypsy
Pb_1014_length_4945_cov_51.6822_ID_2027	1498	1562	65	LTR	Gypsy-6_PIT-I	Gypsy
Pb_1014_length_4945_cov_51.6822_ID_2027	2038	2322	285	LTR	Gypsy-6_PIT-I	Gypsy
Pb_1014_length_4945_cov_51.6822_ID_2027	2588	3334	747	LTR	Gypsy-6_PIT-I	Gypsy
Pb_1014_length_4945_cov_51.6822_ID_2027	3575	3613	39	Simple repeat	8TTTTTA 9n
Pb_1014_length_4945_cov_51.6822_ID_2027	3762	4945	1184	LTR	Gypsy-6_PIT-I	Gypsy
Pb_1016_length_4933_cov_29.4492_ID_2031	2745	2784	40	LTR	Gypsy-4_PR-I	Gypsy
Pb_1016_length_4933_cov_29.4492_ID_2031	3214	3508	295	LTR	Gypsy-3_PSo-I	Gypsy
Pb_1016_length_4933_cov_29.4492_ID_2031	3834	4508	675	LTR	Gypsy-3_PSo-I	Gypsy
Pb_1016_length_4933_cov_29.4492_ID_2031	4773	4933	161	LTR	Gypsy-3_PSo-I	Gypsy
Pb_1017_length_4930_cov_78.5147_ID_2033	116	152	37	Simple repeat	8CCAAGT 9n
Pb_1017_length_4930_cov_78.5147_ID_2033	156	491	336	LTR	Gypsy-18_PIT-I	Gypsy
Pb_1017_length_4930_cov_78.5147_ID_2033	1611	3790	2180	LTR	Gypsy-17_PR-I	Gypsy
Pb_1017_length_4930_cov_78.5147_ID_2033	4087	4929	843	LTR	Gypsy-17_PR-I	Gypsy
Pb_1018_length_4926_cov_43.1771_ID_2035	1	731	731	LTR	Gypsy-11_PSo-I	Gypsy
Pb_1018_length_4926_cov_43.1771_ID_2035	1032	1119	88	LTR	Gypsy-11_PSo-I	Gypsy
Pb_1019_length_4917_cov_49.1008_ID_2037	2	2001	2000	LTR	Gypsy-11_PIT-I	Gypsy
Pb_1019_length_4917_cov_49.1008_ID_2037	2143	2248	106	LTR	Gypsy-59_PIT-LTR	Gypsy
Pb_1019_length_4917_cov_49.1008_ID_2037	3263	3592	330	LTR	Gypsy-11_PSo-I	Gypsy
Pb_1019_length_4917_cov_49.1008_ID_2037	4190	4247	58	LTR	Gypsy-11_PSo-I	Gypsy
Pb_1019_length_4917_cov_49.1008_ID_2037	4431	4475	45	LTR	TSK1_I-int	Copia
Pb_101_length_57317_cov_33.4495_ID_201	2072	2797	726	LTR	Copia-8_PIT-I	Copia
Pb_101_length_57317_cov_33.4495_ID_201	2972	4327	1356	LTR	Copia-8_PIT-I	Copia
Pb_101_length_57317_cov_33.4495_ID_201	4433	6155	1723	LTR	Copia-8_PIT-I	Copia
Pb_101_length_57317_cov_33.4495_ID_201	23185	23253	69	DNA	Academ-5_SK	Academ
Pb_101_length_57317_cov_33.4495_ID_201	38177	38205	29	Simple repeat	8CTT 9n
Pb_101_length_57317_cov_33.4495_ID_201	41674	41699	26	Simple repeat	8TCT 9n
Pb_101_length_57317_cov_33.4495_ID_201	41737	41763	27	Low complexity	GA-rich
Pb_101_length_57317_cov_33.4495_ID_201	41966	41991	26	Simple repeat	8TTC 9n
Pb_101_length_57317_cov_33.4495_ID_201	44172	44232	61	LINE	R7Ag2	R1
Pb_101_length_57317_cov_33.4495_ID_201	49677	51309	1633	LTR	Copia-15_PIT-I	Copia
Pb_101_length_57317_cov_33.4495_ID_201	51458	52380	923	LTR	Copia-15_PIT-I	Copia
Pb_101_length_57317_cov_33.4495_ID_201	52645	52891	247	LTR	Copia-15_PIT-I	Copia
Pb_101_length_57317_cov_33.4495_ID_201	52998	53670	673	LTR	Copia-15_PIT-I	Copia
Pb_101_length_57317_cov_33.4495_ID_201	55066	55578	513	LTR	Copia-24_PIT-I	Copia
Pb_101_length_57317_cov_33.4495_ID_201	55690	56565	876	LTR	Copia-24_PIT-I	Copia
Pb_1020_length_4909_cov_50.4941_ID_2039	1777	4592	2816	LTR	Gypsy-17_PR-I	Gypsy
Pb_1020_length_4909_cov_50.4941_ID_2039	4711	4905	195	LTR	Gypsy-17_PR-I	Gypsy
Pb_1022_length_4886_cov_39.32_ID_2043	29	893	865	LTR	Gypsy-11_PIT-I	Gypsy
Pb_1022_length_4886_cov_39.32_ID_2043	997	2589	1593	LTR	Gypsy-10_PSo-I	Gypsy
Pb_1022_length_4886_cov_39.32_ID_2043	2782	3070	289	LTR	Gypsy-10_PSo-I	Gypsy
Pb_1023_length_4884_cov_22.2014_ID_2045	1696	2026	331	LTR	Gypsy-6_PIT-I	Gypsy
Pb_1023_length_4884_cov_22.2014_ID_2045	2245	2992	748	LTR	Gypsy-6_PIT-I	Gypsy
Pb_1023_length_4884_cov_22.2014_ID_2045	3263	4629	1367	LTR	Gypsy-6_PIT-I	Gypsy
Pb_1024_length_4874_cov_21.2747_ID_2047	378	414	37	Simple repeat	8AAGTGCA 9n
Pb_1024_length_4874_cov_21.2747_ID_2047	3168	3205	38	LTR	Copia-3_BM-I	Copia
Pb_1026_length_4867_cov_49.4846_ID_2051	123	623	501	LTR	Gypsy-17_PR-I	Gypsy
Pb_1026_length_4867_cov_49.4846_ID_2051	936	1799	864	LTR	Gypsy-17_PR-I	Gypsy
Pb_1026_length_4867_cov_49.4846_ID_2051	1907	2216	310	LTR	Gypsy-17_PR-I	Gypsy
Pb_1026_length_4867_cov_49.4846_ID_2051	2734	3911	1178	LTR	Gypsy-17_PR-I	Gypsy
Pb_1026_length_4867_cov_49.4846_ID_2051	4030	4863	834	LTR	Gypsy-17_PR-I	Gypsy
Pb_1027_length_4857_cov_49.1095_ID_2053	1	2689	2689	LTR	Copia-24_PIT-I	Copia
Pb_1027_length_4857_cov_49.1095_ID_2053	2740	2836	97	LTR	Copia-10_PR-LTR	Copia
Pb_1027_length_4857_cov_49.1095_ID_2053	3010	3494	485	LTR	Copia-3_PIT-I	Copia
Pb_1027_length_4857_cov_49.1095_ID_2053	3545	4591	1047	LTR	Copia-3_PIT-I	Copia
Pb_1028_length_4853_cov_29.0783_ID_2055	204	4853	4650	LTR	Gypsy-10_PSo-I	Gypsy
Pb_1029_length_4842_cov_147.515_ID_2057	6	1083	1078	LTR	Copia-24_PIT-I	Copia
Pb_1029_length_4842_cov_147.515_ID_2057	1197	4842	3646	LTR	Copia-24_PIT-I	Copia
Pb_102_length_57125_cov_33.2355_ID_203	1	1868	1868	LTR	Gypsy-17_PR-I	Gypsy
Pb_102_length_57125_cov_33.2355_ID_203	9870	9931	62	LTR	Gypsy-80-I_ZM	Gypsy
Pb_102_length_57125_cov_33.2355_ID_203	12044	12092	49	DNA	EnSpm-17_HM	CMC-EnSpm
Pb_102_length_57125_cov_33.2355_ID_203	12565	12592	28	Simple repeat	8TCT 9n
Pb_102_length_57125_cov_33.2355_ID_203	16430	16502	73	Simple repeat	8TCTCCT 9n
Pb_102_length_57125_cov_33.2355_ID_203	21833	21868	36	LTR	BEL-176_AA-I	Pao
Pb_102_length_57125_cov_33.2355_ID_203	39207	39319	113	LTR	DIRS-4_DR	Ngaro
Pb_102_length_57125_cov_33.2355_ID_203	42459	42478	20	Simple repeat	8TA 9n
Pb_102_length_57125_cov_33.2355_ID_203	44770	44788	19	Simple repeat	8TAT 9n
Pb_102_length_57125_cov_33.2355_ID_203	45526	45833	308	LTR	Copia-15_PSo-I	Copia
Pb_102_length_57125_cov_33.2355_ID_203	54365	54407	43	DNA	ATMU7	MULE-MuDR
Pb_102_length_57125_cov_33.2355_ID_203	55880	55925	46	DNA	DNA3-13B_CGi	PIF-Harbinger
Pb_102_length_57125_cov_33.2355_ID_203	56982	57009	28	Simple repeat	8TA 9n
Pb_1030_length_4838_cov_170.686_ID_2059	6	1083	1078	LTR	Copia-24_PIT-I	Copia
Pb_1030_length_4838_cov_170.686_ID_2059	1197	4838	3642	LTR	Copia-24_PIT-I	Copia
Pb_1032_length_4826_cov_115.526_ID_2063	4	559	556	LTR	Gypsy-14_PSo-I	Gypsy
Pb_1032_length_4826_cov_115.526_ID_2063	739	4636	3898	LTR	Gypsy-14_PSo-I	Gypsy
Pb_1033_length_4825_cov_192.601_ID_2065	1	3073	3073	LTR	Gypsy-14_PSo-I	Gypsy
Pb_1033_length_4825_cov_192.601_ID_2065	3302	4596	1295	LTR	Gypsy-14_PSo-I	Gypsy
Pb_1034_length_4810_cov_27.0412_ID_2067	5	2875	2871	LTR	Gypsy-18_PIT-I	Gypsy
Pb_1034_length_4810_cov_27.0412_ID_2067	4635	4810	176	LTR	Gypsy-14_PSo-LTR	Gypsy
Pb_1035_length_4798_cov_34.4868_ID_2069	1	1038	1038	LTR	Gypsy-11_PSo-I	Gypsy
Pb_1035_length_4798_cov_34.4868_ID_2069	1570	1650	81	LTR	RETROSAT4_I-int	Gypsy
Pb_1035_length_4798_cov_34.4868_ID_2069	2372	2653	282	LTR	Gypsy-11_PSo-I	Gypsy
Pb_1035_length_4798_cov_34.4868_ID_2069	4675	4774	100	LTR	Gypsy-10_PIT-I	Gypsy
Pb_1036_length_4779_cov_132.414_ID_2071	1384	1578	195	LTR	Gypsy-14_PR-I	Gypsy
Pb_1036_length_4779_cov_132.414_ID_2071	1744	4779	3036	LTR	Gypsy-14_PR-I	Gypsy
Pb_1037_length_4779_cov_57.8349_ID_2073	1	3036	3036	LTR	Gypsy-14_PR-I	Gypsy
Pb_1037_length_4779_cov_57.8349_ID_2073	3203	3394	192	LTR	Gypsy-14_PR-I	Gypsy
Pb_1038_length_4779_cov_186.109_ID_2075	1	3036	3036	LTR	Gypsy-14_PR-I	Gypsy
Pb_1038_length_4779_cov_186.109_ID_2075	3202	3396	195	LTR	Gypsy-14_PR-I	Gypsy
Pb_1039_length_4778_cov_40.8314_ID_2077	2740	4485	1746	LTR	Gypsy-14_PR-I	Gypsy
Pb_103_length_56973_cov_32.1811_ID_205	51	1740	1690	LTR	Gypsy-16_PR-I	Gypsy
Pb_103_length_56973_cov_32.1811_ID_205	1891	2481	591	LTR	Gypsy-16_PR-I	Gypsy
Pb_103_length_56973_cov_32.1811_ID_205	3324	3353	30	Simple repeat	8TATT 9n
Pb_103_length_56973_cov_32.1811_ID_205	3586	4166	581	LTR	Gypsy-14_PR-I	Gypsy
Pb_103_length_56973_cov_32.1811_ID_205	5654	5707	54	LTR	Copia-3_HAE-LTR	Copia
Pb_103_length_56973_cov_32.1811_ID_205	5932	10096	4165	LTR	Copia-1_PSo-I	Copia
Pb_103_length_56973_cov_32.1811_ID_205	11948	12533	586	LTR	Copia-24_PIT-I	Copia
Pb_103_length_56973_cov_32.1811_ID_205	12761	12838	78	LTR	Copia-24_PIT-I	Copia
Pb_103_length_56973_cov_32.1811_ID_205	12880	13485	606	LTR	Copia-24_PIT-I	Copia
Pb_103_length_56973_cov_32.1811_ID_205	13567	13621	55	DNA	Clu-137_AG
Pb_103_length_56973_cov_32.1811_ID_205	13783	13834	52	Simple repeat	8TA 9n
Pb_103_length_56973_cov_32.1811_ID_205	14079	14748	670	DNA	CryptonS-2_ALai	Crypton
Pb_103_length_56973_cov_32.1811_ID_205	15455	15509	55	LTR	Gypsy-6_PIT-LTR	Gypsy
Pb_103_length_56973_cov_32.1811_ID_205	21330	21367	38	Simple repeat	8TCCTCC 9n
Pb_103_length_56973_cov_32.1811_ID_205	22001	22063	63	Simple repeat	8TCTTCT 9n
Pb_103_length_56973_cov_32.1811_ID_205	36150	36186	37	Simple repeat	8GGACGT 9n
Pb_103_length_56973_cov_32.1811_ID_205	44309	44343	35	Simple repeat	8CTTTTT 9n
Pb_103_length_56973_cov_32.1811_ID_205	49754	49901	148	LTR	Gypsy-17_PR-LTR	Gypsy
Pb_103_length_56973_cov_32.1811_ID_205	51992	52118	127	LTR	Copia-51_PIT-I	Copia
Pb_103_length_56973_cov_32.1811_ID_205	52617	53978	1362	LTR	Copia-51_PIT-I	Copia
Pb_103_length_56973_cov_32.1811_ID_205	54348	55432	1085	LTR	Gypsy-63_PIT-I	Gypsy
Pb_103_length_56973_cov_32.1811_ID_205	55558	55960	403	LTR	Copia-1_AL-I	Copia
Pb_103_length_56973_cov_32.1811_ID_205	56228	56406	179	LTR	Gypsy-14_PR-I	Gypsy
Pb_1040_length_4777_cov_24.5127_ID_2079	12	249	238	LTR	Gypsy-3_PSo-I	Gypsy
Pb_1040_length_4777_cov_24.5127_ID_2079	478	1222	745	LTR	Gypsy-3_PSo-I	Gypsy
Pb_1040_length_4777_cov_24.5127_ID_2079	4742	4777	36	LTR	Gypsy-208_AA-I	Gypsy
Pb_1041_length_4777_cov_159.306_ID_2081	1	2723	2723	LTR	Gypsy-17_PR-I	Gypsy
Pb_1041_length_4777_cov_159.306_ID_2081	2936	4104	1169	LTR	Gypsy-17_PR-I	Gypsy
Pb_1041_length_4777_cov_159.306_ID_2081	4525	4576	52	Simple repeat	8GATC 9n
Pb_1041_length_4777_cov_159.306_ID_2081	4580	4642	63	LTR	BEL-633_AA-I	Pao
Pb_1042_length_4772_cov_180.513_ID_2083	168	1000	833	LTR	Gypsy-17_PR-I	Gypsy
Pb_1042_length_4772_cov_180.513_ID_2083	1154	2460	1307	LTR	Gypsy-17_PR-I	Gypsy
Pb_1042_length_4772_cov_180.513_ID_2083	2914	4096	1183	LTR	Gypsy-17_PR-I	Gypsy
Pb_1042_length_4772_cov_180.513_ID_2083	4248	4771	524	LTR	Gypsy-17_PR-I	Gypsy
Pb_1043_length_4766_cov_67.9105_ID_2085	372	415	44	Simple repeat	8TGATTCA 9n
Pb_1043_length_4766_cov_67.9105_ID_2085	4304	4765	462	LTR	Gypsy-18_PIT-I	Gypsy
Pb_1044_length_4765_cov_46.3629_ID_2087	1	3522	3522	LTR	Gypsy-25_PIT-I	Gypsy
Pb_1044_length_4765_cov_46.3629_ID_2087	3621	4275	655	LTR	Gypsy-16_PR-I	Gypsy
Pb_1044_length_4765_cov_46.3629_ID_2087	4658	4763	106	LTR	Gypsy-11_PIT-LTR	Gypsy
Pb_1045_length_4756_cov_1.87794_ID_2089	924	967	44	Simple repeat	8CAACGG 9n
Pb_1046_length_4752_cov_50.6054_ID_2091	411	455	45	LTR	TSK1_I-int	Copia
Pb_1046_length_4752_cov_50.6054_ID_2091	616	696	81	LTR	Gypsy-6_PIT-I	Gypsy
Pb_1046_length_4752_cov_50.6054_ID_2091	1679	3012	1334	LTR	Gypsy-6_PIT-I	Gypsy
Pb_1046_length_4752_cov_50.6054_ID_2091	3281	4026	746	LTR	Gypsy-6_PIT-I	Gypsy
Pb_1046_length_4752_cov_50.6054_ID_2091	4522	4626	105	LTR	Gypsy-11_PIT-LTR	Gypsy
Pb_1047_length_4496_cov_20.7915_ID_2093	236	1780	1545	LTR	Gypsy-18_PIT-I	Gypsy
Pb_1047_length_4496_cov_20.7915_ID_2093	3637	3700	64	LTR	BEL-32_AA-I	Pao
Pb_1048_length_4735_cov_71.4197_ID_2095	18	2045	2028	LTR	Gypsy-16_PR-I	Gypsy
Pb_1048_length_4735_cov_71.4197_ID_2095	2110	2185	76	DNA	SPMLIKE	CMC-EnSpm
Pb_1048_length_4735_cov_71.4197_ID_2095	2361	2792	432	LTR	Gypsy-16_PR-I	Gypsy
Pb_1048_length_4735_cov_71.4197_ID_2095	3167	3201	35	Simple repeat	8AATTAA 9n
Pb_1048_length_4735_cov_71.4197_ID_2095	3343	4515	1173	LTR	Gypsy-11_PSo-I	Gypsy
Pb_1049_length_4730_cov_185.009_ID_2097	6	441	436	LTR	Gypsy-17_PR-I	Gypsy
Pb_1049_length_4730_cov_185.009_ID_2097	653	1814	1162	LTR	Gypsy-17_PR-I	Gypsy
Pb_1049_length_4730_cov_185.009_ID_2097	2271	3577	1307	LTR	Gypsy-17_PR-I	Gypsy
Pb_1049_length_4730_cov_185.009_ID_2097	3731	4563	833	LTR	Gypsy-17_PR-I	Gypsy
Pb_104_length_56928_cov_30.7283_ID_207	1046	1084	39	Simple repeat	8TAT 9n
Pb_104_length_56928_cov_30.7283_ID_207	3613	3665	53	LINE	LINE1-55_ZM	L1
Pb_104_length_56928_cov_30.7283_ID_207	3863	3963	101	LTR	Gypsy-28_GA-I	Gypsy
Pb_104_length_56928_cov_30.7283_ID_207	4307	4750	444	LTR	Gypsy-3_PR-I	Gypsy
Pb_104_length_56928_cov_30.7283_ID_207	5041	5568	528	LTR	Gypsy-3_PR-I	Gypsy
Pb_104_length_56928_cov_30.7283_ID_207	13764	13805	42	Simple repeat	8GCT 9n
Pb_104_length_56928_cov_30.7283_ID_207	34415	35368	954	LTR	Copia-13_PSo-I	Copia
Pb_104_length_56928_cov_30.7283_ID_207	35796	36137	342	LTR	Copia-13_PSo-I	Copia
Pb_104_length_56928_cov_30.7283_ID_207	36430	36529	100	LTR	Gypsy-11_PIT-LTR	Gypsy
Pb_104_length_56928_cov_30.7283_ID_207	36776	37637	862	LTR	Copia-13_PSo-I	Copia
Pb_104_length_56928_cov_30.7283_ID_207	38170	38225	56	Low complexity	G-rich
Pb_104_length_56928_cov_30.7283_ID_207	38725	38868	144	LTR	Gypsy-14_PSo-LTR	Gypsy
Pb_104_length_56928_cov_30.7283_ID_207	39256	39301	46	LINE	R1-1_NVi	R1
Pb_104_length_56928_cov_30.7283_ID_207	39606	39725	120	LTR	Copia-31_PIT-I	Copia
Pb_104_length_56928_cov_30.7283_ID_207	40648	40733	86	LTR	Copia3-I_XT	Copia
Pb_104_length_56928_cov_30.7283_ID_207	42872	43200	329	LTR	Gypsy-6_PIT-I	Gypsy
Pb_104_length_56928_cov_30.7283_ID_207	43432	44121	690	LTR	Gypsy-6_PIT-I	Gypsy
Pb_104_length_56928_cov_30.7283_ID_207	44347	45675	1329	LTR	Gypsy-6_PIT-I	Gypsy
Pb_104_length_56928_cov_30.7283_ID_207	47057	47506	450	LTR	Copia3-I_XT	Copia
Pb_104_length_56928_cov_30.7283_ID_207	54492	54547	56	LTR	Gypsy-117_ZM-I	Gypsy
Pb_1050_length_4724_cov_101.142_ID_2099	1	3124	3124	LTR	Gypsy-18_PIT-I	Gypsy
Pb_1050_length_4724_cov_101.142_ID_2099	3264	4722	1459	LTR	Gypsy-18_PIT-I	Gypsy
Pb_1051_length_4721_cov_26.4972_ID_2101	476	636	161	LTR	Gypsy-14_PSo-LTR	Gypsy
Pb_1051_length_4721_cov_26.4972_ID_2101	2524	3517	994	LTR	Gypsy-14_PR-I	Gypsy
Pb_1052_length_4708_cov_123.781_ID_2103	2	1067	1066	LTR	Gypsy-14_PSo-I	Gypsy
Pb_1052_length_4708_cov_123.781_ID_2103	1244	4663	3420	LTR	Gypsy-14_PSo-I	Gypsy
Pb_1053_length_4707_cov_39.681_ID_2105	3097	3166	70	Low complexity	G-rich
Pb_1053_length_4707_cov_39.681_ID_2105	4182	4693	512	LTR	Gypsy-7_PSo-I	Gypsy
Pb_1054_length_4707_cov_26.9452_ID_2107	1	1350	1350	LTR	Gypsy-17_PR-I	Gypsy
Pb_1054_length_4707_cov_26.9452_ID_2107	1414	1483	70	Low complexity	G-rich
Pb_1054_length_4707_cov_26.9452_ID_2107	2314	2482	169	LTR	Gypsy-17_PR-LTR	Gypsy
Pb_1054_length_4707_cov_26.9452_ID_2107	2827	2983	157	LTR	Gypsy-17_PR-LTR	Gypsy
Pb_1054_length_4707_cov_26.9452_ID_2107	3095	4011	917	LTR	Gypsy-14_PR-I	Gypsy
Pb_1055_length_4699_cov_20.196_ID_2109	164	1757	1594	LTR	Copia-1_AL-I	Copia
Pb_1055_length_4699_cov_20.196_ID_2109	2296	2576	281	LTR	Copia-1_AL-I	Copia
Pb_1055_length_4699_cov_20.196_ID_2109	3618	4495	878	LTR	Gypsy-17_PR-I	Gypsy
Pb_1056_length_4694_cov_79.0339_ID_2111	1	923	923	LTR	Gypsy-6_PIT-I	Gypsy
Pb_1056_length_4694_cov_79.0339_ID_2111	1090	1199	110	LTR	Gypsy-6_PIT-I	Gypsy
Pb_1056_length_4694_cov_79.0339_ID_2111	1935	1965	31	Simple repeat	8GCGGATC 9n
Pb_1057_length_4691_cov_39.5692_ID_2113	103	2881	2779	LTR	Gypsy-10_PSo-I	Gypsy
Pb_1057_length_4691_cov_39.5692_ID_2113	3873	4687	815	LTR	Gypsy-16_PR-I	Gypsy
Pb_1058_length_4689_cov_31.4331_ID_2115	1	2218	2218	LTR	Gypsy-10_PSo-I	Gypsy
Pb_1058_length_4689_cov_31.4331_ID_2115	2279	2473	195	LTR	Gypsy-6_PIT-I	Gypsy
Pb_1059_length_4669_cov_34.382_ID_2117	515	1107	593	LTR	Copia-13_PIT-I	Copia
Pb_1059_length_4669_cov_34.382_ID_2117	1307	2669	1363	LTR	Copia-13_PIT-I	Copia
Pb_1059_length_4669_cov_34.382_ID_2117	2905	4476	1572	LTR	Copia-13_PIT-I	Copia
Pb_105_length_56887_cov_37.3955_ID_209	13158	13224	67	LTR	Gypsy-58_DWil-I	Gypsy
Pb_105_length_56887_cov_37.3955_ID_209	13524	13569	46	LTR	Gypsy-7_PR-I	Gypsy
Pb_105_length_56887_cov_37.3955_ID_209	15277	15408	132	LTR	Gypsy-22_SB-I	Gypsy
Pb_105_length_56887_cov_37.3955_ID_209	17902	17929	28	Simple repeat	8CAG 9n
Pb_105_length_56887_cov_37.3955_ID_209	19416	19448	33	Simple repeat	8TCTGCT 9n
Pb_105_length_56887_cov_37.3955_ID_209	20425	20500	76	LTR	Gypsy5-I_VC	Gypsy
Pb_105_length_56887_cov_37.3955_ID_209	21224	21302	79	LTR	Gypsy1-I_DV	Gypsy
Pb_105_length_56887_cov_37.3955_ID_209	24626	24721	96	Simple repeat	8TACTAC 9n
Pb_105_length_56887_cov_37.3955_ID_209	24936	24955	20	Simple repeat	8CTA 9n
Pb_105_length_56887_cov_37.3955_ID_209	31193	31231	39	Simple repeat	8ATACG 9n
Pb_105_length_56887_cov_37.3955_ID_209	38477	38515	39	Simple repeat	8CATTT 9n
Pb_105_length_56887_cov_37.3955_ID_209	40629	40689	61	LINE	I-79_AAe	I
Pb_105_length_56887_cov_37.3955_ID_209	47600	47764	165	LINE	R1_DYa	R1
Pb_105_length_56887_cov_37.3955_ID_209	51174	51219	46	LINE	L1-6_STu	L1
Pb_105_length_56887_cov_37.3955_ID_209	52798	53067	270	LTR	Gypsy-11_PIT-I	Gypsy
Pb_105_length_56887_cov_37.3955_ID_209	53294	54029	736	LTR	Gypsy-11_PSo-I	Gypsy
Pb_105_length_56887_cov_37.3955_ID_209	54315	55784	1470	LTR	Gypsy-11_PSo-I	Gypsy
Pb_105_length_56887_cov_37.3955_ID_209	56535	56606	72	LTR	Gypsy-11_PIT-I	Gypsy
Pb_105_length_56887_cov_37.3955_ID_209	56776	56820	45	LTR	TSK1_I-int	Copia
Pb_1060_length_4662_cov_34.9969_ID_2119	2637	2904	268	LTR	Gypsy-25_PIT-I	Gypsy
Pb_1060_length_4662_cov_34.9969_ID_2119	3307	3618	312	LTR	Gypsy-25_PIT-I	Gypsy
Pb_1060_length_4662_cov_34.9969_ID_2119	3815	4624	810	LTR	Gypsy-25_PIT-I	Gypsy
Pb_1061_length_4658_cov_33.7111_ID_2121	192	1806	1615	LTR	Gypsy-14_PR-I	Gypsy
Pb_1061_length_4658_cov_33.7111_ID_2121	1972	2167	196	LTR	Gypsy-14_PR-I	Gypsy
Pb_1061_length_4658_cov_33.7111_ID_2121	3823	4636	814	LTR	Gypsy-14_PR-I	Gypsy
Pb_1062_length_4643_cov_39.8189_ID_2123	2380	2851	472	LTR	Gypsy-17_PR-I	Gypsy
Pb_1062_length_4643_cov_39.8189_ID_2123	3626	4261	636	LTR	Gypsy-17_PR-I	Gypsy
Pb_1062_length_4643_cov_39.8189_ID_2123	4598	4643	46	LTR	Gypsy-17_PR-I	Gypsy
Pb_1063_length_4630_cov_137.674_ID_2125	1	2386	2386	LTR	Gypsy-10_PSo-I	Gypsy
Pb_1063_length_4630_cov_137.674_ID_2125	3285	3525	241	LTR	Gypsy-10_PSo-I	Gypsy
Pb_1063_length_4630_cov_137.674_ID_2125	3906	4223	318	LTR	Gypsy-10_PSo-I	Gypsy
Pb_1063_length_4630_cov_137.674_ID_2125	4398	4630	233	LTR	Gypsy-10_PSo-I	Gypsy
Pb_1064_length_4622_cov_54.7117_ID_2127	2	2051	2050	LTR	Gypsy-17_PR-I	Gypsy
Pb_1065_length_4613_cov_119.12_ID_2129	164	4061	3898	LTR	Gypsy-14_PSo-I	Gypsy
Pb_1066_length_4612_cov_65.5844_ID_2131	387	916	530	LTR	Gypsy-17_PR-I	Gypsy
Pb_1066_length_4612_cov_65.5844_ID_2131	1836	2322	487	LTR	Gypsy-17_PR-I	Gypsy
Pb_1066_length_4612_cov_65.5844_ID_2131	2908	2970	63	LTR	BEL-633_AA-I	Pao
Pb_1066_length_4612_cov_65.5844_ID_2131	3070	3140	71	Simple repeat	8CGATCG 9n
Pb_1066_length_4612_cov_65.5844_ID_2131	3417	3712	296	LTR	Gypsy-18_PIT-I	Gypsy
Pb_1066_length_4612_cov_65.5844_ID_2131	3992	4307	316	LTR	Gypsy-18_PIT-I	Gypsy
Pb_1066_length_4612_cov_65.5844_ID_2131	4440	4612	173	LTR	Gypsy-18_PIT-I	Gypsy
Pb_1067_length_4607_cov_30.8525_ID_2133	337	640	304	LTR	Gypsy-7_PSo-I	Gypsy
Pb_1067_length_4607_cov_30.8525_ID_2133	2925	3114	190	DNA	HARB3_ZM	PIF-Harbinger
Pb_1067_length_4607_cov_30.8525_ID_2133	4003	4607	605	LTR	Gypsy-11_PIT-I	Gypsy
Pb_1068_length_4606_cov_27.6347_ID_2135	1	1650	1650	LTR	Gypsy-14_PR-I	Gypsy
Pb_1068_length_4606_cov_27.6347_ID_2135	1826	2020	195	LTR	Gypsy-14_PR-I	Gypsy
Pb_1069_length_4601_cov_19.1793_ID_2137	4160	4183	24	Simple repeat	8TGTA 9n
Pb_106_length_56869_cov_38.5809_ID_211	82	456	375	LTR	Gypsy-16_PR-I	Gypsy
Pb_106_length_56869_cov_38.5809_ID_211	14980	15026	47	LTR	Gypsy-69_MLP-I	Gypsy
Pb_106_length_56869_cov_38.5809_ID_211	15476	15568	93	RC	Helitron-1_AN	Helitron
Pb_106_length_56869_cov_38.5809_ID_211	17485	17539	55	Low complexity	GA-rich
Pb_106_length_56869_cov_38.5809_ID_211	17754	17811	58	Simple repeat	8GAGGAC 9n
Pb_106_length_56869_cov_38.5809_ID_211	28181	28225	45	LTR	Copia-106_AA-I	Copia
Pb_106_length_56869_cov_38.5809_ID_211	29364	29388	25	Simple repeat	8GTGC 9n
Pb_106_length_56869_cov_38.5809_ID_211	34011	34028	18	Simple repeat	8GGA 9n
Pb_106_length_56869_cov_38.5809_ID_211	38048	38165	118	DNA	CryptonS-3_HAra	Crypton
Pb_106_length_56869_cov_38.5809_ID_211	46854	46916	63	Simple repeat	8GAAGAC 9n
Pb_106_length_56869_cov_38.5809_ID_211	47876	47939	64	Simple repeat	8AGAATGCTC 9n
Pb_106_length_56869_cov_38.5809_ID_211	49786	49842	57	Low complexity	GA-rich
Pb_106_length_56869_cov_38.5809_ID_211	55113	55245	133	LTR	Copia-124_BRa-I	Copia
Pb_106_length_56869_cov_38.5809_ID_211	55936	56137	202	LTR	Gypsy-17_PR-LTR	Gypsy
Pb_106_length_56869_cov_38.5809_ID_211	56425	56592	168	LTR	Gypsy-17_PR-LTR	Gypsy
Pb_1070_length_4601_cov_72.2962_ID_2139	52	3835	3784	LTR	Gypsy-17_PR-I	Gypsy
Pb_1070_length_4601_cov_72.2962_ID_2139	4101	4132	32	Simple repeat	8GGTCGCT 9n
Pb_1071_length_4595_cov_173.858_ID_2141	2	609	608	LTR	Gypsy-18_PIT-I	Gypsy
Pb_1071_length_4595_cov_173.858_ID_2141	1694	2042	349	LTR	Gypsy-18_PIT-I	Gypsy
Pb_1071_length_4595_cov_173.858_ID_2141	3009	3357	349	LTR	Gypsy-14_PSo-I	Gypsy
Pb_1071_length_4595_cov_173.858_ID_2141	3496	4584	1089	LTR	Gypsy-14_PSo-I	Gypsy
Pb_1072_length_4586_cov_87.797_ID_2143	947	1435	489	LINE	L1-11_DR	L1
Pb_1073_length_4579_cov_26.6411_ID_2145	408	452	45	LTR	TSK1_I-int	Copia
Pb_1073_length_4579_cov_26.6411_ID_2145	622	711	90	LTR	Gypsy-14_PR-I	Gypsy
Pb_1073_length_4579_cov_26.6411_ID_2145	3824	3901	78	LTR	Copia-10_PR-LTR	Copia
Pb_1074_length_4576_cov_49.403_ID_2147	1	1162	1162	LTR	Gypsy-14_PSo-I	Gypsy
Pb_1074_length_4576_cov_49.403_ID_2147	1436	4567	3132	LTR	Gypsy-14_PSo-I	Gypsy
Pb_1075_length_4321_cov_34.8932_ID_2149	375	409	35	Simple repeat	8TTCTGC 9n
Pb_1076_length_4567_cov_369.246_ID_2151	1	3174	3174	LTR	Gypsy-14_PSo-I	Gypsy
Pb_1076_length_4567_cov_369.246_ID_2151	3555	4567	1013	LTR	Gypsy-14_PSo-I	Gypsy
Pb_1077_length_4559_cov_200.52_ID_2153	3	640	638	LTR	Gypsy-17_PR-I	Gypsy
Pb_1077_length_4559_cov_200.52_ID_2153	864	3276	2413	LTR	Gypsy-17_PR-I	Gypsy
Pb_1077_length_4559_cov_200.52_ID_2153	3411	3514	104	LTR	Gypsy-11_PIT-LTR	Gypsy
Pb_1077_length_4559_cov_200.52_ID_2153	3919	4421	503	LTR	Gypsy-59_PIT-I	Gypsy
Pb_1077_length_4559_cov_200.52_ID_2153	4513	4559	47	Simple repeat	8CGTTCT 9n
Pb_1078_length_4557_cov_41.4745_ID_2155	1	260	260	LTR	Gypsy-16_PR-I	Gypsy
Pb_1078_length_4557_cov_41.4745_ID_2155	442	762	321	LTR	Gypsy-16_PR-I	Gypsy
Pb_1078_length_4557_cov_41.4745_ID_2155	1133	1373	241	LTR	Gypsy-16_PR-I	Gypsy
Pb_1078_length_4557_cov_41.4745_ID_2155	1882	1928	47	LTR	Gypsy-16_PR-I	Gypsy
Pb_1078_length_4557_cov_41.4745_ID_2155	2217	2661	445	LTR	Gypsy-11_PIT-LTR	Gypsy
Pb_1078_length_4557_cov_41.4745_ID_2155	2932	3502	571	LTR	Gypsy-17_PR-I	Gypsy
Pb_1079_length_4557_cov_48.9946_ID_2157	4	489	486	LTR	Gypsy-11_PSo-I	Gypsy
Pb_1079_length_4557_cov_48.9946_ID_2157	2749	2897	149	LTR	Gypsy-25_PIT-LTR	Gypsy
Pb_1079_length_4557_cov_48.9946_ID_2157	4054	4332	279	LTR	Gypsy-10_PSo-I	Gypsy
Pb_107_length_56663_cov_35.3781_ID_213	175	312	138	LTR	Gypsy-18_PIT-LTR	Gypsy
Pb_107_length_56663_cov_35.3781_ID_213	575	711	137	LTR	Gypsy-17_PR-LTR	Gypsy
Pb_107_length_56663_cov_35.3781_ID_213	760	929	170	LTR	Gypsy-11_PSo-I	Gypsy
Pb_107_length_56663_cov_35.3781_ID_213	2393	2449	57	Simple repeat	8CTG 9n
Pb_107_length_56663_cov_35.3781_ID_213	16696	16734	39	Simple repeat	8CAG 9n
Pb_107_length_56663_cov_35.3781_ID_213	18376	18430	55	DNA	Polinton-3_HM	Maverick
Pb_107_length_56663_cov_35.3781_ID_213	21261	21344	84	LTR	Gypsy61-I_AG	Gypsy
Pb_107_length_56663_cov_35.3781_ID_213	23694	23730	37	Simple repeat	8CGA 9n
Pb_107_length_56663_cov_35.3781_ID_213	27643	27666	24	Simple repeat	8CTG 9n
Pb_107_length_56663_cov_35.3781_ID_213	38449	38477	29	Simple repeat	8TTC 9n
Pb_107_length_56663_cov_35.3781_ID_213	41372	41394	23	Simple repeat	8GCAC 9n
Pb_107_length_56663_cov_35.3781_ID_213	42531	42592	62	Simple repeat	8GAT 9n
Pb_107_length_56663_cov_35.3781_ID_213	44147	44222	76	LINE	Jockey-6_DK	Jockey
Pb_107_length_56663_cov_35.3781_ID_213	44341	44535	195	LINE	RTAg4	R1
Pb_107_length_56663_cov_35.3781_ID_213	44881	44916	36	Simple repeat	8GCT 9n
Pb_107_length_56663_cov_35.3781_ID_213	45525	45557	33	Simple repeat	8GCTTCC 9n
Pb_107_length_56663_cov_35.3781_ID_213	46359	46412	54	Simple repeat	8TCTTCC 9n
Pb_107_length_56663_cov_35.3781_ID_213	48392	48429	38	Low complexity	A-rich
Pb_107_length_56663_cov_35.3781_ID_213	50216	50326	111	LTR	DIRS-8_DR	Ngaro
Pb_1080_length_4556_cov_24.7794_ID_2159	167	1032	866	LTR	Copia-16_PIT-I	Copia
Pb_1081_length_4555_cov_21.0768_ID_2161	2	194	193	LTR	Gypsy-3_PSo-I	Gypsy
Pb_1081_length_4555_cov_21.0768_ID_2161	4007	4101	95	LTR	Copia-2_PIT-I	Copia
Pb_1081_length_4555_cov_21.0768_ID_2161	4191	4530	340	LTR	Copia-13_PIT-I	Copia
Pb_1082_length_4530_cov_49.0677_ID_2163	263	605	343	LTR	Gypsy-25_PIT-I	Gypsy
Pb_1082_length_4530_cov_49.0677_ID_2163	783	4527	3745	LTR	Gypsy-25_PIT-I	Gypsy
Pb_1083_length_4528_cov_79.7114_ID_2165	1	2881	2881	LTR	Gypsy-14_PR-I	Gypsy
Pb_1083_length_4528_cov_79.7114_ID_2165	3007	3241	235	LTR	Gypsy-14_PR-I	Gypsy
Pb_1083_length_4528_cov_79.7114_ID_2165	4192	4258	67	LTR	Gypsy-14_PR-I	Gypsy
Pb_1084_length_4524_cov_225.458_ID_2167	751	780	30	Simple repeat	8TCT 9n
Pb_1084_length_4524_cov_225.458_ID_2167	821	3643	2823	LTR	Gypsy-17_PR-I	Gypsy
Pb_1084_length_4524_cov_225.458_ID_2167	3827	4523	697	LTR	Gypsy-17_PR-I	Gypsy
Pb_1085_length_4515_cov_101.869_ID_2169	1	1568	1568	LTR	Gypsy-10_PSo-I	Gypsy
Pb_1085_length_4515_cov_101.869_ID_2169	1719	4454	2736	LTR	Gypsy-10_PSo-I	Gypsy
Pb_1086_length_4499_cov_120.344_ID_2171	1	445	445	LTR	Gypsy-17_PR-I	Gypsy
Pb_1086_length_4499_cov_120.344_ID_2171	587	3021	2435	LTR	Copia-24_PIT-I	Copia
Pb_1086_length_4499_cov_120.344_ID_2171	3199	4497	1299	LTR	Copia-24_PIT-I	Copia
Pb_1087_length_4495_cov_74.383_ID_2173	11	500	490	LTR	Copia-35_PIT-I	Copia
Pb_1088_length_4485_cov_69.2857_ID_2175	1	309	309	LTR	Gypsy-17_PR-I	Gypsy
Pb_1088_length_4485_cov_69.2857_ID_2175	356	786	431	LTR	Gypsy-17_PR-I	Gypsy
Pb_1088_length_4485_cov_69.2857_ID_2175	936	3771	2836	LTR	Gypsy-17_PR-I	Gypsy
Pb_1089_length_4474_cov_123.037_ID_2177	32	1255	1224	LTR	Gypsy-17_PR-I	Gypsy
Pb_1089_length_4474_cov_123.037_ID_2177	1374	4160	2787	LTR	Gypsy-17_PR-I	Gypsy
Pb_108_length_56371_cov_33.4102_ID_215	910	933	24	Simple repeat	8CTGT 9n
Pb_108_length_56371_cov_33.4102_ID_215	2254	2404	151	RC	Helitron-2_FV	Helitron
Pb_108_length_56371_cov_33.4102_ID_215	3163	3838	676	RC	Helitron-4_PM	Helitron
Pb_108_length_56371_cov_33.4102_ID_215	3915	4125	211	RC	HELMET	Helitron
Pb_108_length_56371_cov_33.4102_ID_215	4951	5445	495	RC	Helitron-5_Mad	Helitron
Pb_108_length_56371_cov_33.4102_ID_215	5790	6238	449	RC	Helitron2_OS	Helitron
Pb_108_length_56371_cov_33.4102_ID_215	10619	10687	69	LTR	Gypsy-624_AA-I	Gypsy
Pb_108_length_56371_cov_33.4102_ID_215	12371	12412	42	LINE	RTAg4	R1
Pb_108_length_56371_cov_33.4102_ID_215	13257	13307	51	Simple repeat	8CAT 9n
Pb_108_length_56371_cov_33.4102_ID_215	15091	15137	47	DNA	OSMAR1	TcMar-Stowaway
Pb_108_length_56371_cov_33.4102_ID_215	16392	16414	23	Simple repeat	8TGC 9n
Pb_108_length_56371_cov_33.4102_ID_215	24723	24747	25	Simple repeat	8AGA 9n
Pb_108_length_56371_cov_33.4102_ID_215	25001	25064	64	Simple repeat	8AAGATG 9n
Pb_108_length_56371_cov_33.4102_ID_215	27742	27775	34	Simple repeat	8CTCCTT 9n
Pb_108_length_56371_cov_33.4102_ID_215	28456	28480	25	Simple repeat	8AGCT 9n
Pb_108_length_56371_cov_33.4102_ID_215	31000	31022	23	Simple repeat	8GTCC 9n
Pb_108_length_56371_cov_33.4102_ID_215	32039	32067	29	Simple repeat	8AG 9n
Pb_108_length_56371_cov_33.4102_ID_215	32249	32267	19	Simple repeat	8TGC 9n
Pb_108_length_56371_cov_33.4102_ID_215	35879	35920	42	Low complexity	GA-rich
Pb_108_length_56371_cov_33.4102_ID_215	35988	36057	70	LTR	BEL-17_CGi-LTR	Pao
Pb_108_length_56371_cov_33.4102_ID_215	39582	39723	142	Simple repeat	8TACTA 9n
Pb_108_length_56371_cov_33.4102_ID_215	43708	43747	40	LTR	Gypsy-163_AA-I	Gypsy
Pb_108_length_56371_cov_33.4102_ID_215	44836	44905	70	Low complexity	GA-rich
Pb_108_length_56371_cov_33.4102_ID_215	44996	45013	18	Simple repeat	8TTC 9n
Pb_108_length_56371_cov_33.4102_ID_215	49160	49188	29	Simple repeat	8GAA 9n
Pb_1090_length_4465_cov_125.149_ID_2179	626	2471	1846	LTR	Copia-24_PIT-I	Copia
Pb_1090_length_4465_cov_125.149_ID_2179	2559	3073	515	LTR	Gypsy-17_PR-I	Gypsy
Pb_1090_length_4465_cov_125.149_ID_2179	3285	3490	206	LTR	Copia-24_PIT-LTR	Copia
Pb_1090_length_4465_cov_125.149_ID_2179	3603	4465	863	LTR	Copia-24_PIT-I	Copia
Pb_1093_length_4450_cov_51.1661_ID_2185	2	2056	2055	LTR	Gypsy-11_PSo-I	Gypsy
Pb_1093_length_4450_cov_51.1661_ID_2185	2366	2657	292	LTR	Gypsy-11_PSo-I	Gypsy
Pb_1094_length_4444_cov_242.707_ID_2187	705	3563	2859	LTR	Gypsy-17_PR-I	Gypsy
Pb_1094_length_4444_cov_242.707_ID_2187	3747	4443	697	LTR	Gypsy-17_PR-I	Gypsy
Pb_1095_length_4441_cov_25.8771_ID_2189	1	803	803	LTR	Gypsy-6_PIT-I	Gypsy
Pb_1095_length_4441_cov_25.8771_ID_2189	974	1163	190	LTR	Gypsy-6_PIT-I	Gypsy
Pb_1095_length_4441_cov_25.8771_ID_2189	2139	2182	44	LTR	Gypsy-6_PIT-I	Gypsy
Pb_1095_length_4441_cov_25.8771_ID_2189	3506	4294	789	LTR	Copia-24_PIT-I	Copia
Pb_1096_length_4429_cov_27.9103_ID_2191	2	387	386	LTR	Gypsy-6_PIT-I	Gypsy
Pb_1096_length_4429_cov_27.9103_ID_2191	607	1625	1019	LTR	Gypsy-6_PIT-I	Gypsy
Pb_1096_length_4429_cov_27.9103_ID_2191	1701	2079	379	LTR	Gypsy-6_PIT-I	Gypsy
Pb_1096_length_4429_cov_27.9103_ID_2191	3084	3128	45	LTR	TSK1_I-int	Copia
Pb_1096_length_4429_cov_27.9103_ID_2191	3633	3742	110	LTR	GypsyPi-1c_I-int	Gypsy
Pb_1096_length_4429_cov_27.9103_ID_2191	4271	4339	69	LINE	RTE-4_AMi	RTE-BovB
Pb_1098_length_4422_cov_64.0405_ID_2195	1060	1159	100	LTR	Gypsy-11_PIT-LTR	Gypsy
Pb_1098_length_4422_cov_64.0405_ID_2195	4240	4414	175	LTR	Gypsy-3_PR-I	Gypsy
Pb_1099_length_4421_cov_152.807_ID_2197	239	769	531	LTR	Gypsy-17_PR-I	Gypsy
Pb_1099_length_4421_cov_152.807_ID_2197	774	826	53	Simple repeat	8CGAAGT 9n
Pb_1099_length_4421_cov_152.807_ID_2197	1543	1879	337	LTR	Gypsy-17_PR-I	Gypsy
Pb_1099_length_4421_cov_152.807_ID_2197	1941	2231	291	LTR	Gypsy-17_PR-I	Gypsy
Pb_1099_length_4421_cov_152.807_ID_2197	2531	3843	1313	LTR	Gypsy-17_PR-I	Gypsy
Pb_1099_length_4421_cov_152.807_ID_2197	4139	4421	283	LTR	Gypsy-17_PR-I	Gypsy
Pb_109_length_56008_cov_41.1129_ID_217	24	448	425	LTR	Gypsy-14_PSo-I	Gypsy
Pb_109_length_56008_cov_41.1129_ID_217	1517	2141	625	LTR	Gypsy-14_PSo-I	Gypsy
Pb_109_length_56008_cov_41.1129_ID_217	2467	2743	277	LTR	Gypsy-14_PSo-I	Gypsy
Pb_109_length_56008_cov_41.1129_ID_217	2869	3303	435	LTR	Gypsy-14_PSo-I	Gypsy
Pb_109_length_56008_cov_41.1129_ID_217	4109	6063	1955	LTR	Gypsy-14_PSo-I	Gypsy
Pb_109_length_56008_cov_41.1129_ID_217	6532	8212	1681	LTR	Gypsy-6_PIT-I	Gypsy
Pb_109_length_56008_cov_41.1129_ID_217	8368	8560	193	LTR	Gypsy-6_PIT-I	Gypsy
Pb_109_length_56008_cov_41.1129_ID_217	10475	10579	105	LTR	Gypsy-6_PIT-I	Gypsy
Pb_109_length_56008_cov_41.1129_ID_217	13746	13834	89	Simple repeat	8CGA 9n
Pb_109_length_56008_cov_41.1129_ID_217	15482	15546	65	Low complexity	GA-rich
Pb_109_length_56008_cov_41.1129_ID_217	17004	17065	62	Simple repeat	8AGATGA 9n
Pb_109_length_56008_cov_41.1129_ID_217	29099	29185	87	LTR	Gypsy-3_BRa-I	Gypsy
Pb_109_length_56008_cov_41.1129_ID_217	36682	36730	49	LTR	DIRS1_FR	DIRS
Pb_109_length_56008_cov_41.1129_ID_217	43248	43302	55	Simple repeat	8GTCCAC 9n
Pb_109_length_56008_cov_41.1129_ID_217	55747	55805	59	LTR	Gypsy-4_BD-I	Gypsy
Pb_10_length_122925_cov_30.5206_ID_19	379	453	75	Simple repeat	8TTC 9n
Pb_10_length_122925_cov_30.5206_ID_19	696	729	34	Simple repeat	8AGACGC 9n
Pb_10_length_122925_cov_30.5206_ID_19	5980	6492	513	LTR	Copia-1_AL-I	Copia
Pb_10_length_122925_cov_30.5206_ID_19	7154	8032	879	LTR	Copia-1_AL-I	Copia
Pb_10_length_122925_cov_30.5206_ID_19	8530	10077	1548	LTR	Copia-1_AL-I	Copia
Pb_10_length_122925_cov_30.5206_ID_19	12526	14257	1732	LTR	Gypsy-14_PR-I	Gypsy
Pb_10_length_122925_cov_30.5206_ID_19	14676	17788	3113	LTR	Gypsy-14_PR-I	Gypsy
Pb_10_length_122925_cov_30.5206_ID_19	17954	18148	195	LTR	Gypsy-14_PR-I	Gypsy
Pb_10_length_122925_cov_30.5206_ID_19	25183	25273	91	Simple repeat	8CTTCGA 9n
Pb_10_length_122925_cov_30.5206_ID_19	25374	25451	78	Simple repeat	8GTAGCC 9n
Pb_10_length_122925_cov_30.5206_ID_19	28636	28953	318	LTR	Copia-13_PIT-I	Copia
Pb_10_length_122925_cov_30.5206_ID_19	29810	30678	869	LTR	Copia-13_PIT-I	Copia
Pb_10_length_122925_cov_30.5206_ID_19	30974	33170	2197	LTR	Copia3-I_XT	Copia
Pb_10_length_122925_cov_30.5206_ID_19	33269	34998	1730	LTR	Copia3-I_XT	Copia
Pb_10_length_122925_cov_30.5206_ID_19	35341	35887	547	LTR	Copia-13_PIT-I	Copia
Pb_10_length_122925_cov_30.5206_ID_19	36198	37085	888	LTR	Copia-13_PIT-I	Copia
Pb_10_length_122925_cov_30.5206_ID_19	37255	37656	402	LTR	Copia-13_PIT-I	Copia
Pb_10_length_122925_cov_30.5206_ID_19	37706	38301	596	LTR	Copia-13_PIT-I	Copia
Pb_10_length_122925_cov_30.5206_ID_19	44885	44923	39	Simple repeat	8ACACGAT 9n
Pb_10_length_122925_cov_30.5206_ID_19	52626	52657	32	Simple repeat	8AAGAC 9n
Pb_10_length_122925_cov_30.5206_ID_19	53384	53419	36	Simple repeat	8ATATAA 9n
Pb_10_length_122925_cov_30.5206_ID_19	53505	53549	45	LTR	Gypsy-40_BD-I	Gypsy
Pb_10_length_122925_cov_30.5206_ID_19	55579	55620	42	Simple repeat	8CTT 9n
Pb_10_length_122925_cov_30.5206_ID_19	55842	55877	36	Low complexity	GA-rich
Pb_10_length_122925_cov_30.5206_ID_19	67133	67180	48	Low complexity	GA-rich
Pb_10_length_122925_cov_30.5206_ID_19	68389	68434	46	snRNA	U5
Pb_10_length_122925_cov_30.5206_ID_19	81220	81267	48	Simple repeat	8CATGCCACC 9n
Pb_10_length_122925_cov_30.5206_ID_19	85278	85347	70	LTR	SZ-7A_I-int	Gypsy
Pb_10_length_122925_cov_30.5206_ID_19	85552	85587	36	Simple repeat	8CTTCTC 9n
Pb_10_length_122925_cov_30.5206_ID_19	91652	91680	29	Simple repeat	8GGTTT 9n
Pb_10_length_122925_cov_30.5206_ID_19	92013	92077	65	DNA	MuDR-5_Mad	MULE-MuDR
Pb_10_length_122925_cov_30.5206_ID_19	93570	93711	142	LTR	Gypsy-10_PR-LTR	Gypsy
Pb_10_length_122925_cov_30.5206_ID_19	95357	95422	66	Simple repeat	8ATATAG 9n
Pb_10_length_122925_cov_30.5206_ID_19	99054	99110	57	Simple repeat	8AAGATC 9n
Pb_10_length_122925_cov_30.5206_ID_19	118412	118446	35	Simple repeat	8TCTTCA 9n
Pb_10_length_122925_cov_30.5206_ID_19	120881	121057	177	LTR	GypsyPi-1c_I-int	Gypsy
Pb_10_length_122925_cov_30.5206_ID_19	121149	121341	193	LTR	Copia-10_PR-I	Copia
Pb_10_length_122925_cov_30.5206_ID_19	121613	122779	1167	LTR	Copia-3_PIT-I	Copia
Pb_1100_length_4397_cov_27.3684_ID_2199	896	3144	2249	LTR	Gypsy-17_PR-I	Gypsy
Pb_1100_length_4397_cov_27.3684_ID_2199	3403	4144	742	LTR	Gypsy-17_PR-I	Gypsy
Pb_1100_length_4397_cov_27.3684_ID_2199	4186	4332	147	LTR	Gypsy-17_PR-LTR	Gypsy
Pb_1101_length_4396_cov_74.3992_ID_2201	133	381	249	LTR	Gypsy-3_PSo-I	Gypsy
Pb_1101_length_4396_cov_74.3992_ID_2201	722	1281	560	LTR	Gypsy-14_PSo-I	Gypsy
Pb_1101_length_4396_cov_74.3992_ID_2201	1429	2747	1319	LTR	Gypsy-14_PSo-I	Gypsy
Pb_1101_length_4396_cov_74.3992_ID_2201	3008	3669	662	LTR	Gypsy-14_PSo-I	Gypsy
Pb_1102_length_4393_cov_40.1936_ID_2203	645	701	57	LTR	Gypsy-25_PIT-I	Gypsy
Pb_1102_length_4393_cov_40.1936_ID_2203	1530	2446	917	LTR	Gypsy-25_PIT-I	Gypsy
Pb_1102_length_4393_cov_40.1936_ID_2203	2807	3223	417	LTR	Gypsy-25_PIT-I	Gypsy
Pb_1102_length_4393_cov_40.1936_ID_2203	3494	4236	743	LTR	Gypsy-25_PIT-I	Gypsy
Pb_1103_length_4390_cov_23.5285_ID_2205	2	2140	2139	LTR	Gypsy-14_PR-I	Gypsy
Pb_1103_length_4390_cov_23.5285_ID_2205	2472	4201	1730	LTR	Gypsy-14_PR-I	Gypsy
Pb_1104_length_4382_cov_17.5363_ID_2207	581	676	96	tRNA	tRNA-Ile-ATA
Pb_1104_length_4382_cov_17.5363_ID_2207	1032	1079	48	Simple repeat	8TGAG 9n
Pb_1104_length_4382_cov_17.5363_ID_2207	2515	3223	709	LTR	Copia-13_PSo-I	Copia
Pb_1104_length_4382_cov_17.5363_ID_2207	3333	3378	46	LTR	Gypsy40-ZM_I-int	Gypsy
Pb_1105_length_4381_cov_30.7181_ID_2209	1381	1582	202	LTR	Gypsy-14_PR-I	Gypsy
Pb_1105_length_4381_cov_30.7181_ID_2209	1743	4380	2638	LTR	Gypsy-14_PR-I	Gypsy
Pb_1106_length_4377_cov_86.7419_ID_2211	1117	1559	443	LTR	Gypsy-18_PIT-I	Gypsy
Pb_1106_length_4377_cov_86.7419_ID_2211	1663	1697	35	Simple repeat	8TAATTT 9n
Pb_1106_length_4377_cov_86.7419_ID_2211	2088	2508	421	LTR	Gypsy-16_PR-I	Gypsy
Pb_1106_length_4377_cov_86.7419_ID_2211	2852	4375	1524	LTR	Gypsy-16_PR-I	Gypsy
Pb_1108_length_4364_cov_34.3436_ID_2215	1806	1839	34	Low complexity	GA-rich
Pb_1109_length_4361_cov_295.47_ID_2217	2	1709	1708	LTR	Gypsy-18_PIT-I	Gypsy
Pb_1109_length_4361_cov_295.47_ID_2217	1829	2968	1140	LTR	Gypsy-18_PIT-I	Gypsy
Pb_1109_length_4361_cov_295.47_ID_2217	3349	4361	1013	LTR	Gypsy-18_PIT-I	Gypsy
Pb_110_length_55753_cov_36.0323_ID_219	1121	1166	46	LINE	RTEX-27_SK	RTE-X
Pb_110_length_55753_cov_36.0323_ID_219	1509	1568	60	LINE	L1-3_VC	L1
Pb_110_length_55753_cov_36.0323_ID_219	1684	1743	60	LINE	L1-4_VC	L1
Pb_110_length_55753_cov_36.0323_ID_219	7348	7394	47	Simple repeat	8GACTCA 9n
Pb_110_length_55753_cov_36.0323_ID_219	18984	19032	49	LTR	RLG_scIvana_1_3-I	Copia
Pb_110_length_55753_cov_36.0323_ID_219	19747	19800	54	DNA	DNA-8-3_HM
Pb_110_length_55753_cov_36.0323_ID_219	20165	20208	44	Simple repeat	8TTTGCAT 9n
Pb_110_length_55753_cov_36.0323_ID_219	23226	23263	38	Simple repeat	8TCATCT 9n
Pb_110_length_55753_cov_36.0323_ID_219	25888	25942	55	Simple repeat	8TTC 9n
Pb_110_length_55753_cov_36.0323_ID_219	29057	29116	60	LTR	Gypsy-11_CQ-I	Gypsy
Pb_110_length_55753_cov_36.0323_ID_219	31288	31330	43	Simple repeat	8TCA 9n
Pb_110_length_55753_cov_36.0323_ID_219	35316	35354	39	Simple repeat	8TGAACA 9n
Pb_110_length_55753_cov_36.0323_ID_219	36320	36343	24	Simple repeat	8TTTCA 9n
Pb_110_length_55753_cov_36.0323_ID_219	50961	51007	47	Simple repeat	8TTC 9n
Pb_1110_length_4357_cov_174.185_ID_2219	3	2325	2323	LTR	Gypsy-17_PR-I	Gypsy
Pb_1110_length_4357_cov_174.185_ID_2219	2538	3695	1158	LTR	Gypsy-17_PR-I	Gypsy
Pb_1110_length_4357_cov_174.185_ID_2219	4183	4354	172	LTR	Gypsy-17_PR-I	Gypsy
Pb_1112_length_4314_cov_24.5565_ID_2223	32	96	65	LTR	Gypsy-6_PIT-I	Gypsy
Pb_1112_length_4314_cov_24.5565_ID_2223	572	911	340	LTR	Gypsy-6_PIT-I	Gypsy
Pb_1112_length_4314_cov_24.5565_ID_2223	1161	1613	453	LTR	Gypsy-6_PIT-I	Gypsy
Pb_1112_length_4314_cov_24.5565_ID_2223	1843	2468	626	LTR	Gypsy-6_PIT-I	Gypsy
Pb_1112_length_4314_cov_24.5565_ID_2223	2869	3291	423	LTR	Gypsy-25_PIT-I	Gypsy
Pb_1112_length_4314_cov_24.5565_ID_2223	3466	3898	433	LTR	Gypsy-25_PIT-I	Gypsy
Pb_1112_length_4314_cov_24.5565_ID_2223	3987	4314	328	LTR	Gypsy-25_PIT-I	Gypsy
Pb_1114_length_4306_cov_36.1776_ID_2227	500	4304	3805	LTR	Copia3-I_XT	Copia
Pb_1115_length_4295_cov_111.869_ID_2229	2	314	313	LTR	Gypsy-17_PR-I	Gypsy
Pb_1115_length_4295_cov_111.869_ID_2229	412	1708	1297	LTR	Gypsy-17_PR-I	Gypsy
Pb_1115_length_4295_cov_111.869_ID_2229	2391	3090	700	LTR	Gypsy-17_PR-I	Gypsy
Pb_1115_length_4295_cov_111.869_ID_2229	3175	4293	1119	LTR	Gypsy-17_PR-I	Gypsy
Pb_1118_length_4290_cov_24.2371_ID_2235	1	3728	3728	LTR	Gypsy-18_PIT-I	Gypsy
Pb_1119_length_4282_cov_72.7081_ID_2237	1	178	178	LTR	Gypsy-7_PSo-I	Gypsy
Pb_1119_length_4282_cov_72.7081_ID_2237	512	2251	1740	LTR	Gypsy-7_PSo-I	Gypsy
Pb_1119_length_4282_cov_72.7081_ID_2237	3890	4090	201	LTR	Gypsy-14_PR-I	Gypsy
Pb_111_length_54848_cov_32.8472_ID_221	24	879	856	LTR	Gypsy-25_PIT-I	Gypsy
Pb_111_length_54848_cov_32.8472_ID_221	922	1161	240	LTR	Gypsy-14_PR-I	Gypsy
Pb_111_length_54848_cov_32.8472_ID_221	1563	1617	55	Simple repeat	8TTATAC 9n
Pb_111_length_54848_cov_32.8472_ID_221	4554	4685	132	Simple repeat	8TCG 9n
Pb_111_length_54848_cov_32.8472_ID_221	5039	5079	41	Low complexity	GA-rich
Pb_111_length_54848_cov_32.8472_ID_221	8485	8503	19	Simple repeat	8AAG 9n
Pb_111_length_54848_cov_32.8472_ID_221	10821	10874	54	Simple repeat	8TAT 9n
Pb_111_length_54848_cov_32.8472_ID_221	22436	22470	35	Simple repeat	8CCTGTT 9n
Pb_111_length_54848_cov_32.8472_ID_221	23646	23676	31	Simple repeat	8GAGGAC 9n
Pb_111_length_54848_cov_32.8472_ID_221	26389	26553	165	LTR	Copia-6_PR-I	Copia
Pb_111_length_54848_cov_32.8472_ID_221	29799	29861	63	LTR	Copia-6_PR-I	Copia
Pb_111_length_54848_cov_32.8472_ID_221	45659	45712	54	Simple repeat	8CTTCTC 9n
Pb_1120_length_4269_cov_21.8923_ID_2239	9	2037	2029	LTR	Gypsy-14_PSo-I	Gypsy
Pb_1120_length_4269_cov_21.8923_ID_2239	2206	3530	1325	LTR	Gypsy-14_PSo-I	Gypsy
Pb_1120_length_4269_cov_21.8923_ID_2239	3788	4268	481	LTR	Gypsy-14_PSo-I	Gypsy
Pb_1121_length_4268_cov_34.418_ID_2241	3508	3577	70	LTR	Gypsy-108_MLP-I	Gypsy
Pb_1123_length_4262_cov_40.1052_ID_2245	1570	1875	306	LTR	Gypsy-11_PSo-I	Gypsy
Pb_1123_length_4262_cov_40.1052_ID_2245	2158	4261	2104	LTR	Gypsy-11_PSo-I	Gypsy
Pb_1124_length_4257_cov_84.1131_ID_2247	88	399	312	LTR	Gypsy-17_PR-I	Gypsy
Pb_1124_length_4257_cov_84.1131_ID_2247	1444	1945	502	LTR	Gypsy-17_PR-I	Gypsy
Pb_1124_length_4257_cov_84.1131_ID_2247	2243	3540	1298	LTR	Gypsy-17_PR-I	Gypsy
Pb_1124_length_4257_cov_84.1131_ID_2247	3679	4255	577	LTR	Gypsy-17_PR-I	Gypsy
Pb_1125_length_4253_cov_271.045_ID_2249	2	698	697	LTR	Gypsy-17_PR-I	Gypsy
Pb_1125_length_4253_cov_271.045_ID_2249	882	3714	2833	LTR	Gypsy-17_PR-I	Gypsy
Pb_1125_length_4253_cov_271.045_ID_2249	3755	3784	30	Low complexity	GA-rich
Pb_1126_length_4247_cov_30.4641_ID_2251	477	1149	673	LTR	Gypsy-11_PIT-I	Gypsy
Pb_1126_length_4247_cov_30.4641_ID_2251	1412	4240	2829	LTR	Copia3-I_XT	Copia
Pb_1127_length_4244_cov_24.8776_ID_2253	80	335	256	LTR	Copia-49_PIT-I	Copia
Pb_1127_length_4244_cov_24.8776_ID_2253	1616	2218	603	LTR	Copia-49_PIT-I	Copia
Pb_1127_length_4244_cov_24.8776_ID_2253	3671	4242	572	LTR	Copia-2_PIT-I	Copia
Pb_1128_length_4242_cov_53.3443_ID_2255	823	940	118	LTR	Copia-1_AL-I	Copia
Pb_1128_length_4242_cov_53.3443_ID_2255	1293	1400	108	LTR	Gypsy-59_PIT-LTR	Gypsy
Pb_1128_length_4242_cov_53.3443_ID_2255	1800	2254	455	LTR	Gypsy-25_PIT-I	Gypsy
Pb_1128_length_4242_cov_53.3443_ID_2255	2388	2419	32	Simple repeat	8CGTTCT 9n
Pb_1128_length_4242_cov_53.3443_ID_2255	2439	4242	1804	LTR	Gypsy-25_PIT-I	Gypsy
Pb_1129_length_4237_cov_31.771_ID_2257	54	530	477	LTR	Gypsy-18_PIT-I	Gypsy
Pb_1129_length_4237_cov_31.771_ID_2257	1493	2021	529	LTR	Gypsy-17_PR-I	Gypsy
Pb_1129_length_4237_cov_31.771_ID_2257	2539	3285	747	LTR	Gypsy-3_PSo-I	Gypsy
Pb_1129_length_4237_cov_31.771_ID_2257	3556	4225	670	LTR	Gypsy-3_PSo-I	Gypsy
Pb_112_length_54772_cov_38.6663_ID_223	14	1414	1401	LTR	Copia-10_PR-I	Copia
Pb_112_length_54772_cov_38.6663_ID_223	1493	1611	119	LTR	Copia-10_PR-LTR	Copia
Pb_112_length_54772_cov_38.6663_ID_223	4444	4493	50	LTR	LTR-597_AMi
Pb_112_length_54772_cov_38.6663_ID_223	15615	15654	40	LTR	Copia-20_BRa-I	Copia
Pb_112_length_54772_cov_38.6663_ID_223	22265	22320	56	LTR	Copia-8_PTc-I	Copia
Pb_112_length_54772_cov_38.6663_ID_223	26854	26890	37	LTR	Copia-4_CPu-I	Copia
Pb_112_length_54772_cov_38.6663_ID_223	35986	36007	22	Simple repeat	8AGA 9n
Pb_112_length_54772_cov_38.6663_ID_223	46054	46089	36	Simple repeat	8GAAGAT 9n
Pb_1130_length_4236_cov_79.6771_ID_2259	469	3843	3375	LTR	Gypsy-17_PR-I	Gypsy
Pb_1130_length_4236_cov_79.6771_ID_2259	3928	4236	309	LTR	Gypsy-17_PR-I	Gypsy
Pb_1131_length_4234_cov_71.7477_ID_2261	3	909	907	LTR	Gypsy-17_PR-I	Gypsy
Pb_1132_length_4233_cov_30.2944_ID_2263	1344	2766	1423	LTR	Copia-2_PIT-I	Copia
Pb_1132_length_4233_cov_30.2944_ID_2263	3090	3529	440	LTR	Copia-2_PIT-I	Copia
Pb_1133_length_4226_cov_32.4091_ID_2265	2	1594	1593	LTR	Gypsy-16_PR-I	Gypsy
Pb_1133_length_4226_cov_32.4091_ID_2265	1853	4225	2373	LTR	Copia3-I_XT	Copia
Pb_1134_length_4216_cov_225.024_ID_2267	1	1689	1689	LTR	Copia-24_PIT-I	Copia
Pb_1134_length_4216_cov_225.024_ID_2267	1906	4214	2309	LTR	Gypsy-17_PR-I	Gypsy
Pb_1135_length_4211_cov_34.9319_ID_2269	1	3136	3136	LTR	Gypsy-17_PR-I	Gypsy
Pb_1135_length_4211_cov_34.9319_ID_2269	3310	3372	63	Low complexity	G-rich
Pb_1135_length_4211_cov_34.9319_ID_2269	3718	3778	61	Simple repeat	8CAGGTCC 9n
Pb_1137_length_4191_cov_128.699_ID_2273	32	3404	3373	LTR	Gypsy-14_PSo-I	Gypsy
Pb_1137_length_4191_cov_128.699_ID_2273	3717	4188	472	LTR	Gypsy-14_PSo-I	Gypsy
Pb_1138_length_4186_cov_68.0091_ID_2275	36	180	145	LTR	Gypsy-11_PSo-I	Gypsy
Pb_1138_length_4186_cov_68.0091_ID_2275	410	1156	747	LTR	Gypsy-11_PSo-I	Gypsy
Pb_1138_length_4186_cov_68.0091_ID_2275	1429	2869	1441	LTR	Gypsy-11_PSo-I	Gypsy
Pb_1138_length_4186_cov_68.0091_ID_2275	3859	3903	45	LTR	TSK1_I-int	Copia
Pb_1139_length_4177_cov_26.697_ID_2277	269	1339	1071	LTR	Gypsy-35_PIT-I	Gypsy
Pb_1139_length_4177_cov_26.697_ID_2277	1558	1668	111	LTR	Gypsy-51_PIT-I	Gypsy
Pb_1139_length_4177_cov_26.697_ID_2277	1958	2825	868	LTR	Gypsy-18_PIT-I	Gypsy
Pb_1139_length_4177_cov_26.697_ID_2277	3350	3667	318	LTR	Gypsy-25_PIT-I	Gypsy
Pb_1139_length_4177_cov_26.697_ID_2277	3844	4177	334	LTR	Gypsy-25_PIT-I	Gypsy
Pb_113_length_54746_cov_33.5477_ID_225	477	687	211	LTR	Gypsy-18_PIT-LTR	Gypsy
Pb_113_length_54746_cov_33.5477_ID_225	876	2491	1616	LTR	Copia-2_PIT-I	Copia
Pb_113_length_54746_cov_33.5477_ID_225	8571	8612	42	Simple repeat	8ACACAA 9n
Pb_113_length_54746_cov_33.5477_ID_225	9293	9313	21	Simple repeat	8CTG 9n
Pb_113_length_54746_cov_33.5477_ID_225	10366	10400	35	Simple repeat	8GAC 9n
Pb_113_length_54746_cov_33.5477_ID_225	10401	10415	15	Simple repeat	8GACGAT 9n
Pb_113_length_54746_cov_33.5477_ID_225	20427	20486	60	Simple repeat	8GCTGTT 9n
Pb_113_length_54746_cov_33.5477_ID_225	21183	21376	194	LINE	Ag-Jock-1	Jockey
Pb_113_length_54746_cov_33.5477_ID_225	22485	22531	47	Simple repeat	8TCT 9n
Pb_113_length_54746_cov_33.5477_ID_225	22622	22661	40	Simple repeat	8GGTGCA 9n
Pb_113_length_54746_cov_33.5477_ID_225	29903	29925	23	Simple repeat	8TCC 9n
Pb_113_length_54746_cov_33.5477_ID_225	48884	48964	81	LTR	Copia-12_SB-I	Copia
Pb_113_length_54746_cov_33.5477_ID_225	51472	51567	96	LTR	Gypsy-6_PIT-I	Gypsy
Pb_113_length_54746_cov_33.5477_ID_225	52423	53746	1324	LTR	Gypsy-6_PIT-I	Gypsy
Pb_113_length_54746_cov_33.5477_ID_225	54411	54454	44	LTR	Gypsy-10_PSo-I	Gypsy
Pb_1140_length_3920_cov_39.168_ID_2279	3379	3406	28	Simple repeat	8TAGA 9n
Pb_1141_length_4164_cov_31.8856_ID_2281	2	1015	1014	LTR	Gypsy-11_PSo-I	Gypsy
Pb_1141_length_4164_cov_31.8856_ID_2281	1239	1989	751	LTR	Gypsy-11_PSo-I	Gypsy
Pb_1141_length_4164_cov_31.8856_ID_2281	2417	2441	25	DNA	Hopseu2	hAT-Pegasus
Pb_1142_length_4161_cov_39.2799_ID_2283	2168	2230	63	Simple repeat	8TATTTGA 9n
Pb_1142_length_4161_cov_39.2799_ID_2283	2536	2644	109	LINE	L1-45_XT	L1
Pb_1143_length_4147_cov_161.403_ID_2285	35	4147	4113	LTR	Gypsy-10_PSo-I	Gypsy
Pb_1144_length_4146_cov_28.1794_ID_2287	44	187	144	LTR	Gypsy-22_PIT-I	Gypsy
Pb_1144_length_4146_cov_28.1794_ID_2287	559	2312	1754	LTR	Gypsy-22_PIT-I	Gypsy
Pb_1144_length_4146_cov_28.1794_ID_2287	2485	2558	74	LTR	Gypsy-22_PIT-I	Gypsy
Pb_1144_length_4146_cov_28.1794_ID_2287	2765	4096	1332	LTR	Gypsy-22_PIT-I	Gypsy
Pb_1145_length_4140_cov_54.4615_ID_2289	11	1799	1789	LTR	Gypsy-18_PIT-I	Gypsy
Pb_1145_length_4140_cov_54.4615_ID_2289	2023	2906	884	LTR	Gypsy-18_PIT-I	Gypsy
Pb_1146_length_4132_cov_73.1506_ID_2291	1325	1518	194	LTR	Gypsy-14_PR-I	Gypsy
Pb_1146_length_4132_cov_73.1506_ID_2291	1672	4132	2461	LTR	Gypsy-14_PR-I	Gypsy
Pb_1147_length_4127_cov_23.5667_ID_2293	1	2525	2525	LTR	Gypsy-14_PR-I	Gypsy
Pb_1147_length_4127_cov_23.5667_ID_2293	2687	2888	202	LTR	Gypsy-14_PR-I	Gypsy
Pb_1147_length_4127_cov_23.5667_ID_2293	3848	3914	67	LTR	Gypsy-14_PR-I	Gypsy
Pb_1148_length_4126_cov_42.2243_ID_2295	67	137	71	LTR	Gypsy-6_PIT-I	Gypsy
Pb_1148_length_4126_cov_42.2243_ID_2295	255	574	320	LTR	Gypsy-6_PIT-I	Gypsy
Pb_1148_length_4126_cov_42.2243_ID_2295	807	1507	701	LTR	Gypsy-6_PIT-I	Gypsy
Pb_1148_length_4126_cov_42.2243_ID_2295	1827	3173	1347	LTR	Gypsy-6_PIT-I	Gypsy
Pb_1148_length_4126_cov_42.2243_ID_2295	4020	4091	72	LTR	Gypsy-6_PIT-I	Gypsy
Pb_1149_length_4122_cov_61.0441_ID_2297	1	1344	1344	LTR	Gypsy-25_PIT-I	Gypsy
Pb_1149_length_4122_cov_61.0441_ID_2297	1933	2003	71	LTR	Gypsy-6_PIT-I	Gypsy
Pb_1149_length_4122_cov_61.0441_ID_2297	2831	2980	150	LTR	Gypsy-14_PSo-LTR	Gypsy
Pb_1149_length_4122_cov_61.0441_ID_2297	2992	3022	31	Simple repeat	8GACTTG 9n
Pb_114_length_54725_cov_33.0919_ID_227	2	360	359	LTR	Gypsy-7_PSo-I	Gypsy
Pb_114_length_54725_cov_33.0919_ID_227	591	895	305	LTR	Gypsy-7_PSo-I	Gypsy
Pb_114_length_54725_cov_33.0919_ID_227	3022	3182	161	LTR	Gypsy-14_PSo-LTR	Gypsy
Pb_114_length_54725_cov_33.0919_ID_227	9900	9920	21	Simple repeat	8AT 9n
Pb_114_length_54725_cov_33.0919_ID_227	16294	16340	47	Simple repeat	8GTCTTC 9n
Pb_114_length_54725_cov_33.0919_ID_227	17937	18001	65	Simple repeat	8TCCTCT 9n
Pb_114_length_54725_cov_33.0919_ID_227	20507	20608	102	Low complexity	GA-rich
Pb_114_length_54725_cov_33.0919_ID_227	21381	21410	30	Simple repeat	8TTC 9n
Pb_114_length_54725_cov_33.0919_ID_227	22500	22525	26	Simple repeat	8TCT 9n
Pb_114_length_54725_cov_33.0919_ID_227	22613	22657	45	Low complexity	GA-rich
Pb_114_length_54725_cov_33.0919_ID_227	23380	23499	120	Low complexity	GA-rich
Pb_114_length_54725_cov_33.0919_ID_227	27629	27654	26	Simple repeat	8CGAGA 9n
Pb_114_length_54725_cov_33.0919_ID_227	42394	42431	38	Simple repeat	8TTCCTC 9n
Pb_114_length_54725_cov_33.0919_ID_227	43846	43882	37	Simple repeat	8GTC 9n
Pb_114_length_54725_cov_33.0919_ID_227	49409	49444	36	Simple repeat	8AGA 9n
Pb_1150_length_4118_cov_22.905_ID_2299	1	112	112	LTR	Gypsy-17_PR-I	Gypsy
Pb_1150_length_4118_cov_22.905_ID_2299	230	2912	2683	LTR	Gypsy-17_PR-I	Gypsy
Pb_1151_length_4107_cov_27.8332_ID_2301	1938	2060	123	DNA	HARB-12_SBi	PIF-Harbinger
Pb_1151_length_4107_cov_27.8332_ID_2301	2274	2404	131	LTR	DIRS-8_DR	Ngaro
Pb_1152_length_4102_cov_25.8848_ID_2303	49	2331	2283	LTR	Copia-12_PR-I	Copia
Pb_1152_length_4102_cov_25.8848_ID_2303	2502	4100	1599	LTR	Copia-12_PR-I	Copia
Pb_1153_length_4101_cov_51.4464_ID_2305	244	1986	1743	LTR	Gypsy-14_PR-I	Gypsy
Pb_1153_length_4101_cov_51.4464_ID_2305	2493	4101	1609	LTR	Gypsy-14_PR-I	Gypsy
Pb_1154_length_4099_cov_83.325_ID_2307	556	1034	479	LTR	Gypsy-17_PR-I	Gypsy
Pb_1154_length_4099_cov_83.325_ID_2307	1790	2444	655	LTR	Gypsy-17_PR-I	Gypsy
Pb_1154_length_4099_cov_83.325_ID_2307	2744	3604	861	LTR	Gypsy-17_PR-I	Gypsy
Pb_1154_length_4099_cov_83.325_ID_2307	3753	4040	288	LTR	Gypsy-17_PR-I	Gypsy
Pb_1155_length_3843_cov_22.3423_ID_2309	1	42	42	LTR	Gypsy-6_PIT-I	Gypsy
Pb_1155_length_3843_cov_22.3423_ID_2309	1945	1980	36	LTR	Gypsy-14_PR-I	Gypsy
Pb_1155_length_3843_cov_22.3423_ID_2309	2976	3177	202	LTR	Gypsy-14_PR-I	Gypsy
Pb_1155_length_3843_cov_22.3423_ID_2309	3259	3842	584	LTR	Gypsy-14_PR-I	Gypsy
Pb_1156_length_4096_cov_199.6_ID_2311	881	2740	1860	LTR	Copia-24_PIT-I	Copia
Pb_1156_length_4096_cov_199.6_ID_2311	2796	4094	1299	LTR	Copia-24_PIT-I	Copia
Pb_1157_length_4092_cov_89.3856_ID_2313	1044	1068	25	DNA	Hopseu2	hAT-Pegasus
Pb_1157_length_4092_cov_89.3856_ID_2313	2548	2740	193	LTR	Gypsy-6_PIT-I	Gypsy
Pb_1157_length_4092_cov_89.3856_ID_2313	2861	4085	1225	LTR	Gypsy-6_PIT-I	Gypsy
Pb_1158_length_4091_cov_184.439_ID_2315	1	773	773	LTR	Gypsy-11_PSo-I	Gypsy
Pb_1158_length_4091_cov_184.439_ID_2315	842	1160	319	LTR	Gypsy-11_PSo-I	Gypsy
Pb_1158_length_4091_cov_184.439_ID_2315	1514	1819	306	LTR	Gypsy-11_PSo-I	Gypsy
Pb_1158_length_4091_cov_184.439_ID_2315	2450	2549	100	LTR	Gypsy-11_PSo-I	Gypsy
Pb_1159_length_4087_cov_22.9293_ID_2317	422	513	92	LTR	Gypsy-63_PIT-LTR	Gypsy
Pb_1159_length_4087_cov_22.9293_ID_2317	2313	2473	161	LTR	Gypsy-14_PSo-LTR	Gypsy
Pb_1159_length_4087_cov_22.9293_ID_2317	2559	3069	511	LTR	Gypsy-7_PSo-I	Gypsy
Pb_1159_length_4087_cov_22.9293_ID_2317	3576	4087	512	LTR	Gypsy-7_PSo-I	Gypsy
Pb_115_length_54713_cov_40.1972_ID_229	321	1814	1494	LTR	Gypsy-6_PIT-I	Gypsy
Pb_115_length_54713_cov_40.1972_ID_229	9750	9814	65	Low complexity	GA-rich
Pb_115_length_54713_cov_40.1972_ID_229	11057	11104	48	LTR	Gypsy-2_PSo-I	Gypsy
Pb_115_length_54713_cov_40.1972_ID_229	15877	15901	25	Simple repeat	8CTG 9n
Pb_115_length_54713_cov_40.1972_ID_229	19010	19098	89	LTR	Copia26-PTR_I-int	Copia
Pb_115_length_54713_cov_40.1972_ID_229	20448	20480	33	Simple repeat	8TCT 9n
Pb_115_length_54713_cov_40.1972_ID_229	21522	21654	133	RC	Helitron-2_SMo	Helitron
Pb_115_length_54713_cov_40.1972_ID_229	27238	27271	34	Simple repeat	8TCCATG 9n
Pb_115_length_54713_cov_40.1972_ID_229	30841	30861	21	Simple repeat	8CTCA 9n
Pb_115_length_54713_cov_40.1972_ID_229	31569	31630	62	Simple repeat	8TAG 9n
Pb_115_length_54713_cov_40.1972_ID_229	33907	33931	25	Simple repeat	8TC 9n
Pb_115_length_54713_cov_40.1972_ID_229	38545	38622	78	LTR	Gypsy-5_IS-I	Gypsy
Pb_115_length_54713_cov_40.1972_ID_229	43160	43204	45	RC	Helitron-2_NVi	Helitron
Pb_115_length_54713_cov_40.1972_ID_229	44079	44137	59	Simple repeat	8GTC 9n
Pb_115_length_54713_cov_40.1972_ID_229	45605	45669	65	LTR	Gypsy34-ZM_I-int	Gypsy
Pb_115_length_54713_cov_40.1972_ID_229	45780	45916	137	LTR	Copia-33_GM-I
Pb_115_length_54713_cov_40.1972_ID_229	51615	51643	29	Simple repeat	8AG 9n
Pb_1160_length_4085_cov_16.5707_ID_2319	396	425	30	Simple repeat	8TACCCA 9n
Pb_1160_length_4085_cov_16.5707_ID_2319	1350	1518	169	LTR	Gypsy-14_PSo-LTR	Gypsy
Pb_1160_length_4085_cov_16.5707_ID_2319	3646	3862	217	LTR	Gypsy-10_PR-LTR	Gypsy
Pb_1161_length_4084_cov_36.8848_ID_2321	302	1914	1613	LTR	Copia-8_PIT-I	Copia
Pb_1161_length_4084_cov_36.8848_ID_2321	2105	3467	1363	LTR	Copia-8_PIT-I	Copia
Pb_1161_length_4084_cov_36.8848_ID_2321	3856	4084	229	LTR	Copia-8_PIT-I	Copia
Pb_1162_length_4084_cov_26.3609_ID_2323	1013	1044	32	Simple repeat	8CTACA 9n
Pb_1162_length_4084_cov_26.3609_ID_2323	3531	4064	534	DNA	CryptonS-3_PI	Crypton
Pb_1163_length_4084_cov_29.6149_ID_2325	186	485	300	LTR	Gypsy-11_PSo-I	Gypsy
Pb_1163_length_4084_cov_29.6149_ID_2325	790	3222	2433	LTR	Gypsy-11_PSo-I	Gypsy
Pb_1163_length_4084_cov_29.6149_ID_2325	3972	4053	82	LTR	Gypsy-11_PSo-I	Gypsy
Pb_1164_length_4079_cov_44.0172_ID_2327	2	222	221	LTR	Gypsy-17_PR-I	Gypsy
Pb_1164_length_4079_cov_44.0172_ID_2327	539	2304	1766	LTR	Gypsy-17_PR-I	Gypsy
Pb_1164_length_4079_cov_44.0172_ID_2327	2681	4079	1399	LTR	Gypsy-18_PIT-I	Gypsy
Pb_1166_length_4074_cov_26.8227_ID_2331	8	1438	1431	LTR	Gypsy-14_PR-I	Gypsy
Pb_1166_length_4074_cov_26.8227_ID_2331	3116	3308	193	LTR	Gypsy-28_PSo-I	Gypsy
Pb_1166_length_4074_cov_26.8227_ID_2331	3416	4074	659	LTR	Gypsy-28_PSo-I	Gypsy
Pb_1167_length_4074_cov_141.68_ID_2333	4	193	190	LTR	Gypsy-17_PR-I	Gypsy
Pb_1167_length_4074_cov_141.68_ID_2333	647	1705	1059	LTR	Gypsy-17_PR-I	Gypsy
Pb_1167_length_4074_cov_141.68_ID_2333	1915	4066	2152	LTR	Gypsy-17_PR-I	Gypsy
Pb_1168_length_4072_cov_32.8892_ID_2335	3	1632	1630	LTR	Gypsy-16_PR-I	Gypsy
Pb_1168_length_4072_cov_32.8892_ID_2335	1633	1674	42	Simple repeat	8AGAACG 9n
Pb_1168_length_4072_cov_32.8892_ID_2335	1848	2268	421	LTR	Gypsy-16_PR-I	Gypsy
Pb_1168_length_4072_cov_32.8892_ID_2335	2730	3643	914	LTR	Gypsy-17_PR-I	Gypsy
Pb_1169_length_4072_cov_33.7316_ID_2337	196	4072	3877	LTR	Gypsy-17_PR-I	Gypsy
Pb_116_length_54417_cov_34.5066_ID_231	29	82	54	LTR	Gypsy-3_PR-I	Gypsy
Pb_116_length_54417_cov_34.5066_ID_231	37284	37324	41	Simple repeat	8TCTTCG 9n
Pb_116_length_54417_cov_34.5066_ID_231	37773	37799	27	Simple repeat	8TCT 9n
Pb_116_length_54417_cov_34.5066_ID_231	38247	38331	85	Simple repeat	8CT 9n
Pb_116_length_54417_cov_34.5066_ID_231	44253	44286	34	Simple repeat	8GTCTTG 9n
Pb_116_length_54417_cov_34.5066_ID_231	45779	45821	43	Simple repeat	8TGTA 9n
Pb_116_length_54417_cov_34.5066_ID_231	46249	46282	34	Simple repeat	8GACCAA 9n
Pb_116_length_54417_cov_34.5066_ID_231	47356	47487	132	LTR	Gypsy-7_PSo-I	Gypsy
Pb_116_length_54417_cov_34.5066_ID_231	47551	48322	772	LTR	Gypsy-6_PIT-I	Gypsy
Pb_116_length_54417_cov_34.5066_ID_231	49541	49829	289	LTR	Gypsy-11_PIT-I	Gypsy
Pb_116_length_54417_cov_34.5066_ID_231	50087	50845	759	LTR	Gypsy-11_PIT-I	Gypsy
Pb_116_length_54417_cov_34.5066_ID_231	51155	54417	3263	LTR	Gypsy-11_PIT-I	Gypsy
Pb_1170_length_4064_cov_21.5042_ID_2339	1	416	416	LTR	Gypsy-7_PSo-I	Gypsy
Pb_1170_length_4064_cov_21.5042_ID_2339	705	903	199	LTR	Gypsy-18_PIT-LTR	Gypsy
Pb_1170_length_4064_cov_21.5042_ID_2339	1899	2185	287	LTR	Gypsy-7_PSo-I	Gypsy
Pb_1171_length_4057_cov_123.832_ID_2341	1	3329	3329	LTR	Gypsy-17_PR-I	Gypsy
Pb_1172_length_4053_cov_30.0341_ID_2343	2278	2404	127	LTR	Gypsy61-I_AG	Gypsy
Pb_1172_length_4053_cov_30.0341_ID_2343	2451	2488	38	Simple repeat	8CGAAGA 9n
Pb_1173_length_4047_cov_32.1806_ID_2345	2	3811	3810	LTR	Gypsy-10_PSo-I	Gypsy
Pb_1175_length_4037_cov_39.4312_ID_2349	1	2485	2485	LTR	Gypsy-14_PR-I	Gypsy
Pb_1175_length_4037_cov_39.4312_ID_2349	2655	2841	187	LTR	Gypsy-14_PR-I	Gypsy
Pb_1176_length_4035_cov_48.6968_ID_2351	1	670	670	LTR	Gypsy-17_PR-I	Gypsy
Pb_1176_length_4035_cov_48.6968_ID_2351	821	1967	1147	LTR	Gypsy-17_PR-I	Gypsy
Pb_1176_length_4035_cov_48.6968_ID_2351	2371	2538	168	LTR	Gypsy-17_PR-I	Gypsy
Pb_1176_length_4035_cov_48.6968_ID_2351	2706	3633	928	LTR	Gypsy-17_PR-I	Gypsy
Pb_1177_length_3776_cov_39.7973_ID_2353	118	134	17	Simple repeat	8TCT 9n
Pb_1177_length_3776_cov_39.7973_ID_2353	487	509	23	Simple repeat	8GCT 9n
Pb_1178_length_4026_cov_96.0546_ID_2355	506	2727	2222	LTR	Gypsy-17_PR-I	Gypsy
Pb_1178_length_4026_cov_96.0546_ID_2355	3775	3997	223	LTR	Gypsy-18_PIT-I	Gypsy
Pb_1179_length_4026_cov_11.487_ID_2357	1	61	61	Simple repeat	8CAG 9n
Pb_1179_length_4026_cov_11.487_ID_2357	3778	3960	183	LINE	R1_DYa	R1
Pb_117_length_54386_cov_36.8899_ID_233	6778	6823	46	Low complexity	GA-rich
Pb_117_length_54386_cov_36.8899_ID_233	10237	10277	41	Simple repeat	8ATGTGCTG 9n
Pb_117_length_54386_cov_36.8899_ID_233	16969	17008	40	DNA	ATMU4	MULE-MuDR
Pb_117_length_54386_cov_36.8899_ID_233	22440	22593	154	LTR	Gypsy-16_PR-I	Gypsy
Pb_117_length_54386_cov_36.8899_ID_233	22838	22959	122	LTR	Gypsy-11_PIT-I	Gypsy
Pb_117_length_54386_cov_36.8899_ID_233	23172	23356	185	LTR	Gypsy-11_PIT-I	Gypsy
Pb_117_length_54386_cov_36.8899_ID_233	23785	24079	295	LTR	Copia-24_PIT-I	Copia
Pb_117_length_54386_cov_36.8899_ID_233	30591	30623	33	Low complexity	GA-rich
Pb_117_length_54386_cov_36.8899_ID_233	33940	33974	35	Simple repeat	8GAAGAC 9n
Pb_117_length_54386_cov_36.8899_ID_233	48382	48407	26	Simple repeat	8AGCG 9n
Pb_117_length_54386_cov_36.8899_ID_233	48981	49016	36	Simple repeat	8CTGTGT 9n
Pb_117_length_54386_cov_36.8899_ID_233	49235	49266	32	Simple repeat	8TGA 9n
Pb_117_length_54386_cov_36.8899_ID_233	49439	49529	91	LTR	Copia-2_PR-I	Copia
Pb_117_length_54386_cov_36.8899_ID_233	49858	49896	39	Low complexity	GA-rich
Pb_117_length_54386_cov_36.8899_ID_233	49943	50021	79	Low complexity	GA-rich
Pb_117_length_54386_cov_36.8899_ID_233	53198	53468	271	LTR	Gypsy-6_PIT-I	Gypsy
Pb_117_length_54386_cov_36.8899_ID_233	53733	54367	635	LTR	Gypsy-6_PIT-I	Gypsy
Pb_1180_length_4021_cov_45.5791_ID_2359	2	2278	2277	LTR	Gypsy-14_PR-I	Gypsy
Pb_1180_length_4021_cov_45.5791_ID_2359	2440	2641	202	LTR	Gypsy-14_PR-I	Gypsy
Pb_1181_length_4017_cov_21.7671_ID_2361	271	644	374	DNA	CryptonS-4_PI	Crypton
Pb_1183_length_4004_cov_53.7692_ID_2365	2860	2903	44	LTR	Gypsy-167-I_DR	Gypsy
Pb_1185_length_3992_cov_94.2269_ID_2369	6	354	349	LTR	Gypsy-17_PR-I	Gypsy
Pb_1185_length_3992_cov_94.2269_ID_2369	479	1791	1313	LTR	Gypsy-17_PR-I	Gypsy
Pb_1185_length_3992_cov_94.2269_ID_2369	2039	3687	1649	LTR	Gypsy-17_PR-I	Gypsy
Pb_1185_length_3992_cov_94.2269_ID_2369	3752	3926	175	LTR	Gypsy-59_PIT-LTR	Gypsy
Pb_1186_length_3988_cov_94.2256_ID_2371	1	2513	2513	LTR	Gypsy-14_PR-I	Gypsy
Pb_1186_length_3988_cov_94.2256_ID_2371	2591	2785	195	LTR	Gypsy-14_PR-I	Gypsy
Pb_1187_length_3987_cov_28.2148_ID_2373	110	667	558	LTR	Gypsy-17_PR-I	Gypsy
Pb_1187_length_3987_cov_28.2148_ID_2373	947	1263	317	LTR	Gypsy-17_PR-I	Gypsy
Pb_1187_length_3987_cov_28.2148_ID_2373	1395	1828	434	LTR	Gypsy-17_PR-I	Gypsy
Pb_1187_length_3987_cov_28.2148_ID_2373	2495	3985	1491	LTR	Gypsy-17_PR-I	Gypsy
Pb_1188_length_3986_cov_43.2742_ID_2375	2	366	365	LTR	Gypsy-18_PIT-I	Gypsy
Pb_1188_length_3986_cov_43.2742_ID_2375	1538	2021	484	LTR	Gypsy-18_PIT-I	Gypsy
Pb_1188_length_3986_cov_43.2742_ID_2375	3046	3192	147	LTR	Gypsy-10_PR-LTR	Gypsy
Pb_1188_length_3986_cov_43.2742_ID_2375	3547	3986	440	LTR	Gypsy-7_PSo-I	Gypsy
Pb_1189_length_3982_cov_40.6706_ID_2377	269	2209	1941	LTR	Gypsy-14_PR-I	Gypsy
Pb_1189_length_3982_cov_40.6706_ID_2377	2286	2475	190	LTR	Gypsy-7_PSo-I	Gypsy
Pb_1189_length_3982_cov_40.6706_ID_2377	3445	3474	30	LTR	Gypsy-7_PSo-I	Gypsy
Pb_118_length_54198_cov_34.8056_ID_235	29	360	332	LTR	Gypsy-25_PIT-I	Gypsy
Pb_118_length_54198_cov_34.8056_ID_235	451	522	72	tRNA	tRNA-Gln-CAA
Pb_118_length_54198_cov_34.8056_ID_235	703	850	148	LTR	Gypsy-25_PIT-I	Gypsy
Pb_118_length_54198_cov_34.8056_ID_235	1438	1525	88	LTR	Gypsy-25_PIT-I	Gypsy
Pb_118_length_54198_cov_34.8056_ID_235	1690	1734	45	LTR	TSK1_I-int	Copia
Pb_118_length_54198_cov_34.8056_ID_235	2031	2099	69	LTR	TSK1_I-int	Copia
Pb_118_length_54198_cov_34.8056_ID_235	2268	2588	321	LTR	Gypsy-25_PIT-I	Gypsy
Pb_118_length_54198_cov_34.8056_ID_235	4633	4667	35	LINE	Loa-2_DTa	LOA
Pb_118_length_54198_cov_34.8056_ID_235	6780	6820	41	LTR	Gypsy-78-I_ZM	Gypsy
Pb_118_length_54198_cov_34.8056_ID_235	8128	8168	41	Low complexity	GA-rich
Pb_118_length_54198_cov_34.8056_ID_235	20699	20750	52	LTR	Copia-1_MPA-I	Copia
Pb_118_length_54198_cov_34.8056_ID_235	23931	23967	37	Simple repeat	8TCC 9n
Pb_118_length_54198_cov_34.8056_ID_235	29860	29887	28	Low complexity	GA-rich
Pb_118_length_54198_cov_34.8056_ID_235	31401	31439	39	Simple repeat	8CAAGGA 9n
Pb_118_length_54198_cov_34.8056_ID_235	49893	49937	45	LTR	Gypsy-30_PSo-I	Gypsy
Pb_118_length_54198_cov_34.8056_ID_235	52921	53814	894	LTR	Gypsy-7_PSo-I	Gypsy
Pb_1190_length_3982_cov_30.075_ID_2379	1	1025	1025	LTR	Gypsy-25_PIT-I	Gypsy
Pb_1190_length_3982_cov_30.075_ID_2379	1045	1094	50	Simple repeat	8CGAGAA 9n
Pb_1190_length_3982_cov_30.075_ID_2379	1266	1676	411	LTR	Gypsy-25_PIT-I	Gypsy
Pb_1190_length_3982_cov_30.075_ID_2379	2081	2186	106	LTR	Gypsy-11_PIT-LTR	Gypsy
Pb_1190_length_3982_cov_30.075_ID_2379	3165	3982	818	LTR	Gypsy-14_PSo-I	Gypsy
Pb_1192_length_3976_cov_27.059_ID_2383	385	434	50	RC	HelitronY3	Helitron
Pb_1193_length_3974_cov_70.2763_ID_2385	1	2984	2984	LTR	Gypsy-14_PSo-I	Gypsy
Pb_1193_length_3974_cov_70.2763_ID_2385	3250	3974	725	LTR	Gypsy-14_PSo-I	Gypsy
Pb_1194_length_3972_cov_124.503_ID_2387	1	2757	2757	LTR	Gypsy-17_PR-I	Gypsy
Pb_1194_length_3972_cov_124.503_ID_2387	2800	2831	32	Low complexity	GA-rich
Pb_1195_length_3968_cov_41.0836_ID_2389	679	713	35	DNA	Polinton-5_NVi	Maverick
Pb_1196_length_3963_cov_62.3412_ID_2391	569	626	58	Simple repeat	8AC 9n
Pb_1197_length_3961_cov_73.8192_ID_2393	2	290	289	LTR	Gypsy-16_PR-I	Gypsy
Pb_1197_length_3961_cov_73.8192_ID_2393	593	737	145	LTR	Gypsy-16_PR-I	Gypsy
Pb_1197_length_3961_cov_73.8192_ID_2393	861	1075	215	LTR	Gypsy-21_PSo-I	Gypsy
Pb_1197_length_3961_cov_73.8192_ID_2393	1255	1828	574	LTR	Gypsy-11_PIT-I	Gypsy
Pb_1197_length_3961_cov_73.8192_ID_2393	2017	3961	1945	LTR	Gypsy-11_PIT-I	Gypsy
Pb_1198_length_3952_cov_33.1916_ID_2395	1	1427	1427	LTR	Gypsy-17_PR-I	Gypsy
Pb_1198_length_3952_cov_33.1916_ID_2395	1764	2539	776	LTR	Gypsy-17_PR-I	Gypsy
Pb_1198_length_3952_cov_33.1916_ID_2395	2671	2985	315	LTR	Gypsy-17_PR-I	Gypsy
Pb_1198_length_3952_cov_33.1916_ID_2395	3243	3897	655	LTR	Gypsy-17_PR-I	Gypsy
Pb_1199_length_3945_cov_63.0542_ID_2397	1	2016	2016	LTR	Gypsy-18_PIT-I	Gypsy
Pb_119_length_54113_cov_39.7837_ID_237	42019	42047	29	Simple repeat	8TTG 9n
Pb_119_length_54113_cov_39.7837_ID_237	43092	43139	48	LTR	Gypsy-21_ADe-I	Gypsy
Pb_119_length_54113_cov_39.7837_ID_237	43772	43791	20	Simple repeat	8TCA 9n
Pb_119_length_54113_cov_39.7837_ID_237	43792	43812	21	Simple repeat	8TCCTCA 9n
Pb_119_length_54113_cov_39.7837_ID_237	44489	44535	47	Simple repeat	8ACGAGC 9n
Pb_119_length_54113_cov_39.7837_ID_237	44557	44581	25	Simple repeat	8GAT 9n
Pb_11_length_121189_cov_39.2866_ID_21	5174	5197	24	Simple repeat	8CT 9n
Pb_11_length_121189_cov_39.2866_ID_21	5198	5213	16	Simple repeat	8TATC 9n
Pb_11_length_121189_cov_39.2866_ID_21	8345	8411	67	LTR	Gypsy-10_CCO-I	Gypsy
Pb_11_length_121189_cov_39.2866_ID_21	16806	16829	24	Simple repeat	8TCCA 9n
Pb_11_length_121189_cov_39.2866_ID_21	17595	17661	67	LTR	BEL-5_DYa-I	Pao
Pb_11_length_121189_cov_39.2866_ID_21	18948	18983	36	Simple repeat	8GAGGAC 9n
Pb_11_length_121189_cov_39.2866_ID_21	21935	21979	45	Simple repeat	8TTCTTC 9n
Pb_11_length_121189_cov_39.2866_ID_21	32463	32519	57	Simple repeat	8CTCCAT 9n
Pb_11_length_121189_cov_39.2866_ID_21	39971	40002	32	Simple repeat	8AAG 9n
Pb_11_length_121189_cov_39.2866_ID_21	40003	40069	67	LINE	Jockey-3_DGri	Jockey
Pb_11_length_121189_cov_39.2866_ID_21	40326	40357	32	Simple repeat	8GGAGAA 9n
Pb_11_length_121189_cov_39.2866_ID_21	46571	46601	31	Simple repeat	8CT 9n
Pb_11_length_121189_cov_39.2866_ID_21	55777	55803	27	Simple repeat	8TGG 9n
Pb_11_length_121189_cov_39.2866_ID_21	60531	60579	49	Simple repeat	8CACAGTC 9n
Pb_11_length_121189_cov_39.2866_ID_21	64474	64519	46	DNA	Harbinger-5_BF	PIF-Harbinger
Pb_11_length_121189_cov_39.2866_ID_21	73648	73681	34	Simple repeat	8TTC 9n
Pb_11_length_121189_cov_39.2866_ID_21	73728	73784	57	Simple repeat	8CTT 9n
Pb_11_length_121189_cov_39.2866_ID_21	73785	73823	39	Simple repeat	8CTTCTC 9n
Pb_11_length_121189_cov_39.2866_ID_21	78746	78786	41	Simple repeat	8TGT 9n
Pb_11_length_121189_cov_39.2866_ID_21	79082	79126	45	Simple repeat	8CATACG 9n
Pb_11_length_121189_cov_39.2866_ID_21	79254	79285	32	Simple repeat	8TGT 9n
Pb_11_length_121189_cov_39.2866_ID_21	79652	79677	26	Simple repeat	8CTC 9n
Pb_11_length_121189_cov_39.2866_ID_21	80165	80195	31	Low complexity	GA-rich
Pb_11_length_121189_cov_39.2866_ID_21	82086	82108	23	Simple repeat	8TC 9n
Pb_11_length_121189_cov_39.2866_ID_21	87236	87277	42	Simple repeat	8TAAT 9n
Pb_11_length_121189_cov_39.2866_ID_21	87258	87294	37	Simple repeat	8TTAATTT 9n
Pb_11_length_121189_cov_39.2866_ID_21	89960	90003	44	Simple repeat	8AGC 9n
Pb_11_length_121189_cov_39.2866_ID_21	90239	90265	27	Simple repeat	8AT 9n
Pb_11_length_121189_cov_39.2866_ID_21	90371	90413	43	Simple repeat	8CT 9n
Pb_11_length_121189_cov_39.2866_ID_21	99067	99102	36	Simple repeat	8AACG 9n
Pb_11_length_121189_cov_39.2866_ID_21	120305	120372	68	DNA	ATHPOGON1	TcMar-Pogo
Pb_1200_length_3938_cov_75.5096_ID_2399	1	715	715	LTR	Gypsy-6_PIT-I	Gypsy
Pb_1200_length_3938_cov_75.5096_ID_2399	935	2358	1424	LTR	Gypsy-6_PIT-I	Gypsy
Pb_1200_length_3938_cov_75.5096_ID_2399	3118	3189	72	LTR	GypsyPi-1c_I-int	Gypsy
Pb_1200_length_3938_cov_75.5096_ID_2399	3359	3403	45	LTR	TSK1_I-int	Copia
Pb_1201_length_3938_cov_109.51_ID_2401	278	1013	736	LTR	Gypsy-11_PSo-I	Gypsy
Pb_1201_length_3938_cov_109.51_ID_2401	1286	2729	1444	LTR	Gypsy-11_PSo-I	Gypsy
Pb_1201_length_3938_cov_109.51_ID_2401	3712	3756	45	LTR	TSK1_I-int	Copia
Pb_1202_length_3934_cov_51.1329_ID_2403	2	1643	1642	LTR	Gypsy-11_PIT-I	Gypsy
Pb_1202_length_3934_cov_51.1329_ID_2403	1883	2200	318	LTR	Gypsy-11_PIT-I	Gypsy
Pb_1202_length_3934_cov_51.1329_ID_2403	3061	3341	281	LTR	Gypsy-11_PIT-I	Gypsy
Pb_1203_length_3931_cov_77.067_ID_2405	1	140	140	LTR	Gypsy-17_PR-I	Gypsy
Pb_1203_length_3931_cov_77.067_ID_2405	692	1885	1194	LTR	Gypsy-17_PR-I	Gypsy
Pb_1203_length_3931_cov_77.067_ID_2405	2012	3930	1919	LTR	Gypsy-17_PR-I	Gypsy
Pb_1204_length_3927_cov_26.13_ID_2407	270	453	184	LTR	Copia-2_PIT-I	Copia
Pb_1204_length_3927_cov_26.13_ID_2407	728	2329	1602	LTR	Copia-2_PIT-I	Copia
Pb_1204_length_3927_cov_26.13_ID_2407	2730	3122	393	LTR	Copia-23_PIT-I	Copia
Pb_1204_length_3927_cov_26.13_ID_2407	3507	3581	75	LTR	Copia-23_PIT-I	Copia
Pb_1205_length_3925_cov_48.4313_ID_2409	1903	2984	1082	LTR	Gypsy-17_PR-I	Gypsy
Pb_1205_length_3925_cov_48.4313_ID_2409	3103	3925	823	LTR	Gypsy-17_PR-I	Gypsy
Pb_1206_length_3924_cov_57.8359_ID_2411	272	318	47	Simple repeat	8CTGGTGA 9n
Pb_1206_length_3924_cov_57.8359_ID_2411	373	442	70	Simple repeat	8CCCTGGTA 9n
Pb_1206_length_3924_cov_57.8359_ID_2411	550	606	57	LTR	Gypsy-18_PIT-I	Gypsy
Pb_1206_length_3924_cov_57.8359_ID_2411	1692	2041	350	LTR	Gypsy-14_PSo-LTR	Gypsy
Pb_1206_length_3924_cov_57.8359_ID_2411	3171	3924	754	LTR	Gypsy-18_PIT-I	Gypsy
Pb_1207_length_3923_cov_75.9352_ID_2413	12	647	636	LTR	Gypsy-6_PIT-I	Gypsy
Pb_1207_length_3923_cov_75.9352_ID_2413	868	1188	321	LTR	Gypsy-6_PIT-I	Gypsy
Pb_1207_length_3923_cov_75.9352_ID_2413	2996	3787	792	LTR	Gypsy-11_PSo-I	Gypsy
Pb_1208_length_3918_cov_22.9048_ID_2415	13	230	218	LTR	Gypsy-3_PR-I	Gypsy
Pb_1208_length_3918_cov_22.9048_ID_2415	468	1068	601	LTR	Gypsy-3_PR-I	Gypsy
Pb_1208_length_3918_cov_22.9048_ID_2415	2071	2528	458	LTR	Gypsy-17_PR-I	Gypsy
Pb_1208_length_3918_cov_22.9048_ID_2415	2817	3883	1067	LTR	Gypsy-17_PR-I	Gypsy
Pb_1209_length_3918_cov_99.6798_ID_2417	3	1155	1153	LTR	Gypsy-17_PR-I	Gypsy
Pb_1209_length_3918_cov_99.6798_ID_2417	1415	2075	661	LTR	Gypsy-17_PR-I	Gypsy
Pb_1209_length_3918_cov_99.6798_ID_2417	3156	3673	518	LTR	Gypsy-17_PR-I	Gypsy
Pb_120_length_53418_cov_38.2063_ID_239	1617	1641	25	Simple repeat	8GAAC 9n
Pb_120_length_53418_cov_38.2063_ID_239	1851	1913	63	Simple repeat	8TCAGAC 9n
Pb_120_length_53418_cov_38.2063_ID_239	29378	29407	30	Simple repeat	8GA 9n
Pb_120_length_53418_cov_38.2063_ID_239	31019	31055	37	Simple repeat	8CATCTAG 9n
Pb_120_length_53418_cov_38.2063_ID_239	42104	42142	39	LTR	LMR1_LM	Copia
Pb_120_length_53418_cov_38.2063_ID_239	48859	51251	2393	LTR	Gypsy-14_PR-I	Gypsy
Pb_120_length_53418_cov_38.2063_ID_239	52341	53111	771	LTR	Gypsy-14_PR-I	Gypsy
Pb_1210_length_3914_cov_62.3047_ID_2419	749	824	76	LTR	Copia3-LTR_XT	Copia
Pb_1210_length_3914_cov_62.3047_ID_2419	2326	2411	86	DNA	Polinton-1_PI	Maverick
Pb_1210_length_3914_cov_62.3047_ID_2419	2524	2668	145	DNA	Polinton-1_PI	Maverick
Pb_1211_length_3903_cov_24.2587_ID_2421	3	2824	2822	LTR	Gypsy-11_PIT-I	Gypsy
Pb_1211_length_3903_cov_24.2587_ID_2421	2931	3448	518	LTR	Gypsy-16_PR-I	Gypsy
Pb_1212_length_3900_cov_26.5423_ID_2423	15	288	274	LTR	Gypsy-14_PSo-LTR	Gypsy
Pb_1212_length_3900_cov_26.5423_ID_2423	1332	2439	1108	LTR	Gypsy-18_PIT-I	Gypsy
Pb_1212_length_3900_cov_26.5423_ID_2423	2522	3250	729	LTR	Gypsy-18_PIT-I	Gypsy
Pb_1213_length_3898_cov_24.826_ID_2425	298	347	50	Simple repeat	8CGTTCT 9n
Pb_1213_length_3898_cov_24.826_ID_2425	419	3896	3478	LTR	Gypsy-25_PIT-I	Gypsy
Pb_1214_length_3896_cov_129.536_ID_2427	4	489	486	LTR	Gypsy-7_PSo-I	Gypsy
Pb_1214_length_3896_cov_129.536_ID_2427	750	1054	305	LTR	Gypsy-7_PSo-I	Gypsy
Pb_1214_length_3896_cov_129.536_ID_2427	3734	3894	161	LTR	Gypsy-14_PR-I	Gypsy
Pb_1215_length_3892_cov_62.7262_ID_2429	1	503	503	LTR	Gypsy-18_PIT-I	Gypsy
Pb_1215_length_3892_cov_62.7262_ID_2429	1586	1917	332	LTR	Gypsy-18_PIT-I	Gypsy
Pb_1215_length_3892_cov_62.7262_ID_2429	1932	1962	31	Simple repeat	8GACTTG 9n
Pb_1215_length_3892_cov_62.7262_ID_2429	2488	2535	48	Simple repeat	8CCCTGGT 9n
Pb_1215_length_3892_cov_62.7262_ID_2429	2704	3008	305	LTR	Gypsy-6_PIT-I	Gypsy
Pb_1215_length_3892_cov_62.7262_ID_2429	3390	3892	503	LTR	Gypsy-18_PIT-I	Gypsy
Pb_1216_length_3891_cov_28.7157_ID_2431	39	213	175	LTR	Gypsy-17_PR-I	Gypsy
Pb_1216_length_3891_cov_28.7157_ID_2431	825	1990	1166	LTR	Gypsy-17_PR-I	Gypsy
Pb_1216_length_3891_cov_28.7157_ID_2431	2108	3890	1783	LTR	Gypsy-17_PR-I	Gypsy
Pb_1217_length_3886_cov_64.4222_ID_2433	66	237	172	LTR	Gypsy-18_PIT-I	Gypsy
Pb_1217_length_3886_cov_64.4222_ID_2433	1429	1753	325	LTR	Copia-15_PIT-I	Copia
Pb_1217_length_3886_cov_64.4222_ID_2433	2496	3447	952	LTR	Copia-15_PIT-I	Copia
Pb_1218_length_3881_cov_115.042_ID_2435	5	66	62	LTR	Gypsy-17_PR-I	Gypsy
Pb_1218_length_3881_cov_115.042_ID_2435	192	969	778	LTR	Gypsy-17_PR-I	Gypsy
Pb_1218_length_3881_cov_115.042_ID_2435	1183	3880	2698	LTR	Gypsy-17_PR-I	Gypsy
Pb_1219_length_3879_cov_159.015_ID_2437	6	1082	1077	LTR	Copia-24_PIT-I	Copia
Pb_1219_length_3879_cov_159.015_ID_2437	1242	1386	145	LTR	Gypsy-14_PSo-I	Gypsy
Pb_1219_length_3879_cov_159.015_ID_2437	2292	2785	494	LTR	Gypsy-14_PSo-I	Gypsy
Pb_1219_length_3879_cov_159.015_ID_2437	3096	3879	784	LTR	Gypsy-14_PSo-I	Gypsy
Pb_121_length_53397_cov_40.3498_ID_241	11	1067	1057	LTR	Gypsy-16_PR-I	Gypsy
Pb_121_length_53397_cov_40.3498_ID_241	1157	1808	652	LTR	Gypsy-16_PR-I	Gypsy
Pb_121_length_53397_cov_40.3498_ID_241	2187	2292	106	LTR	Gypsy-11_PIT-LTR	Gypsy
Pb_121_length_53397_cov_40.3498_ID_241	2813	4139	1327	LTR	Gypsy-6_PIT-I	Gypsy
Pb_121_length_53397_cov_40.3498_ID_241	4203	4337	135	LTR	Gypsy-17_PR-LTR	Gypsy
Pb_121_length_53397_cov_40.3498_ID_241	4754	4857	104	LTR	Gypsy-11_PIT-LTR	Gypsy
Pb_121_length_53397_cov_40.3498_ID_241	5571	5633	63	LTR	Gypsy-6_PIT-I	Gypsy
Pb_121_length_53397_cov_40.3498_ID_241	12899	13126	228	LTR	Copia3-I_XT	Copia
Pb_121_length_53397_cov_40.3498_ID_241	13282	14196	915	LTR	Copia3-I_XT	Copia
Pb_121_length_53397_cov_40.3498_ID_241	26456	26527	72	Simple repeat	8TTTCTG 9n
Pb_121_length_53397_cov_40.3498_ID_241	44450	44571	122	LTR	Gypsy-7_PSo-I	Gypsy
Pb_1220_length_3619_cov_23.0822_ID_2439	1397	2379	983	LTR	Gypsy-25_PIT-I	Gypsy
Pb_1220_length_3619_cov_23.0822_ID_2439	3083	3274	192	LTR	Gypsy-11_PIT-LTR	Gypsy
Pb_1221_length_3866_cov_145.22_ID_2441	412	705	294	LTR	Gypsy-14_PR-I	Gypsy
Pb_1221_length_3866_cov_145.22_ID_2441	831	3866	3036	LTR	Gypsy-14_PR-I	Gypsy
Pb_1222_length_3861_cov_27.9325_ID_2443	293	330	38	LTR	Gypsy-5_ADe-I	Gypsy
Pb_1222_length_3861_cov_27.9325_ID_2443	876	3051	2176	LTR	Gypsy-17_PR-I	Gypsy
Pb_1223_length_3857_cov_24.2903_ID_2445	212	836	625	LTR	Gypsy-17_PR-I	Gypsy
Pb_1223_length_3857_cov_24.2903_ID_2445	1604	2144	541	LTR	Gypsy-17_PR-I	Gypsy
Pb_1223_length_3857_cov_24.2903_ID_2445	3250	3418	169	LTR	Gypsy-18_PIT-LTR	Gypsy
Pb_1223_length_3857_cov_24.2903_ID_2445	3690	3836	147	LTR	Gypsy-18_PIT-LTR	Gypsy
Pb_1224_length_3854_cov_27.1194_ID_2447	190	508	319	LTR	Gypsy-17_PR-I	Gypsy
Pb_1224_length_3854_cov_27.1194_ID_2447	637	1062	426	LTR	Gypsy-17_PR-I	Gypsy
Pb_1224_length_3854_cov_27.1194_ID_2447	1917	3851	1935	LTR	Gypsy-17_PR-I	Gypsy
Pb_1225_length_3849_cov_129.644_ID_2449	4	443	440	LTR	Gypsy-17_PR-I	Gypsy
Pb_1225_length_3849_cov_129.644_ID_2449	608	3471	2864	LTR	Gypsy-17_PR-I	Gypsy
Pb_1226_length_3844_cov_144.37_ID_2451	2	1142	1141	LTR	Gypsy-17_PR-I	Gypsy
Pb_1226_length_3844_cov_144.37_ID_2451	1449	3843	2395	LTR	Gypsy-17_PR-I	Gypsy
Pb_1227_length_3832_cov_38.7754_ID_2453	36	204	169	LTR	Gypsy-17_PR-LTR	Gypsy
Pb_1227_length_3832_cov_38.7754_ID_2453	263	549	287	LTR	Gypsy-7_PSo-I	Gypsy
Pb_1227_length_3832_cov_38.7754_ID_2453	1196	2183	988	LTR	Copia-1_AL-I	Copia
Pb_1227_length_3832_cov_38.7754_ID_2453	2253	2453	201	LTR	Gypsy-14_PSo-LTR	Gypsy
Pb_1227_length_3832_cov_38.7754_ID_2453	3355	3403	49	Simple repeat	8CTGGTAA 9n
Pb_1227_length_3832_cov_38.7754_ID_2453	3426	3655	230	LTR	Gypsy-17_PR-LTR	Gypsy
Pb_1228_length_3577_cov_37.0043_ID_2455	1114	2222	1109	LTR	Gypsy-14_PR-I	Gypsy
Pb_1228_length_3577_cov_37.0043_ID_2455	2392	2458	67	LTR	Gypsy-14_PR-I	Gypsy
Pb_1229_length_3829_cov_25.6407_ID_2457	1	1574	1574	LTR	Gypsy-10_PSo-I	Gypsy
Pb_1229_length_3829_cov_25.6407_ID_2457	1695	3829	2135	LTR	Gypsy-10_PSo-I	Gypsy
Pb_122_length_52720_cov_33.3721_ID_243	2192	3759	1568	LTR	Gypsy-14_PSo-I	Gypsy
Pb_122_length_52720_cov_33.3721_ID_243	3907	6014	2108	LTR	Gypsy-14_PSo-I	Gypsy
Pb_122_length_52720_cov_33.3721_ID_243	6352	7125	774	LTR	Gypsy-14_PSo-I	Gypsy
Pb_122_length_52720_cov_33.3721_ID_243	7257	7572	316	LTR	Gypsy-14_PSo-I	Gypsy
Pb_122_length_52720_cov_33.3721_ID_243	7825	8381	557	LTR	Gypsy-14_PSo-I	Gypsy
Pb_122_length_52720_cov_33.3721_ID_243	9541	9984	444	LTR	Gypsy-14_PSo-I	Gypsy
Pb_122_length_52720_cov_33.3721_ID_243	12779	12929	151	LTR	Gypsy-14_PSo-LTR	Gypsy
Pb_122_length_52720_cov_33.3721_ID_243	51755	51825	71	Simple repeat	8CTCAT 9n
Pb_122_length_52720_cov_33.3721_ID_243	51996	52040	45	Simple repeat	8AGC 9n
Pb_1230_length_3823_cov_200.623_ID_2459	1	2063	2063	LTR	Copia-24_PIT-I	Copia
Pb_1230_length_3823_cov_200.623_ID_2459	2134	3823	1690	LTR	Copia-24_PIT-I	Copia
Pb_1231_length_3823_cov_174.102_ID_2461	1	1690	1690	LTR	Copia-24_PIT-I	Copia
Pb_1231_length_3823_cov_174.102_ID_2461	1761	3823	2063	LTR	Copia-24_PIT-I	Copia
Pb_1232_length_3823_cov_178.632_ID_2463	1	1690	1690	LTR	Copia-24_PIT-I	Copia
Pb_1232_length_3823_cov_178.632_ID_2463	1761	3823	2063	LTR	Copia-24_PIT-I	Copia
Pb_1233_length_3822_cov_159.408_ID_2465	1	1690	1690	LTR	Copia-24_PIT-I	Copia
Pb_1233_length_3822_cov_159.408_ID_2465	1761	3822	2062	LTR	Copia-24_PIT-I	Copia
Pb_1235_length_3818_cov_84.4888_ID_2469	7	562	556	LTR	Gypsy-17_PR-I	Gypsy
Pb_1235_length_3818_cov_84.4888_ID_2469	609	1039	431	LTR	Gypsy-17_PR-I	Gypsy
Pb_1235_length_3818_cov_84.4888_ID_2469	1189	3818	2630	LTR	Gypsy-17_PR-I	Gypsy
Pb_1236_length_3814_cov_76.7605_ID_2471	1010	1029	20	Simple repeat	8CGT 9n
Pb_1237_length_3805_cov_22.2197_ID_2473	79	241	163	LTR	Gypsy-17_PR-LTR	Gypsy
Pb_1237_length_3805_cov_22.2197_ID_2473	1099	1269	171	LTR	Gypsy-59_PIT-LTR	Gypsy
Pb_1237_length_3805_cov_22.2197_ID_2473	1833	2073	241	LTR	Gypsy-25_PIT-I	Gypsy
Pb_1237_length_3805_cov_22.2197_ID_2473	2437	2745	309	LTR	Gypsy-25_PIT-I	Gypsy
Pb_1237_length_3805_cov_22.2197_ID_2473	2931	3792	862	LTR	Gypsy-25_PIT-I	Gypsy
Pb_1238_length_3802_cov_28.5135_ID_2475	318	390	73	Simple repeat	8AT 9n
Pb_1238_length_3802_cov_28.5135_ID_2475	3591	3629	39	LINE	L1-6_CR	L1
Pb_1239_length_3801_cov_41.1859_ID_2477	1981	2413	433	LTR	Gypsy-3_PR-I	Gypsy
Pb_1239_length_3801_cov_41.1859_ID_2477	3281	3801	521	LTR	Gypsy-3_PR-I	Gypsy
Pb_123_length_52537_cov_39.0322_ID_245	56	161	106	LTR	Gypsy-11_PIT-LTR	Gypsy
Pb_123_length_52537_cov_39.0322_ID_245	8346	8374	29	Simple repeat	8GCA 9n
Pb_123_length_52537_cov_39.0322_ID_245	12817	12878	62	Simple repeat	8CTCTT 9n
Pb_123_length_52537_cov_39.0322_ID_245	13437	13512	76	DNA	Polinton-1_XT	Maverick
Pb_123_length_52537_cov_39.0322_ID_245	16469	16531	63	Simple repeat	8TTC 9n
Pb_123_length_52537_cov_39.0322_ID_245	25105	25294	190	LTR	Gypsy-62_BG-LTR	Gypsy
Pb_123_length_52537_cov_39.0322_ID_245	44961	45067	107	DNA	Polinton-1_PI	Maverick
Pb_123_length_52537_cov_39.0322_ID_245	45409	46836	1428	LTR	Copia-2_PR-I	Copia
Pb_123_length_52537_cov_39.0322_ID_245	47042	47345	304	LTR	Copia-2_PR-I	Copia
Pb_123_length_52537_cov_39.0322_ID_245	47421	47638	218	LTR	Copia-2_PR-I	Copia
Pb_123_length_52537_cov_39.0322_ID_245	50814	51232	419	LTR	Copia-23_PIT-I	Copia
Pb_123_length_52537_cov_39.0322_ID_245	51986	52039	54	LTR	Gypsy-3_PR-I	Gypsy
Pb_123_length_52537_cov_39.0322_ID_245	52441	52535	95	LTR	Gypsy-3_PR-I	Gypsy
Pb_1240_length_3793_cov_46.1157_ID_2479	569	940	372	LTR	Gypsy-10_PSo-I	Gypsy
Pb_1240_length_3793_cov_46.1157_ID_2479	1970	2178	209	LTR	Gypsy-10_PR-LTR	Gypsy
Pb_1240_length_3793_cov_46.1157_ID_2479	2272	2441	170	LTR	Gypsy-3_PSo-I	Gypsy
Pb_1240_length_3793_cov_46.1157_ID_2479	2673	3407	735	LTR	Gypsy-3_PSo-I	Gypsy
Pb_1240_length_3793_cov_46.1157_ID_2479	3672	3788	117	LTR	Gypsy-3_PSo-I	Gypsy
Pb_1241_length_3793_cov_153.767_ID_2481	150	617	468	LTR	Gypsy-18_PIT-I	Gypsy
Pb_1241_length_3793_cov_153.767_ID_2481	736	803	68	LTR	Gypsy-17_PR-I	Gypsy
Pb_1241_length_3793_cov_153.767_ID_2481	1074	1184	111	LTR	Gypsy-17_PR-I	Gypsy
Pb_1241_length_3793_cov_153.767_ID_2481	1384	3048	1665	LTR	Copia-24_PIT-I	Copia
Pb_1241_length_3793_cov_153.767_ID_2481	3249	3791	543	LTR	Copia-24_PIT-I	Copia
Pb_1242_length_3787_cov_99.2011_ID_2483	119	3394	3276	LTR	Gypsy-17_PR-I	Gypsy
Pb_1242_length_3787_cov_99.2011_ID_2483	3479	3787	309	LTR	Gypsy-17_PR-I	Gypsy
Pb_1243_length_3770_cov_120.265_ID_2485	35	736	702	LTR	Copia-24_PIT-I	Copia
Pb_1243_length_3770_cov_120.265_ID_2485	1206	2196	991	LTR	Gypsy-18_PIT-I	Gypsy
Pb_1243_length_3770_cov_120.265_ID_2485	2267	3767	1501	LTR	Copia-24_PIT-I	Copia
Pb_1244_length_3767_cov_20.4011_ID_2487	1	2848	2848	LTR	Gypsy-10_PSo-I	Gypsy
Pb_1244_length_3767_cov_20.4011_ID_2487	3019	3439	421	LTR	Gypsy-16_PR-I	Gypsy
Pb_1246_length_3765_cov_29.6168_ID_2491	2282	2335	54	LTR	Gypsy-3_PR-I	Gypsy
Pb_1246_length_3765_cov_29.6168_ID_2491	2761	3208	448	LTR	Gypsy-3_PR-I	Gypsy
Pb_1246_length_3765_cov_29.6168_ID_2491	3481	3708	228	LTR	Gypsy-3_PR-I	Gypsy
Pb_1247_length_3762_cov_12.6801_ID_2493	1097	1129	33	Simple repeat	8AATATT 9n
Pb_1248_length_3507_cov_26.393_ID_2495	16	3418	3403	LTR	Gypsy-10_PSo-I	Gypsy
Pb_1249_length_3760_cov_96.569_ID_2497	1384	1578	195	LTR	Gypsy-14_PR-I	Gypsy
Pb_1249_length_3760_cov_96.569_ID_2497	1744	3760	2017	LTR	Gypsy-14_PR-I	Gypsy
Pb_124_length_52341_cov_39.8545_ID_247	3	151	149	LTR	Gypsy-59_PIT-LTR	Gypsy
Pb_124_length_52341_cov_39.8545_ID_247	3214	4652	1439	LTR	Gypsy-3_PR-I	Gypsy
Pb_124_length_52341_cov_39.8545_ID_247	5264	5300	37	LTR	Gypsy-25_PIT-I	Gypsy
Pb_124_length_52341_cov_39.8545_ID_247	11153	12591	1439	LTR	Gypsy-3_PR-I	Gypsy
Pb_124_length_52341_cov_39.8545_ID_247	13203	13239	37	LTR	Gypsy-25_PIT-I	Gypsy
Pb_124_length_52341_cov_39.8545_ID_247	19140	19165	26	Simple repeat	8CTT 9n
Pb_124_length_52341_cov_39.8545_ID_247	19175	19212	38	Simple repeat	8GCT 9n
Pb_124_length_52341_cov_39.8545_ID_247	19332	19398	67	Simple repeat	8CTT 9n
Pb_124_length_52341_cov_39.8545_ID_247	19589	19631	43	DNA	ISL2EU-6_CGi	PIF-ISL2EU
Pb_124_length_52341_cov_39.8545_ID_247	26903	26957	55	DNA	DNA-CCGG-1_DR
Pb_124_length_52341_cov_39.8545_ID_247	27626	27688	63	DNA	CryptonS-2_HAra	Crypton
Pb_124_length_52341_cov_39.8545_ID_247	27783	27888	106	DNA	CryptonS-2_HAra	Crypton
Pb_124_length_52341_cov_39.8545_ID_247	27958	28104	147	DNA	CryptonS-2_HAra	Crypton
Pb_124_length_52341_cov_39.8545_ID_247	28173	28368	196	DNA	CryptonS-2_HAra	Crypton
Pb_124_length_52341_cov_39.8545_ID_247	28438	29010	573	DNA	CryptonS-2_HAra	Crypton
Pb_124_length_52341_cov_39.8545_ID_247	29692	29754	63	DNA	CryptonS-2_HAra	Crypton
Pb_124_length_52341_cov_39.8545_ID_247	29849	29954	106	DNA	CryptonS-2_HAra	Crypton
Pb_124_length_52341_cov_39.8545_ID_247	30024	30170	147	DNA	CryptonS-2_HAra	Crypton
Pb_124_length_52341_cov_39.8545_ID_247	30239	30434	196	DNA	CryptonS-2_HAra	Crypton
Pb_124_length_52341_cov_39.8545_ID_247	30501	30937	437	DNA	CryptonS-2_HAra	Crypton
Pb_124_length_52341_cov_39.8545_ID_247	32040	32089	50	LTR	Gypsy-249_AA-I	Gypsy
Pb_124_length_52341_cov_39.8545_ID_247	39728	39780	53	LTR	PTERV1c-int	ERV1
Pb_124_length_52341_cov_39.8545_ID_247	46659	46724	66	DNA	CryptonS-2_HAra	Crypton
Pb_124_length_52341_cov_39.8545_ID_247	49457	49489	33	rRNA	SSU-rRNA_Sce
Pb_124_length_52341_cov_39.8545_ID_247	51992	52196	205	LTR	Gypsy-14_PR-I	Gypsy
Pb_1250_length_3757_cov_199.436_ID_2499	2	928	927	LTR	Gypsy-17_PR-I	Gypsy
Pb_1250_length_3757_cov_199.436_ID_2499	1297	3702	2406	LTR	Gypsy-17_PR-I	Gypsy
Pb_1251_length_3756_cov_131.127_ID_2501	29	217	189	LTR	Gypsy-17_PR-I	Gypsy
Pb_1251_length_3756_cov_131.127_ID_2501	689	1845	1157	LTR	Gypsy-17_PR-I	Gypsy
Pb_1251_length_3756_cov_131.127_ID_2501	2057	3748	1692	LTR	Gypsy-17_PR-I	Gypsy
Pb_1252_length_3756_cov_26.4605_ID_2503	183	426	244	LTR	Gypsy-10_PSo-I	Gypsy
Pb_1252_length_3756_cov_26.4605_ID_2503	511	546	36	Simple repeat	8CTAATAA 9n
Pb_1252_length_3756_cov_26.4605_ID_2503	688	2455	1768	LTR	Gypsy-10_PSo-I	Gypsy
Pb_1252_length_3756_cov_26.4605_ID_2503	2640	3756	1117	LTR	Gypsy-10_PSo-I	Gypsy
Pb_1253_length_3754_cov_41.3333_ID_2505	1343	1409	67	LTR	Gypsy-6_PSH-I	Gypsy
Pb_1253_length_3754_cov_41.3333_ID_2505	1887	2173	287	LTR	Gypsy-3_PSo-I	Gypsy
Pb_1253_length_3754_cov_41.3333_ID_2505	2439	3218	780	LTR	Gypsy-3_PSo-I	Gypsy
Pb_1253_length_3754_cov_41.3333_ID_2505	3417	3741	325	LTR	Gypsy-3_PSo-I	Gypsy
Pb_1254_length_3753_cov_133.597_ID_2507	3	3170	3168	LTR	Gypsy-11_PIT-I	Gypsy
Pb_1254_length_3753_cov_133.597_ID_2507	3352	3669	318	LTR	Gypsy-11_PIT-I	Gypsy
Pb_1255_length_3752_cov_257.445_ID_2509	1902	2095	194	LTR	Gypsy-14_PR-I	Gypsy
Pb_1255_length_3752_cov_257.445_ID_2509	2260	3750	1491	LTR	Gypsy-14_PR-I	Gypsy
Pb_1257_length_3747_cov_42.9997_ID_2513	858	928	71	LTR	Gypsy-28_CQ-I	Gypsy
Pb_1257_length_3747_cov_42.9997_ID_2513	1046	1368	323	LTR	Gypsy-25_PIT-I	Gypsy
Pb_1257_length_3747_cov_42.9997_ID_2513	1597	2342	746	LTR	Gypsy-25_PIT-I	Gypsy
Pb_1257_length_3747_cov_42.9997_ID_2513	2603	3736	1134	LTR	Gypsy-25_PIT-I	Gypsy
Pb_1258_length_3747_cov_146.522_ID_2515	6	3734	3729	LTR	Gypsy-17_PR-I	Gypsy
Pb_1259_length_3747_cov_194.163_ID_2517	1	1487	1487	LTR	Gypsy-16_PR-I	Gypsy
Pb_1259_length_3747_cov_194.163_ID_2517	1716	2110	395	LTR	Gypsy-23_PSo-LTR	Gypsy
Pb_1259_length_3747_cov_194.163_ID_2517	2164	2458	295	LTR	Gypsy-11_PIT-I	Gypsy
Pb_1259_length_3747_cov_194.163_ID_2517	2844	3018	175	LTR	Gypsy-59_PIT-LTR	Gypsy
Pb_1259_length_3747_cov_194.163_ID_2517	3164	3747	584	LTR	Gypsy-11_PIT-I	Gypsy
Pb_125_length_52291_cov_35.4051_ID_249	46	70	25	Simple repeat	8TA 9n
Pb_125_length_52291_cov_35.4051_ID_249	510	549	40	Simple repeat	8AACAGC 9n
Pb_125_length_52291_cov_35.4051_ID_249	3462	3528	67	LINE	Kiri-33_AAe	L2
Pb_125_length_52291_cov_35.4051_ID_249	10512	10559	48	LTR	BEL-116_AA-I	Pao
Pb_125_length_52291_cov_35.4051_ID_249	26066	26110	45	Simple repeat	8ATT 9n
Pb_125_length_52291_cov_35.4051_ID_249	33982	33999	18	Simple repeat	8TAC 9n
Pb_125_length_52291_cov_35.4051_ID_249	36884	36978	95	LTR	Gypsy-3_CPB-I	Ginger
Pb_1260_length_3744_cov_43.6453_ID_2519	989	1030	42	Low complexity	A-rich
Pb_1260_length_3744_cov_43.6453_ID_2519	1059	1423	365	LTR	Copia-33_GM-I
Pb_1260_length_3744_cov_43.6453_ID_2519	2876	2909	34	Simple repeat	8GCT 9n
Pb_1260_length_3744_cov_43.6453_ID_2519	3119	3154	36	Simple repeat	8AGT 9n
Pb_1261_length_3744_cov_177.083_ID_2521	1	3519	3519	LTR	Gypsy-10_PSo-I	Gypsy
Pb_1262_length_3743_cov_808.862_ID_2523	9	101	93	rRNA	SSU-rRNA_Tps
Pb_1262_length_3743_cov_808.862_ID_2523	354	466	113	rRNA	LSU-rRNA_Mfr
Pb_1262_length_3743_cov_808.862_ID_2523	892	3738	2847	rRNA	LSU-rRNA_Hca
Pb_1263_length_3739_cov_26.9432_ID_2525	121	289	169	LTR	Gypsy-17_PR-LTR	Gypsy
Pb_1263_length_3739_cov_26.9432_ID_2525	2070	2149	80	LTR	Copia3-LTR_XT	Copia
Pb_1264_length_3734_cov_160.907_ID_2527	491	3355	2865	LTR	Gypsy-17_PR-I	Gypsy
Pb_1264_length_3734_cov_160.907_ID_2527	3563	3734	172	LTR	Gypsy-17_PR-I	Gypsy
Pb_1265_length_3728_cov_33.8975_ID_2529	2	1252	1251	LTR	Gypsy-14_PR-I	Gypsy
Pb_1265_length_3728_cov_33.8975_ID_2529	1540	2611	1072	LTR	Gypsy-14_PR-I	Gypsy
Pb_1265_length_3728_cov_33.8975_ID_2529	2697	2889	193	LTR	Gypsy-14_PR-I	Gypsy
Pb_1265_length_3728_cov_33.8975_ID_2529	3248	3396	149	LTR	Gypsy-17_PR-LTR	Gypsy
Pb_1265_length_3728_cov_33.8975_ID_2529	3602	3728	127	LTR	Gypsy-10_PR-LTR	Gypsy
Pb_1269_length_3717_cov_103.44_ID_2537	1	1812	1812	LTR	Gypsy-11_PSo-I	Gypsy
Pb_1269_length_3717_cov_103.44_ID_2537	2062	2367	306	LTR	Gypsy-11_PSo-I	Gypsy
Pb_126_length_52020_cov_36.9356_ID_251	245	1598	1354	LTR	Gypsy-6_PIT-I	Gypsy
Pb_126_length_52020_cov_36.9356_ID_251	1970	5342	3373	LTR	Gypsy-14_PR-I	Gypsy
Pb_126_length_52020_cov_36.9356_ID_251	5513	5703	191	LTR	Gypsy-14_PR-I	Gypsy
Pb_126_length_52020_cov_36.9356_ID_251	7913	7987	75	Simple repeat	8TGGAC 9n
Pb_126_length_52020_cov_36.9356_ID_251	15678	15710	33	Simple repeat	8ATAATG 9n
Pb_126_length_52020_cov_36.9356_ID_251	33867	33907	41	Simple repeat	8ATATTGT 9n
Pb_126_length_52020_cov_36.9356_ID_251	39382	39458	77	Simple repeat	8TCT 9n
Pb_126_length_52020_cov_36.9356_ID_251	49465	49768	304	LTR	Gypsy17-I_CR	Gypsy
Pb_1272_length_3708_cov_29.6007_ID_2543	245	290	46	Simple repeat	8CTTCAA 9n
Pb_1273_length_3706_cov_28.8787_ID_2545	6	474	469	LTR	Gypsy-3_PR-I	Gypsy
Pb_1273_length_3706_cov_28.8787_ID_2545	694	2097	1404	LTR	Gypsy-3_PR-I	Gypsy
Pb_1273_length_3706_cov_28.8787_ID_2545	3132	3181	50	LTR	Gypsy-3_PR-I	Gypsy
Pb_1273_length_3706_cov_28.8787_ID_2545	3279	3454	176	LTR	Gypsy-59_PIT-LTR	Gypsy
Pb_1273_length_3706_cov_28.8787_ID_2545	3596	3704	109	LTR	Gypsy-11_PIT-I	Gypsy
Pb_1274_length_3702_cov_31.3122_ID_2547	1187	1218	32	LTR	LTR17_Sar	ERV1
Pb_1275_length_3701_cov_181.586_ID_2549	3	3454	3452	LTR	Gypsy-25_PIT-I	Gypsy
Pb_1275_length_3701_cov_181.586_ID_2549	3553	3628	76	LTR	BEL2_Cis_int-int	Pao
Pb_1276_length_3697_cov_42.386_ID_2551	6	1817	1812	LTR	Gypsy-17_PR-I	Gypsy
Pb_1276_length_3697_cov_42.386_ID_2551	2111	3331	1221	LTR	Gypsy-17_PR-I	Gypsy
Pb_1277_length_3693_cov_32.9529_ID_2553	234	1162	929	LTR	Copia-13_PIT-I	Copia
Pb_1277_length_3693_cov_32.9529_ID_2553	1313	2782	1470	LTR	Copia-13_PIT-I	Copia
Pb_1278_length_3692_cov_67.9624_ID_2555	1	545	545	LTR	Gypsy-17_PR-I	Gypsy
Pb_1278_length_3692_cov_67.9624_ID_2555	1017	2178	1162	LTR	Gypsy-17_PR-I	Gypsy
Pb_1278_length_3692_cov_67.9624_ID_2555	2349	3638	1290	LTR	Gypsy-17_PR-I	Gypsy
Pb_1279_length_3684_cov_34.914_ID_2557	1	264	264	LTR	Gypsy-3_PR-I	Gypsy
Pb_1279_length_3684_cov_34.914_ID_2557	1526	3271	1746	LTR	Gypsy-14_PR-I	Gypsy
Pb_1279_length_3684_cov_34.914_ID_2557	3516	3682	167	LTR	Gypsy-14_PR-I	Gypsy
Pb_127_length_51950_cov_36.7034_ID_253	14	1751	1738	LTR	Gypsy-14_PR-I	Gypsy
Pb_127_length_51950_cov_36.7034_ID_253	2121	3138	1018	LTR	Gypsy-14_PR-I	Gypsy
Pb_127_length_51950_cov_36.7034_ID_253	7388	7406	19	Simple repeat	8TCG 9n
Pb_127_length_51950_cov_36.7034_ID_253	17687	17800	114	LTR	Gypsy-9_PPc-I	Gypsy
Pb_127_length_51950_cov_36.7034_ID_253	35272	35329	58	Simple repeat	8TGGCCG 9n
Pb_127_length_51950_cov_36.7034_ID_253	38078	38100	23	Simple repeat	8CGTG 9n
Pb_127_length_51950_cov_36.7034_ID_253	42464	42509	46	LTR	BEL-66_CQ-I	Pao
Pb_127_length_51950_cov_36.7034_ID_253	43017	43054	38	Simple repeat	8CGTGCCT 9n
Pb_127_length_51950_cov_36.7034_ID_253	45092	45132	41	Simple repeat	8GGACGA 9n
Pb_1280_length_3675_cov_27.243_ID_2559	4	997	994	LTR	Gypsy-18_PIT-I	Gypsy
Pb_1281_length_3673_cov_55.372_ID_2561	3110	3159	50	LINE	RTE-6_BM	RTE-BovB
Pb_1282_length_3672_cov_39.0209_ID_2563	231	284	54	DNA	Polinton-1_PI	Maverick
Pb_1282_length_3672_cov_39.0209_ID_2563	429	588	160	DNA	Polinton-1_PI	Maverick
Pb_1283_length_3668_cov_132.926_ID_2565	3	774	772	LTR	Gypsy-18_PIT-I	Gypsy
Pb_1283_length_3668_cov_132.926_ID_2565	906	1221	316	LTR	Gypsy-18_PIT-I	Gypsy
Pb_1283_length_3668_cov_132.926_ID_2565	1479	2042	564	LTR	Gypsy-18_PIT-I	Gypsy
Pb_1283_length_3668_cov_132.926_ID_2565	3221	3645	425	LTR	Gypsy-18_PIT-I	Gypsy
Pb_1284_length_3655_cov_101.918_ID_2567	2808	2833	26	Simple repeat	8TC 9n
Pb_1285_length_3652_cov_30.3421_ID_2569	95	311	217	LTR	Gypsy-59_PIT-LTR	Gypsy
Pb_1285_length_3652_cov_30.3421_ID_2569	520	1941	1422	LTR	Gypsy-18_PIT-I	Gypsy
Pb_1285_length_3652_cov_30.3421_ID_2569	2029	2546	518	LTR	Gypsy-18_PIT-I	Gypsy
Pb_1285_length_3652_cov_30.3421_ID_2569	2614	3627	1014	LTR	Gypsy-18_PIT-I	Gypsy
Pb_1286_length_3643_cov_21.9693_ID_2571	488	737	250	LINE	L1-1_CQ	L1-Tx1
Pb_1286_length_3643_cov_21.9693_ID_2571	1433	1805	373	LTR	Gypsy-25_PIT-I	Gypsy
Pb_1286_length_3643_cov_21.9693_ID_2571	2174	2482	309	LTR	Gypsy-25_PIT-I	Gypsy
Pb_1286_length_3643_cov_21.9693_ID_2571	2880	2978	99	LTR	Gypsy-25_PIT-I	Gypsy
Pb_1286_length_3643_cov_21.9693_ID_2571	3224	3643	420	LTR	Copia-1_AL-I	Copia
Pb_1287_length_3639_cov_169.031_ID_2573	3	3132	3130	LTR	Gypsy-11_PIT-I	Gypsy
Pb_1287_length_3639_cov_169.031_ID_2573	3365	3636	272	LTR	Gypsy-11_PIT-I	Gypsy
Pb_1288_length_3638_cov_63.9086_ID_2575	1	3606	3606	LTR	Gypsy-10_PSo-I	Gypsy
Pb_1289_length_3632_cov_39.0422_ID_2577	47	244	198	DNA	Polinton-1_PI	Maverick
Pb_1289_length_3632_cov_39.0422_ID_2577	923	957	35	Simple repeat	8TAATTT 9n
Pb_1289_length_3632_cov_39.0422_ID_2577	1330	1880	551	LTR	Gypsy-25_PIT-I	Gypsy
Pb_1289_length_3632_cov_39.0422_ID_2577	1924	2024	101	DNA	SPMLIKE	CMC-EnSpm
Pb_1289_length_3632_cov_39.0422_ID_2577	2089	3630	1542	LTR	Gypsy-16_PR-I	Gypsy
Pb_128_length_51872_cov_36.6332_ID_255	257	757	501	LTR	Gypsy-17_PR-I	Gypsy
Pb_128_length_51872_cov_36.6332_ID_255	1664	2198	535	LTR	Gypsy-17_PR-I	Gypsy
Pb_128_length_51872_cov_36.6332_ID_255	5936	5980	45	Simple repeat	8CCATAA 9n
Pb_128_length_51872_cov_36.6332_ID_255	10813	10845	33	Low complexity	GA-rich
Pb_128_length_51872_cov_36.6332_ID_255	20234	20272	39	Simple repeat	8AGCTC 9n
Pb_128_length_51872_cov_36.6332_ID_255	33114	33229	116	LTR	Gypsy-54_CQ-I	Gypsy
Pb_128_length_51872_cov_36.6332_ID_255	34682	34724	43	Simple repeat	8TACAAT 9n
Pb_128_length_51872_cov_36.6332_ID_255	38507	38548	42	Simple repeat	8TCTTCT 9n
Pb_128_length_51872_cov_36.6332_ID_255	39081	39125	45	Simple repeat	8AGA 9n
Pb_128_length_51872_cov_36.6332_ID_255	46228	46372	145	LTR	Gypsy-17_PR-LTR	Gypsy
Pb_128_length_51872_cov_36.6332_ID_255	46757	46911	155	LTR	Gypsy-59_PIT-LTR	Gypsy
Pb_128_length_51872_cov_36.6332_ID_255	46989	47044	56	LTR	Gypsy-59_PIT-LTR	Gypsy
Pb_128_length_51872_cov_36.6332_ID_255	47081	47110	30	Simple repeat	8AACTAA 9n
Pb_128_length_51872_cov_36.6332_ID_255	48350	48462	113	LTR	Gypsy-10_PSo-I	Gypsy
Pb_128_length_51872_cov_36.6332_ID_255	48643	50988	2346	LTR	Gypsy-10_PSo-I	Gypsy
Pb_128_length_51872_cov_36.6332_ID_255	51152	51464	313	LTR	Gypsy-10_PSo-I	Gypsy
Pb_1291_length_3624_cov_87.7149_ID_2581	608	3624	3017	LTR	Gypsy-10_PSo-I	Gypsy
Pb_1292_length_3620_cov_300.027_ID_2583	1543	1642	100	LTR	Gypsy-11_PSo-I	Gypsy
Pb_1292_length_3620_cov_300.027_ID_2583	2105	2410	306	LTR	Gypsy-11_PSo-I	Gypsy
Pb_1292_length_3620_cov_300.027_ID_2583	2693	3484	792	LTR	Gypsy-11_PSo-I	Gypsy
Pb_1293_length_3619_cov_41.2703_ID_2585	213	530	318	LTR	Gypsy-10_PSo-I	Gypsy
Pb_1293_length_3619_cov_41.2703_ID_2585	704	3613	2910	LTR	Gypsy-10_PSo-I	Gypsy
Pb_1294_length_3617_cov_22.6928_ID_2587	2	2209	2208	LTR	Gypsy-18_PIT-I	Gypsy
Pb_1294_length_3617_cov_22.6928_ID_2587	3337	3436	100	DNA	Mariner-1_SBi	TcMar-Stowaway
Pb_1295_length_3611_cov_161.286_ID_2589	32	3448	3417	LTR	Gypsy-14_PSo-I	Gypsy
Pb_1296_length_3605_cov_109.478_ID_2591	1	1195	1195	LTR	Gypsy-11_PIT-I	Gypsy
Pb_1296_length_3605_cov_109.478_ID_2591	1428	2001	574	LTR	Gypsy-11_PIT-I	Gypsy
Pb_1296_length_3605_cov_109.478_ID_2591	2124	2396	273	LTR	Gypsy-11_PIT-I	Gypsy
Pb_1296_length_3605_cov_109.478_ID_2591	2711	3057	347	LTR	Gypsy-11_PIT-I	Gypsy
Pb_1296_length_3605_cov_109.478_ID_2591	3216	3577	362	LTR	Gypsy-11_PIT-LTR	Gypsy
Pb_1297_length_3604_cov_242.282_ID_2593	1	1013	1013	LTR	Gypsy-14_PSo-I	Gypsy
Pb_1297_length_3604_cov_242.282_ID_2593	1394	3558	2165	LTR	Gypsy-14_PSo-I	Gypsy
Pb_1298_length_3603_cov_84.6315_ID_2595	669	2300	1632	LTR	Gypsy-18_PIT-I	Gypsy
Pb_1298_length_3603_cov_84.6315_ID_2595	2469	3599	1131	LTR	Gypsy-18_PIT-I	Gypsy
Pb_1299_length_3598_cov_28.2025_ID_2597	2	183	182	LTR	Gypsy-17_PR-I	Gypsy
Pb_1299_length_3598_cov_28.2025_ID_2597	296	714	419	LTR	Gypsy-17_PR-I	Gypsy
Pb_1299_length_3598_cov_28.2025_ID_2597	777	1261	485	LTR	Gypsy-17_PR-I	Gypsy
Pb_1299_length_3598_cov_28.2025_ID_2597	2167	2219	53	LTR	Gypsy-48_SB-I	Gypsy
Pb_1299_length_3598_cov_28.2025_ID_2597	2652	3083	432	LTR	Gypsy-17_PR-I	Gypsy
Pb_129_length_51724_cov_43.3785_ID_257	9004	9025	22	Simple repeat	8TCGC 9n
Pb_129_length_51724_cov_43.3785_ID_257	9507	9513	7	Simple repeat	8CTCTT 9n
Pb_129_length_51724_cov_43.3785_ID_257	9514	9652	139	Simple repeat	8CTT 9n
Pb_129_length_51724_cov_43.3785_ID_257	12560	12641	82	LTR	DIRS-8_DR	Ngaro
Pb_129_length_51724_cov_43.3785_ID_257	19584	19640	57	Simple repeat	8GA 9n
Pb_12_length_119400_cov_36.9367_ID_23	423	931	509	LTR	Gypsy-14_PSo-I	Gypsy
Pb_12_length_119400_cov_36.9367_ID_23	2245	2482	238	LTR	Gypsy-17_PR-I	Gypsy
Pb_12_length_119400_cov_36.9367_ID_23	2585	3483	899	LTR	Gypsy-17_PR-I	Gypsy
Pb_12_length_119400_cov_36.9367_ID_23	3794	4229	436	LTR	Gypsy-17_PR-I	Gypsy
Pb_12_length_119400_cov_36.9367_ID_23	5092	5646	555	LTR	Gypsy-17_PR-I	Gypsy
Pb_12_length_119400_cov_36.9367_ID_23	6575	6767	193	LTR	Gypsy-17_PR-I	Gypsy
Pb_12_length_119400_cov_36.9367_ID_23	7589	7682	94	LTR	Gypsy-18_PIT-I	Gypsy
Pb_12_length_119400_cov_36.9367_ID_23	27581	27639	59	Simple repeat	8TGCTTT 9n
Pb_12_length_119400_cov_36.9367_ID_23	33286	33333	48	Simple repeat	8TGC 9n
Pb_12_length_119400_cov_36.9367_ID_23	34811	34828	18	Simple repeat	8TGC 9n
Pb_12_length_119400_cov_36.9367_ID_23	36639	36655	17	Simple repeat	8TC 9n
Pb_12_length_119400_cov_36.9367_ID_23	45594	45624	31	Simple repeat	8AC 9n
Pb_12_length_119400_cov_36.9367_ID_23	48550	48585	36	Simple repeat	8AGTATAC 9n
Pb_12_length_119400_cov_36.9367_ID_23	53445	53503	59	LTR	Gypsy-21_Gav-I	Gypsy
Pb_12_length_119400_cov_36.9367_ID_23	56727	56775	49	LTR	Gypsy-25_SB-LTR	Gypsy
Pb_12_length_119400_cov_36.9367_ID_23	59884	59949	66	Simple repeat	8TC 9n
Pb_12_length_119400_cov_36.9367_ID_23	65860	65879	20	Simple repeat	8TCG 9n
Pb_12_length_119400_cov_36.9367_ID_23	70841	70902	62	Simple repeat	8TCT 9n
Pb_12_length_119400_cov_36.9367_ID_23	90870	90895	26	Simple repeat	8GAT 9n
Pb_12_length_119400_cov_36.9367_ID_23	96029	96048	20	Simple repeat	8AAG 9n
Pb_12_length_119400_cov_36.9367_ID_23	102130	102154	25	Simple repeat	8TGTCT 9n
Pb_12_length_119400_cov_36.9367_ID_23	104429	104486	58	DNA	Charlie24	hAT-Charlie
Pb_12_length_119400_cov_36.9367_ID_23	105949	105982	34	Low complexity	GA-rich
Pb_12_length_119400_cov_36.9367_ID_23	106121	106144	24	Simple repeat	8GTAC 9n
Pb_12_length_119400_cov_36.9367_ID_23	113521	113644	124	LTR	Gypsy-1_CMe-I	Gypsy
Pb_12_length_119400_cov_36.9367_ID_23	117854	117901	48	LTR	Gypsy-16_PR-I	Gypsy
Pb_1300_length_3594_cov_47.7571_ID_2599	1085	1121	37	Simple repeat	8TTGTTT 9n
Pb_1301_length_3590_cov_371.193_ID_2601	2	698	697	LTR	Gypsy-17_PR-I	Gypsy
Pb_1301_length_3590_cov_371.193_ID_2601	882	3590	2709	LTR	Gypsy-17_PR-I	Gypsy
Pb_1302_length_3590_cov_366.554_ID_2603	2	698	697	LTR	Gypsy-17_PR-I	Gypsy
Pb_1302_length_3590_cov_366.554_ID_2603	882	3590	2709	LTR	Gypsy-17_PR-I	Gypsy
Pb_1303_length_3589_cov_28.7334_ID_2605	21	499	479	LTR	Gypsy-10_PSo-I	Gypsy
Pb_1303_length_3589_cov_28.7334_ID_2605	1231	2957	1727	LTR	Gypsy-11_PIT-I	Gypsy
Pb_1303_length_3589_cov_28.7334_ID_2605	3520	3544	25	Simple repeat	8AT 9n
Pb_1304_length_3586_cov_24.9772_ID_2607	125	875	751	LTR	Gypsy-3_PSo-I	Gypsy
Pb_1304_length_3586_cov_24.9772_ID_2607	2775	2864	90	LTR	BEL-650_AA-I	Pao
Pb_1306_length_3578_cov_24.6668_ID_2611	84	645	562	LTR	Gypsy-17_PR-I	Gypsy
Pb_1306_length_3578_cov_24.6668_ID_2611	1513	2119	607	LTR	Gypsy-17_PR-I	Gypsy
Pb_1306_length_3578_cov_24.6668_ID_2611	2376	3578	1203	LTR	Gypsy-17_PR-I	Gypsy
Pb_1308_length_3558_cov_30.7304_ID_2615	1	1895	1895	LTR	Gypsy-14_PR-I	Gypsy
Pb_1308_length_3558_cov_30.7304_ID_2615	2178	3554	1377	LTR	Gypsy-14_PR-I	Gypsy
Pb_1309_length_3544_cov_43.9941_ID_2617	73	106	34	LTR	Gypsy-4_PD-I	Gypsy
Pb_1309_length_3544_cov_43.9941_ID_2617	613	684	72	LTR	Gypsy-25_PIT-I	Gypsy
Pb_1309_length_3544_cov_43.9941_ID_2617	1511	2778	1268	LTR	Gypsy-25_PIT-I	Gypsy
Pb_1309_length_3544_cov_43.9941_ID_2617	3156	3544	389	LTR	Gypsy-25_PIT-I	Gypsy
Pb_130_length_51700_cov_37.4791_ID_259	1	178	178	LTR	Gypsy-16_PR-I	Gypsy
Pb_130_length_51700_cov_37.4791_ID_259	719	1036	318	LTR	Gypsy-11_PIT-LTR	Gypsy
Pb_130_length_51700_cov_37.4791_ID_259	1170	1505	336	LTR	Copia-1_AL-I	Copia
Pb_130_length_51700_cov_37.4791_ID_259	2762	3937	1176	LTR	Gypsy-17_PR-I	Gypsy
Pb_130_length_51700_cov_37.4791_ID_259	4231	6349	2119	LTR	Gypsy-17_PR-I	Gypsy
Pb_130_length_51700_cov_37.4791_ID_259	6510	8104	1595	LTR	Gypsy-17_PR-I	Gypsy
Pb_130_length_51700_cov_37.4791_ID_259	8881	8929	49	LTR	Gypsy-17_PR-LTR	Gypsy
Pb_130_length_51700_cov_37.4791_ID_259	9885	10157	273	LTR	Gypsy-17_PR-LTR	Gypsy
Pb_130_length_51700_cov_37.4791_ID_259	10438	10719	282	LTR	Copia-12_PR-I	Copia
Pb_130_length_51700_cov_37.4791_ID_259	14606	14629	24	Simple repeat	8GTAT 9n
Pb_130_length_51700_cov_37.4791_ID_259	30797	30841	45	Simple repeat	8TTC 9n
Pb_130_length_51700_cov_37.4791_ID_259	31372	31423	52	Low complexity	GA-rich
Pb_1310_length_3541_cov_45.751_ID_2619	180	553	374	LTR	Gypsy-3_PSo-I	Gypsy
Pb_1310_length_3541_cov_45.751_ID_2619	1183	1263	81	LTR	Gypsy-6_PIT-I	Gypsy
Pb_1310_length_3541_cov_45.751_ID_2619	1852	3445	1594	LTR	Gypsy-6_PIT-I	Gypsy
Pb_1312_length_3535_cov_31.9519_ID_2623	7	2344	2338	LTR	Gypsy-10_PSo-I	Gypsy
Pb_1313_length_3535_cov_39.0977_ID_2625	2126	2315	190	LTR	Gypsy-14_PR-I	Gypsy
Pb_1313_length_3535_cov_39.0977_ID_2625	2486	3190	705	LTR	Gypsy-14_PR-I	Gypsy
Pb_1313_length_3535_cov_39.0977_ID_2625	3281	3533	253	LTR	Gypsy-18_PIT-I	Gypsy
Pb_1314_length_3529_cov_30.7842_ID_2627	13	168	156	LTR	Gypsy-11_PIT-LTR	Gypsy
Pb_1314_length_3529_cov_30.7842_ID_2627	1641	1719	79	LTR	Gypsy-11_PIT-I	Gypsy
Pb_1315_length_3523_cov_120.53_ID_2629	47	2584	2538	LTR	Gypsy-14_PSo-I	Gypsy
Pb_1315_length_3523_cov_120.53_ID_2629	2866	3518	653	LTR	Gypsy-14_PSo-I	Gypsy
Pb_1316_length_3521_cov_26.6417_ID_2631	1	296	296	LTR	Copia-8_PIT-I	Copia
Pb_1316_length_3521_cov_26.6417_ID_2631	470	3517	3048	LTR	Copia-8_PIT-I	Copia
Pb_1317_length_3518_cov_97.3412_ID_2633	62	1076	1015	LTR	Gypsy-17_PR-I	Gypsy
Pb_1317_length_3518_cov_97.3412_ID_2633	1195	1607	413	LTR	Gypsy-17_PR-I	Gypsy
Pb_1317_length_3518_cov_97.3412_ID_2633	1671	2372	702	LTR	Gypsy-17_PR-I	Gypsy
Pb_1317_length_3518_cov_97.3412_ID_2633	2975	3510	536	LTR	Gypsy-17_PR-I	Gypsy
Pb_1318_length_3518_cov_70.4341_ID_2635	269	470	202	LTR	Gypsy-14_PR-I	Gypsy
Pb_1318_length_3518_cov_70.4341_ID_2635	632	3518	2887	LTR	Gypsy-14_PR-I	Gypsy
Pb_1319_length_3518_cov_24.4471_ID_2637	812	1532	721	LTR	Gypsy-16_PR-I	Gypsy
Pb_1319_length_3518_cov_24.4471_ID_2637	1726	2206	481	LTR	Gypsy-16_PR-I	Gypsy
Pb_1319_length_3518_cov_24.4471_ID_2637	2698	3508	811	LTR	Gypsy-28_PSo-I	Gypsy
Pb_131_length_51700_cov_36.7367_ID_261	182	524	343	LTR	Gypsy-10_PSo-I	Gypsy
Pb_131_length_51700_cov_36.7367_ID_261	702	6130	5429	LTR	Gypsy-10_PSo-I	Gypsy
Pb_131_length_51700_cov_36.7367_ID_261	7250	7335	86	LINE	RTE-4_DF	RTE-BovB
Pb_131_length_51700_cov_36.7367_ID_261	12045	13626	1582	LTR	Gypsy-14_PR-I	Gypsy
Pb_131_length_51700_cov_36.7367_ID_261	13960	17065	3106	LTR	Gypsy-14_PR-I	Gypsy
Pb_131_length_51700_cov_36.7367_ID_261	17230	17424	195	LTR	Gypsy-14_PR-I	Gypsy
Pb_131_length_51700_cov_36.7367_ID_261	18425	18460	36	LTR	Gypsy-14_PR-I	Gypsy
Pb_131_length_51700_cov_36.7367_ID_261	19221	20802	1582	LTR	Gypsy-14_PR-I	Gypsy
Pb_131_length_51700_cov_36.7367_ID_261	21136	24241	3106	LTR	Gypsy-14_PR-I	Gypsy
Pb_131_length_51700_cov_36.7367_ID_261	24406	24600	195	LTR	Gypsy-14_PR-I	Gypsy
Pb_131_length_51700_cov_36.7367_ID_261	25601	25636	36	LTR	Gypsy-14_PR-I	Gypsy
Pb_131_length_51700_cov_36.7367_ID_261	38071	38112	42	Simple repeat	8CCACTCC 9n
Pb_131_length_51700_cov_36.7367_ID_261	48320	48514	195	LTR	Gypsy-14_PR-I	Gypsy
Pb_131_length_51700_cov_36.7367_ID_261	50591	50735	145	LTR	Gypsy-10_PR-LTR	Gypsy
Pb_131_length_51700_cov_36.7367_ID_261	51473	51517	45	LTR	TSK1_I-int	Copia
Pb_1320_length_3515_cov_19.6771_ID_2639	74	649	576	LTR	Gypsy-17_PR-I	Gypsy
Pb_1320_length_3515_cov_19.6771_ID_2639	1538	2064	527	LTR	Gypsy-17_PR-I	Gypsy
Pb_1321_length_3515_cov_30.6033_ID_2641	10	203	194	LTR	Copia-49_PIT-I	Copia
Pb_1321_length_3515_cov_30.6033_ID_2641	308	1645	1338	LTR	Gypsy-10_PSo-I	Gypsy
Pb_1321_length_3515_cov_30.6033_ID_2641	1799	2618	820	LTR	Gypsy-10_PSo-I	Gypsy
Pb_1321_length_3515_cov_30.6033_ID_2641	2952	3515	564	LTR	Copia-10_PR-I	Copia
Pb_1322_length_3494_cov_28.58_ID_2643	21	2182	2162	LTR	Gypsy-17_PR-I	Gypsy
Pb_1323_length_3239_cov_20.6869_ID_2645	1290	1444	155	LTR	Gypsy-18_PIT-LTR	Gypsy
Pb_1323_length_3239_cov_20.6869_ID_2645	1665	1865	201	LTR	Gypsy-14_PSo-LTR	Gypsy
Pb_1323_length_3239_cov_20.6869_ID_2645	2456	2514	59	Simple repeat	8GTACCCTG 9n
Pb_1323_length_3239_cov_20.6869_ID_2645	3130	3231	102	LTR	Gypsy-16_PR-LTR	Gypsy
Pb_1324_length_3489_cov_31.1568_ID_2647	1	1555	1555	LTR	Copia-8_PIT-I	Copia
Pb_1324_length_3489_cov_31.1568_ID_2647	1661	3011	1351	LTR	Copia-8_PIT-I	Copia
Pb_1324_length_3489_cov_31.1568_ID_2647	3135	3489	355	LTR	Copia-8_PIT-I	Copia
Pb_1325_length_3487_cov_209.271_ID_2649	1	205	205	LTR	Gypsy-11_PIT-I	Gypsy
Pb_1325_length_3487_cov_209.271_ID_2649	550	790	241	LTR	Gypsy-11_PIT-I	Gypsy
Pb_1325_length_3487_cov_209.271_ID_2649	915	3487	2573	LTR	Gypsy-11_PIT-I	Gypsy
Pb_1326_length_3481_cov_46.8527_ID_2651	3	906	904	LTR	Gypsy-25_PIT-I	Gypsy
Pb_1326_length_3481_cov_46.8527_ID_2651	1680	1731	52	LTR	RETROSAT4_I-int	Gypsy
Pb_1326_length_3481_cov_46.8527_ID_2651	1919	1962	44	LTR	TSK1_I-int	Copia
Pb_1326_length_3481_cov_46.8527_ID_2651	2229	2297	69	LTR	Gypsy-31_PSo-I	Gypsy
Pb_1327_length_3479_cov_39.0069_ID_2653	19	440	422	LTR	Gypsy-16_PR-I	Gypsy
Pb_1327_length_3479_cov_39.0069_ID_2653	615	708	94	DNA	SPMLIKE	CMC-EnSpm
Pb_1327_length_3479_cov_39.0069_ID_2653	803	3479	2677	LTR	Gypsy-11_PIT-I	Gypsy
Pb_1328_length_3473_cov_68.8443_ID_2655	3	1907	1905	LTR	Gypsy-17_PR-I	Gypsy
Pb_1328_length_3473_cov_68.8443_ID_2655	2384	3470	1087	LTR	Gypsy-17_PR-I	Gypsy
Pb_1329_length_3472_cov_79.1106_ID_2657	1	130	130	LTR	Gypsy-14_PSo-I	Gypsy
Pb_1329_length_3472_cov_79.1106_ID_2657	522	754	233	LTR	Gypsy-25_PIT-I	Gypsy
Pb_1329_length_3472_cov_79.1106_ID_2657	1483	3436	1954	LTR	Gypsy-17_PR-I	Gypsy
Pb_132_length_51403_cov_35.384_ID_263	5	81	77	LTR	Gypsy-10_PSo-I	Gypsy
Pb_132_length_51403_cov_35.384_ID_263	418	715	298	LTR	Gypsy-7_PSo-I	Gypsy
Pb_132_length_51403_cov_35.384_ID_263	914	1097	184	LTR	Gypsy-7_PSo-I	Gypsy
Pb_132_length_51403_cov_35.384_ID_263	2067	2097	31	LTR	Gypsy-7_PSo-I	Gypsy
Pb_132_length_51403_cov_35.384_ID_263	3291	3317	27	Simple repeat	8AT 9n
Pb_132_length_51403_cov_35.384_ID_263	6549	6957	409	LTR	Gypsy-3_PSo-I	Gypsy
Pb_132_length_51403_cov_35.384_ID_263	22618	22677	60	Simple repeat	8TTCTATC 9n
Pb_132_length_51403_cov_35.384_ID_263	26652	26706	55	DNA	Sola3-1_EmiHux	Sola
Pb_132_length_51403_cov_35.384_ID_263	42055	42184	130	LTR	Gypsy-7_PSo-I	Gypsy
Pb_132_length_51403_cov_35.384_ID_263	50051	50084	34	Low complexity	GA-rich
Pb_132_length_51403_cov_35.384_ID_263	51280	51323	44	Simple repeat	8CATTCTT 9n
Pb_1332_length_3465_cov_289.277_ID_2663	2	698	697	LTR	Gypsy-17_PR-I	Gypsy
Pb_1332_length_3465_cov_289.277_ID_2663	882	3455	2574	LTR	Gypsy-17_PR-I	Gypsy
Pb_1333_length_3464_cov_114.515_ID_2665	220	1516	1297	LTR	Gypsy-17_PR-I	Gypsy
Pb_1333_length_3464_cov_114.515_ID_2665	2121	2821	701	LTR	Gypsy-17_PR-I	Gypsy
Pb_1333_length_3464_cov_114.515_ID_2665	2885	3297	413	LTR	Gypsy-17_PR-I	Gypsy
Pb_1334_length_3464_cov_23.4741_ID_2667	524	737	214	LTR	Gypsy-59_PIT-LTR	Gypsy
Pb_1334_length_3464_cov_23.4741_ID_2667	2889	3146	258	LTR	Gypsy-14_PSo-I	Gypsy
Pb_1335_length_3463_cov_154.802_ID_2669	9	2160	2152	LTR	Gypsy-17_PR-I	Gypsy
Pb_1335_length_3463_cov_154.802_ID_2669	2331	3463	1133	LTR	Gypsy-17_PR-I	Gypsy
Pb_1336_length_3461_cov_181.796_ID_2671	1	3134	3134	LTR	Gypsy-14_PSo-I	Gypsy
Pb_1337_length_3459_cov_40.9433_ID_2673	110	467	358	LTR	Gypsy-18_PIT-I	Gypsy
Pb_1337_length_3459_cov_40.9433_ID_2673	807	1283	477	LTR	Gypsy-18_PIT-I	Gypsy
Pb_1337_length_3459_cov_40.9433_ID_2673	1755	3459	1705	LTR	Gypsy-10_PSo-I	Gypsy
Pb_1338_length_3455_cov_20.5646_ID_2675	1	612	612	LTR	Gypsy-11_PSo-I	Gypsy
Pb_1339_length_3448_cov_45.2294_ID_2677	2247	3439	1193	LTR	Gypsy-17_PR-I	Gypsy
Pb_133_length_50776_cov_29.7264_ID_265	459	1893	1435	LTR	Gypsy-11_PSo-I	Gypsy
Pb_133_length_50776_cov_29.7264_ID_265	2166	2820	655	LTR	Gypsy-11_PSo-I	Gypsy
Pb_133_length_50776_cov_29.7264_ID_265	5580	5781	202	LTR	Gypsy-14_PSo-LTR	Gypsy
Pb_133_length_50776_cov_29.7264_ID_265	27029	27053	25	Simple repeat	8AGC 9n
Pb_133_length_50776_cov_29.7264_ID_265	29755	29798	44	Simple repeat	8TCTTCT 9n
Pb_133_length_50776_cov_29.7264_ID_265	30783	30834	52	Simple repeat	8CTA 9n
Pb_133_length_50776_cov_29.7264_ID_265	33796	33997	202	LTR	Gypsy-14_PSo-LTR	Gypsy
Pb_133_length_50776_cov_29.7264_ID_265	35022	35339	318	LTR	Gypsy-59_PIT-LTR	Gypsy
Pb_133_length_50776_cov_29.7264_ID_265	35679	35725	47	LTR	Gypsy-25_PIT-I	Gypsy
Pb_133_length_50776_cov_29.7264_ID_265	36518	37084	567	LTR	Gypsy-25_PIT-I	Gypsy
Pb_133_length_50776_cov_29.7264_ID_265	37266	37937	672	LTR	Gypsy-25_PIT-I	Gypsy
Pb_133_length_50776_cov_29.7264_ID_265	38008	41367	3360	LTR	Gypsy-11_PIT-I	Gypsy
Pb_133_length_50776_cov_29.7264_ID_265	41613	42163	551	LTR	Copia-9_PSo-I	Copia
Pb_133_length_50776_cov_29.7264_ID_265	42442	42651	210	LTR	Gypsy-14_PR-I	Gypsy
Pb_133_length_50776_cov_29.7264_ID_265	44893	46464	1572	LTR	Copia-1_AL-I	Copia
Pb_133_length_50776_cov_29.7264_ID_265	46668	46702	35	Simple repeat	8TCATCAA 9n
Pb_133_length_50776_cov_29.7264_ID_265	46941	47818	878	LTR	Copia-1_AL-I	Copia
Pb_133_length_50776_cov_29.7264_ID_265	48481	48994	514	LTR	Copia-1_AL-I	Copia
Pb_1340_length_3445_cov_23.9002_ID_2679	204	2887	2684	LTR	Gypsy-11_PIT-I	Gypsy
Pb_1341_length_3444_cov_170.747_ID_2681	15	500	486	LTR	Gypsy-18_PIT-I	Gypsy
Pb_1341_length_3444_cov_170.747_ID_2681	628	1800	1173	LTR	Gypsy-18_PIT-I	Gypsy
Pb_1341_length_3444_cov_170.747_ID_2681	2045	2090	46	LINE	LINE1-6_SBi	L1
Pb_1341_length_3444_cov_170.747_ID_2681	2377	3441	1065	LTR	Gypsy-18_PIT-I	Gypsy
Pb_1342_length_3441_cov_20.987_ID_2683	1610	1637	28	LTR	MYSERV_Rn-int	ERVK
Pb_1343_length_3434_cov_75.6259_ID_2685	652	762	111	LTR	Gypsy17-I_CR	Gypsy
Pb_1343_length_3434_cov_75.6259_ID_2685	851	954	104	LTR	Gypsy-6_PIT-I	Gypsy
Pb_1343_length_3434_cov_75.6259_ID_2685	1221	1919	699	LTR	Gypsy-6_PIT-I	Gypsy
Pb_1343_length_3434_cov_75.6259_ID_2685	2191	3433	1243	LTR	Gypsy-6_PIT-I	Gypsy
Pb_1344_length_3431_cov_56.3117_ID_2687	3	256	254	LTR	Gypsy-17_PR-I	Gypsy
Pb_1344_length_3431_cov_56.3117_ID_2687	1031	1679	649	LTR	Gypsy-17_PR-I	Gypsy
Pb_1344_length_3431_cov_56.3117_ID_2687	1968	3267	1300	LTR	Gypsy-17_PR-I	Gypsy
Pb_1345_length_3431_cov_27.4597_ID_2689	2017	2302	286	LTR	Gypsy-11_PSo-I	Gypsy
Pb_1345_length_3431_cov_27.4597_ID_2689	2585	3372	788	LTR	Gypsy-11_PSo-I	Gypsy
Pb_1346_length_3427_cov_75.7915_ID_2691	1384	1577	194	LTR	Gypsy-14_PR-I	Gypsy
Pb_1346_length_3427_cov_75.7915_ID_2691	1743	3427	1685	LTR	Gypsy-14_PR-I	Gypsy
Pb_1347_length_3427_cov_76.3709_ID_2693	1	1684	1684	LTR	Gypsy-14_PR-I	Gypsy
Pb_1347_length_3427_cov_76.3709_ID_2693	1846	2047	202	LTR	Gypsy-14_PR-I	Gypsy
Pb_1348_length_3427_cov_96.3048_ID_2695	1	1076	1076	LTR	Gypsy-10_PSo-I	Gypsy
Pb_1349_length_3426_cov_58.8821_ID_2697	1017	1327	311	LTR	Gypsy-17_PR-I	Gypsy
Pb_1349_length_3426_cov_58.8821_ID_2697	1459	1883	425	LTR	Gypsy-17_PR-I	Gypsy
Pb_1349_length_3426_cov_58.8821_ID_2697	2122	2234	113	LTR	Gypsy-17_PR-I	Gypsy
Pb_1349_length_3426_cov_58.8821_ID_2697	2616	3419	804	LTR	Gypsy-17_PR-I	Gypsy
Pb_134_length_50756_cov_37.5412_ID_267	3121	3190	70	DNA	hAT-15_HM	hAT-Tip100
Pb_134_length_50756_cov_37.5412_ID_267	3472	3505	34	LTR	Gypsy-90_GM-I	Gypsy
Pb_134_length_50756_cov_37.5412_ID_267	8368	8393	26	Simple repeat	8CAG 9n
Pb_134_length_50756_cov_37.5412_ID_267	10282	10311	30	Simple repeat	8AGC 9n
Pb_134_length_50756_cov_37.5412_ID_267	26000	26036	37	Simple repeat	8GATGCA 9n
Pb_134_length_50756_cov_37.5412_ID_267	27699	27746	48	Low complexity	A-rich
Pb_134_length_50756_cov_37.5412_ID_267	30479	30502	24	Simple repeat	8TGC 9n
Pb_134_length_50756_cov_37.5412_ID_267	34392	34428	37	Simple repeat	8ACAT 9n
Pb_134_length_50756_cov_37.5412_ID_267	34685	34724	40	Low complexity	A-rich
Pb_134_length_50756_cov_37.5412_ID_267	38470	38512	43	Simple repeat	8TCT 9n
Pb_134_length_50756_cov_37.5412_ID_267	41398	41435	38	Simple repeat	8CTTCAG 9n
Pb_134_length_50756_cov_37.5412_ID_267	41699	41833	135	LTR	Gypsy-17_PR-LTR	Gypsy
Pb_134_length_50756_cov_37.5412_ID_267	42250	42301	52	LTR	Copia-1_HAE-LTR	Copia
Pb_134_length_50756_cov_37.5412_ID_267	42481	42705	225	LTR	Gypsy-11_PIT-I	Gypsy
Pb_134_length_50756_cov_37.5412_ID_267	42942	48323	5382	LTR	Gypsy-10_PSo-I	Gypsy
Pb_134_length_50756_cov_37.5412_ID_267	48516	48806	291	LTR	Gypsy-10_PSo-I	Gypsy
Pb_134_length_50756_cov_37.5412_ID_267	49187	49469	283	LTR	Gypsy-10_PSo-I	Gypsy
Pb_134_length_50756_cov_37.5412_ID_267	49737	49954	218	LTR	Gypsy-10_PSo-I	Gypsy
Pb_134_length_50756_cov_37.5412_ID_267	50250	50756	507	LTR	Gypsy-11_PIT-I	Gypsy
Pb_1350_length_3425_cov_201.522_ID_2699	15	500	486	LTR	Gypsy-18_PIT-I	Gypsy
Pb_1350_length_3425_cov_201.522_ID_2699	628	1802	1175	LTR	Gypsy-18_PIT-I	Gypsy
Pb_1350_length_3425_cov_201.522_ID_2699	2337	3422	1086	LTR	Gypsy-18_PIT-I	Gypsy
Pb_1353_length_3421_cov_51.6114_ID_2705	1444	1483	40	Simple repeat	8ATATAA 9n
Pb_1353_length_3421_cov_51.6114_ID_2705	2150	2205	56	Simple repeat	8AATATT 9n
Pb_1354_length_3421_cov_42.8145_ID_2707	1	408	408	LTR	Gypsy-3_PSo-I	Gypsy
Pb_1354_length_3421_cov_42.8145_ID_2707	619	1426	808	LTR	Gypsy-3_PSo-I	Gypsy
Pb_1354_length_3421_cov_42.8145_ID_2707	1684	1984	301	LTR	Gypsy-3_PSo-I	Gypsy
Pb_1355_length_3419_cov_37.1604_ID_2709	1	317	317	LTR	Gypsy-7_PSo-I	Gypsy
Pb_1355_length_3419_cov_37.1604_ID_2709	466	1802	1337	LTR	Gypsy-6_PIT-I	Gypsy
Pb_1355_length_3419_cov_37.1604_ID_2709	2073	2817	745	LTR	Gypsy-6_PIT-I	Gypsy
Pb_1355_length_3419_cov_37.1604_ID_2709	3116	3186	71	LTR	Gypsy17-I_CR	Gypsy
Pb_1355_length_3419_cov_37.1604_ID_2709	3231	3339	109	LTR	Gypsy17-I_CR	Gypsy
Pb_1356_length_3419_cov_61.4235_ID_2711	5	1148	1144	LTR	Gypsy-14_PSo-I	Gypsy
Pb_1356_length_3419_cov_61.4235_ID_2711	2843	3107	265	LTR	Gypsy-17_PR-LTR	Gypsy
Pb_1357_length_3418_cov_69.7445_ID_2713	11	1659	1649	LTR	Gypsy-17_PR-I	Gypsy
Pb_1357_length_3418_cov_69.7445_ID_2713	2734	3134	401	LTR	Gypsy-18_PIT-I	Gypsy
Pb_1358_length_3416_cov_33.8519_ID_2715	86	243	158	LTR	Gypsy-14_PSo-LTR	Gypsy
Pb_1358_length_3416_cov_33.8519_ID_2715	1686	2434	749	RC	Helitron-4_PM	Helitron
Pb_1358_length_3416_cov_33.8519_ID_2715	2512	2740	229	RC	Helitron-1_TMe	Helitron
Pb_1358_length_3416_cov_33.8519_ID_2715	2979	3111	133	RC	HELITRON7_OS	Helitron
Pb_1359_length_3412_cov_116.646_ID_2717	83	195	113	LTR	Gypsy-14_PSo-I	Gypsy
Pb_1359_length_3412_cov_116.646_ID_2717	586	2752	2167	LTR	Gypsy-14_PSo-I	Gypsy
Pb_1359_length_3412_cov_116.646_ID_2717	2895	3411	517	LTR	Gypsy-14_PSo-I	Gypsy
Pb_135_length_50661_cov_36.6937_ID_269	1185	1265	81	LTR	Gypsy-9-I_CR	Gypsy
Pb_135_length_50661_cov_36.6937_ID_269	2994	3021	28	Simple repeat	8TCT 9n
Pb_135_length_50661_cov_36.6937_ID_269	10417	10901	485	LTR	Gypsy-11_PSo-I	Gypsy
Pb_135_length_50661_cov_36.6937_ID_269	19188	19207	20	Simple repeat	8CAG 9n
Pb_135_length_50661_cov_36.6937_ID_269	26903	26941	39	DNA	Polinton-1_DR	Maverick
Pb_135_length_50661_cov_36.6937_ID_269	34223	34247	25	Simple repeat	8AAG 9n
Pb_135_length_50661_cov_36.6937_ID_269	49187	49227	41	Simple repeat	8TAAT 9n
Pb_135_length_50661_cov_36.6937_ID_269	50437	50465	29	Low complexity	A-rich
Pb_1360_length_3411_cov_54.0977_ID_2719	137	1006	870	LTR	Gypsy-17_PR-I	Gypsy
Pb_1360_length_3411_cov_54.0977_ID_2719	1264	1925	662	LTR	Gypsy-17_PR-I	Gypsy
Pb_1360_length_3411_cov_54.0977_ID_2719	2952	3411	460	LTR	Gypsy-17_PR-I	Gypsy
Pb_1361_length_3408_cov_99.0564_ID_2721	5	1135	1131	LTR	Gypsy-17_PR-I	Gypsy
Pb_1361_length_3408_cov_99.0564_ID_2721	1634	2799	1166	LTR	Gypsy-17_PR-I	Gypsy
Pb_1361_length_3408_cov_99.0564_ID_2721	3012	3408	397	LTR	Gypsy-17_PR-I	Gypsy
Pb_1362_length_3406_cov_28.0897_ID_2723	130	874	745	LTR	Gypsy-11_PSo-I	Gypsy
Pb_1362_length_3406_cov_28.0897_ID_2723	1148	2588	1441	LTR	Gypsy-11_PSo-I	Gypsy
Pb_1362_length_3406_cov_28.0897_ID_2723	3328	3396	69	LTR	Gypsy-11_PSo-I	Gypsy
Pb_1363_length_3148_cov_26.738_ID_2725	5	96	92	LTR	Gypsy-10_PSo-I	Gypsy
Pb_1363_length_3148_cov_26.738_ID_2725	517	1306	790	LTR	Gypsy-10_PSo-I	Gypsy
Pb_1363_length_3148_cov_26.738_ID_2725	1384	1418	35	Simple repeat	8TAATTT 9n
Pb_1364_length_3399_cov_72.4346_ID_2727	147	998	852	LTR	Gypsy-14_PSo-I	Gypsy
Pb_1364_length_3399_cov_72.4346_ID_2727	1268	1826	559	LTR	Gypsy-14_PSo-I	Gypsy
Pb_1364_length_3399_cov_72.4346_ID_2727	3087	3399	313	LTR	Gypsy-14_PSo-I	Gypsy
Pb_1365_length_3391_cov_44.1535_ID_2729	1	1064	1064	LINE	R2I-1_PI	R2
Pb_1365_length_3391_cov_44.1535_ID_2729	1178	1610	433	LINE	R2I-4_PI	R2
Pb_1365_length_3391_cov_44.1535_ID_2729	1777	1912	136	LINE	R2I-1_PI	R2
Pb_1365_length_3391_cov_44.1535_ID_2729	2143	2284	142	LINE	R2I-4_PI	R2
Pb_1365_length_3391_cov_44.1535_ID_2729	2392	2599	208	LINE	R2I-1_PI	R2
Pb_1365_length_3391_cov_44.1535_ID_2729	2668	2999	332	LINE	R2I-1_PI	R2
Pb_1365_length_3391_cov_44.1535_ID_2729	3214	3388	175	LINE	R2I-1_PI	R2
Pb_1366_length_3388_cov_179.02_ID_2731	179	3388	3210	LTR	Copia-24_PIT-I	Copia
Pb_1367_length_3378_cov_23.235_ID_2733	1538	1602	65	LTR	Gypsy-11_PSo-I	Gypsy
Pb_1367_length_3378_cov_23.235_ID_2733	2077	2397	321	LTR	Gypsy-11_PSo-I	Gypsy
Pb_1367_length_3378_cov_23.235_ID_2733	2629	3356	728	LTR	Gypsy-11_PSo-I	Gypsy
Pb_1368_length_3371_cov_34.0367_ID_2735	381	1104	724	LTR	Gypsy-11_PSo-I	Gypsy
Pb_1368_length_3371_cov_34.0367_ID_2735	1398	2838	1441	LTR	Gypsy-11_PSo-I	Gypsy
Pb_1369_length_3371_cov_23.1998_ID_2737	300	1358	1059	LTR	Gypsy-14_PR-I	Gypsy
Pb_1369_length_3371_cov_23.1998_ID_2737	2698	3371	674	LTR	Gypsy-11_PIT-I	Gypsy
Pb_136_length_50605_cov_35.75_ID_271	2733	2756	24	Simple repeat	8ATAC 9n
Pb_136_length_50605_cov_35.75_ID_271	5720	5757	38	DNA	CryptonS-8_PI	Crypton
Pb_136_length_50605_cov_35.75_ID_271	12050	12110	61	Simple repeat	8GTC 9n
Pb_136_length_50605_cov_35.75_ID_271	19122	19200	79	Simple repeat	8CATCTG 9n
Pb_136_length_50605_cov_35.75_ID_271	20134	20231	98	Simple repeat	8TCTTCT 9n
Pb_136_length_50605_cov_35.75_ID_271	21525	21601	77	tRNA	tRNA-Ser-TCA_
Pb_136_length_50605_cov_35.75_ID_271	21719	21782	64	LTR	BEL-66_AA-I	Pao
Pb_136_length_50605_cov_35.75_ID_271	23625	23729	105	LTR	Gypsy-3_ST-I	Gypsy
Pb_136_length_50605_cov_35.75_ID_271	28397	28472	76	DNA	DNA8-2_CQ
Pb_136_length_50605_cov_35.75_ID_271	28695	28750	56	Simple repeat	8AAGCACAAG 9n
Pb_136_length_50605_cov_35.75_ID_271	34072	34100	29	Simple repeat	8TCT 9n
Pb_136_length_50605_cov_35.75_ID_271	41621	42226	606	LTR	Copia-1_PSo-I	Copia
Pb_136_length_50605_cov_35.75_ID_271	49216	49239	24	Simple repeat	8CCAC 9n
Pb_136_length_50605_cov_35.75_ID_271	49990	50229	240	LTR	Copia-24_PIT-I	Copia
Pb_136_length_50605_cov_35.75_ID_271	50511	50552	42	Simple repeat	8TA 9n
Pb_1370_length_3365_cov_30.0182_ID_2739	1326	1588	263	LTR	Gypsy-3_PR-I	Gypsy
Pb_1370_length_3365_cov_30.0182_ID_2739	2317	2373	57	LTR	Gypsy-3_PR-I	Gypsy
Pb_1370_length_3365_cov_30.0182_ID_2739	2965	3365	401	LTR	Gypsy-3_PR-I	Gypsy
Pb_1371_length_3365_cov_24.8218_ID_2741	5	247	243	LTR	Copia-1_HAE-LTR	Copia
Pb_1372_length_3362_cov_31.9604_ID_2743	1	194	194	LTR	Gypsy-25_PIT-I	Gypsy
Pb_1372_length_3362_cov_31.9604_ID_2743	313	3360	3048	LTR	Gypsy-25_PIT-I	Gypsy
Pb_1373_length_3360_cov_93.433_ID_2745	1	861	861	LTR	Gypsy-14_PSo-I	Gypsy
Pb_1373_length_3360_cov_93.433_ID_2745	1213	1828	616	LTR	Gypsy-14_PSo-I	Gypsy
Pb_1373_length_3360_cov_93.433_ID_2745	2558	2578	21	Simple repeat	8TTC 9n
Pb_1373_length_3360_cov_93.433_ID_2745	2590	3122	533	LTR	Gypsy-14_PSo-I	Gypsy
Pb_1374_length_3360_cov_37.3257_ID_2747	3	864	862	LTR	Gypsy-25_PIT-I	Gypsy
Pb_1374_length_3360_cov_37.3257_ID_2747	1047	1599	553	LTR	Gypsy-25_PIT-I	Gypsy
Pb_1374_length_3360_cov_37.3257_ID_2747	1724	1964	241	LTR	Gypsy-25_PIT-I	Gypsy
Pb_1374_length_3360_cov_37.3257_ID_2747	2309	2655	347	LTR	Gypsy-25_PIT-I	Gypsy
Pb_1374_length_3360_cov_37.3257_ID_2747	2814	3176	363	LTR	Gypsy-11_PIT-LTR	Gypsy
Pb_1375_length_3359_cov_46.0133_ID_2749	215	278	64	LTR	Gypsy-14_PR-I	Gypsy
Pb_1375_length_3359_cov_46.0133_ID_2749	515	637	123	LTR	Gypsy-14_PR-I	Gypsy
Pb_1375_length_3359_cov_46.0133_ID_2749	687	1390	704	LTR	Gypsy-14_PR-I	Gypsy
Pb_1375_length_3359_cov_46.0133_ID_2749	1636	3354	1719	LTR	Gypsy-14_PR-I	Gypsy
Pb_1376_length_3358_cov_237.853_ID_2751	1	1088	1088	LTR	Gypsy-17_PR-I	Gypsy
Pb_1376_length_3358_cov_237.853_ID_2751	1542	2706	1165	LTR	Gypsy-17_PR-I	Gypsy
Pb_1376_length_3358_cov_237.853_ID_2751	2918	3353	436	LTR	Gypsy-17_PR-I	Gypsy
Pb_1377_length_3357_cov_150.068_ID_2753	2	3340	3339	LTR	Copia-24_PIT-I	Copia
Pb_1378_length_3099_cov_24.7774_ID_2755	2	408	407	LTR	Gypsy-14_PR-I	Gypsy
Pb_1378_length_3099_cov_24.7774_ID_2755	745	2323	1579	LTR	Gypsy-14_PR-I	Gypsy
Pb_1378_length_3099_cov_24.7774_ID_2755	2417	3098	682	LTR	Gypsy-14_PR-I	Gypsy
Pb_1379_length_3352_cov_88.6595_ID_2757	2	1064	1063	LTR	Gypsy-14_PSo-I	Gypsy
Pb_1379_length_3352_cov_88.6595_ID_2757	1337	3352	2016	LTR	Gypsy-14_PSo-I	Gypsy
Pb_137_length_50355_cov_30.0699_ID_273	1709	2534	826	LTR	Gypsy-11_PIT-I	Gypsy
Pb_137_length_50355_cov_30.0699_ID_273	2721	2760	40	Simple repeat	8TCAACA 9n
Pb_137_length_50355_cov_30.0699_ID_273	2769	4256	1488	LTR	Gypsy-11_PIT-I	Gypsy
Pb_137_length_50355_cov_30.0699_ID_273	4303	4457	155	LTR	Gypsy-10_PR-LTR	Gypsy
Pb_137_length_50355_cov_30.0699_ID_273	5904	8565	2662	LTR	Gypsy-17_PR-I	Gypsy
Pb_137_length_50355_cov_30.0699_ID_273	8676	9609	934	LTR	Gypsy-17_PR-I	Gypsy
Pb_137_length_50355_cov_30.0699_ID_273	9897	10399	503	LTR	Gypsy-17_PR-I	Gypsy
Pb_137_length_50355_cov_30.0699_ID_273	11302	11782	481	LTR	Gypsy-17_PR-I	Gypsy
Pb_137_length_50355_cov_30.0699_ID_273	11832	13491	1660	LTR	Gypsy-7_PSo-I	Gypsy
Pb_137_length_50355_cov_30.0699_ID_273	14741	14824	84	Simple repeat	8ATGAATC 9n
Pb_137_length_50355_cov_30.0699_ID_273	19807	20109	303	LTR	Gypsy-11_PIT-I	Gypsy
Pb_137_length_50355_cov_30.0699_ID_273	21699	21755	57	Simple repeat	8TGTTGC 9n
Pb_137_length_50355_cov_30.0699_ID_273	31347	31392	46	LTR	Gypsy-71_PM-I	Gypsy
Pb_137_length_50355_cov_30.0699_ID_273	33689	34514	826	LTR	Gypsy-6_PIT-I	Gypsy
Pb_137_length_50355_cov_30.0699_ID_273	34807	35515	709	LTR	Gypsy-6_PIT-I	Gypsy
Pb_137_length_50355_cov_30.0699_ID_273	35760	35860	101	LTR	Gypsy-6_PIT-I	Gypsy
Pb_137_length_50355_cov_30.0699_ID_273	38849	38962	114	LTR	Copia-32_PIT-I	Copia
Pb_137_length_50355_cov_30.0699_ID_273	47887	47929	43	LTR	Gypsy-7_MLP-I	Gypsy
Pb_137_length_50355_cov_30.0699_ID_273	48667	48735	69	Simple repeat	8CGAAGT 9n
Pb_1380_length_3352_cov_136.07_ID_2759	2	152	151	LTR	Gypsy-14_PR-I	Gypsy
Pb_1380_length_3352_cov_136.07_ID_2759	318	3352	3035	LTR	Gypsy-14_PR-I	Gypsy
Pb_1381_length_3352_cov_25.3039_ID_2761	657	918	262	LTR	Gypsy-3_PSo-I	Gypsy
Pb_1381_length_3352_cov_25.3039_ID_2761	2690	2773	84	LTR	Copia-10_PR-LTR	Copia
Pb_1382_length_3351_cov_68.9836_ID_2763	1	870	870	LTR	Copia-24_PIT-LTR	Copia
Pb_1382_length_3351_cov_68.9836_ID_2763	2223	2371	149	LTR	Copia-24_PIT-LTR	Copia
Pb_1382_length_3351_cov_68.9836_ID_2763	2482	3351	870	LTR	Copia-24_PIT-LTR	Copia
Pb_1383_length_3348_cov_31.2623_ID_2765	27	440	414	LTR	Gypsy-3_PSo-I	Gypsy
Pb_1383_length_3348_cov_31.2623_ID_2765	756	1459	704	LTR	Gypsy-3_PSo-I	Gypsy
Pb_1384_length_3338_cov_170.55_ID_2767	184	499	316	LTR	Gypsy-17_PR-I	Gypsy
Pb_1384_length_3338_cov_170.55_ID_2767	631	1409	779	LTR	Gypsy-17_PR-I	Gypsy
Pb_1384_length_3338_cov_170.55_ID_2767	1704	3338	1635	LTR	Gypsy-17_PR-I	Gypsy
Pb_1385_length_3337_cov_26.2405_ID_2769	1	3337	3337	LTR	Gypsy-10_PSo-I	Gypsy
Pb_1386_length_3337_cov_51.0723_ID_2771	4	188	185	LTR	Copia-28_PIT-I	Copia
Pb_1386_length_3337_cov_51.0723_ID_2771	311	363	53	Simple repeat	8AAGTTG 9n
Pb_1386_length_3337_cov_51.0723_ID_2771	496	941	446	LTR	Copia-15_PSo-I	Copia
Pb_1387_length_3330_cov_38.7877_ID_2773	1572	1766	195	LTR	Gypsy-6_PIT-I	Gypsy
Pb_1387_length_3330_cov_38.7877_ID_2773	2000	2062	63	LTR	Gypsy-6_PIT-I	Gypsy
Pb_1388_length_3329_cov_58.6399_ID_2775	42	72	31	Simple repeat	8TTTGAT 9n
Pb_1388_length_3329_cov_58.6399_ID_2775	470	964	495	LTR	Gypsy-25_PIT-I	Gypsy
Pb_1388_length_3329_cov_58.6399_ID_2775	1048	1147	100	DNA	SPMLIKE	CMC-EnSpm
Pb_1388_length_3329_cov_58.6399_ID_2775	1196	3317	2122	LTR	Gypsy-25_PIT-I	Gypsy
Pb_1389_length_3326_cov_51.718_ID_2777	16	109	94	LTR	Gypsy-6_PIT-I	Gypsy
Pb_1389_length_3326_cov_51.718_ID_2777	359	1091	733	LTR	Gypsy-6_PIT-I	Gypsy
Pb_1389_length_3326_cov_51.718_ID_2777	1363	2731	1369	LTR	Gypsy-6_PIT-I	Gypsy
Pb_1389_length_3326_cov_51.718_ID_2777	2864	3326	463	LTR	Gypsy-6_PIT-I	Gypsy
Pb_138_length_50307_cov_39.5135_ID_275	1	2703	2703	LTR	Gypsy-10_PSo-I	Gypsy
Pb_138_length_50307_cov_39.5135_ID_275	2775	3474	700	LTR	Gypsy-16_PR-I	Gypsy
Pb_138_length_50307_cov_39.5135_ID_275	3872	4111	240	LTR	Gypsy-14_PSo-LTR	Gypsy
Pb_138_length_50307_cov_39.5135_ID_275	9496	9560	65	LTR	Gypsy-19_PR-I	Gypsy
Pb_138_length_50307_cov_39.5135_ID_275	18295	18335	41	LINE	R1-2_DTa	R1
Pb_138_length_50307_cov_39.5135_ID_275	26703	26728	26	Simple repeat	8CTT 9n
Pb_138_length_50307_cov_39.5135_ID_275	38124	38178	55	Simple repeat	8TTGT 9n
Pb_138_length_50307_cov_39.5135_ID_275	46729	46760	32	Simple repeat	8GCTTC 9n
Pb_138_length_50307_cov_39.5135_ID_275	46777	47115	339	LTR	Copia-24_PIT-LTR	Copia
Pb_138_length_50307_cov_39.5135_ID_275	47576	48832	1257	LTR	Copia-24_PIT-I	Copia
Pb_1390_length_3318_cov_85.2407_ID_2779	9	355	347	LTR	Gypsy-11_PSo-I	Gypsy
Pb_1390_length_3318_cov_85.2407_ID_2779	591	2025	1435	LTR	Gypsy-11_PSo-I	Gypsy
Pb_1390_length_3318_cov_85.2407_ID_2779	2776	2847	72	LTR	Gypsy-25_PIT-I	Gypsy
Pb_1390_length_3318_cov_85.2407_ID_2779	3018	3062	45	LTR	TSK1_I-int	Copia
Pb_1391_length_3316_cov_37.6802_ID_2781	9	453	445	LTR	Gypsy-17_PR-I	Gypsy
Pb_1391_length_3316_cov_37.6802_ID_2781	1375	2234	860	LTR	Gypsy-17_PR-I	Gypsy
Pb_1391_length_3316_cov_37.6802_ID_2781	2488	2715	228	LTR	Gypsy-17_PR-I	Gypsy
Pb_1392_length_3314_cov_140.163_ID_2783	187	3313	3127	LTR	Gypsy-17_PR-I	Gypsy
Pb_1393_length_3314_cov_51.278_ID_2785	3	3137	3135	LTR	Copia3-I_XT	Copia
Pb_1394_length_3313_cov_30.0782_ID_2787	2617	2657	41	LINE	L4_C_Mam	RTE-X
Pb_1396_length_3313_cov_23.1704_ID_2791	489	539	51	LTR	Gypsy-28_PSo-LTR	Gypsy
Pb_1396_length_3313_cov_23.1704_ID_2791	1009	1071	63	LTR	BEL-3_DMoj-I	Pao
Pb_1397_length_3312_cov_172.586_ID_2793	89	3311	3223	LTR	Gypsy-17_PR-I	Gypsy
Pb_1398_length_3311_cov_95.918_ID_2795	11	224	214	LTR	Gypsy-11_PSo-I	Gypsy
Pb_1398_length_3311_cov_95.918_ID_2795	507	2891	2385	LTR	Gypsy-11_PSo-I	Gypsy
Pb_1399_length_3306_cov_21.6477_ID_2797	2	3254	3253	LTR	Gypsy-10_PSo-I	Gypsy
Pb_139_length_50255_cov_37.9021_ID_277	1	106	106	LTR	Gypsy-18_PIT-LTR	Gypsy
Pb_139_length_50255_cov_37.9021_ID_277	902	936	35	Simple repeat	8CGAT 9n
Pb_139_length_50255_cov_37.9021_ID_277	1603	4328	2726	LTR	Gypsy-17_PR-I	Gypsy
Pb_139_length_50255_cov_37.9021_ID_277	4508	5666	1159	LTR	Gypsy-17_PR-I	Gypsy
Pb_139_length_50255_cov_37.9021_ID_277	6578	6965	388	LTR	Gypsy-17_PR-I	Gypsy
Pb_139_length_50255_cov_37.9021_ID_277	7070	7421	352	LTR	Gypsy-17_PR-I	Gypsy
Pb_139_length_50255_cov_37.9021_ID_277	7809	8249	441	LTR	Gypsy-17_PR-I	Gypsy
Pb_139_length_50255_cov_37.9021_ID_277	9219	9705	487	LTR	Gypsy-17_PR-I	Gypsy
Pb_139_length_50255_cov_37.9021_ID_277	10249	10373	125	LTR	Gypsy-6-LTR_HM	Gypsy
Pb_139_length_50255_cov_37.9021_ID_277	10634	10792	159	LTR	Gypsy-10_PSo-I	Gypsy
Pb_139_length_50255_cov_37.9021_ID_277	10879	11035	157	LTR	Gypsy-17_PR-LTR	Gypsy
Pb_139_length_50255_cov_37.9021_ID_277	12171	12485	315	LTR	Copia-2_PIT-I	Copia
Pb_139_length_50255_cov_37.9021_ID_277	12616	12641	26	Simple repeat	8AGC 9n
Pb_139_length_50255_cov_37.9021_ID_277	22054	22074	21	Simple repeat	8TGC 9n
Pb_139_length_50255_cov_37.9021_ID_277	28691	28761	71	LTR	ATCopia24I	Copia
Pb_139_length_50255_cov_37.9021_ID_277	28998	29045	48	Simple repeat	8TTCGTC 9n
Pb_139_length_50255_cov_37.9021_ID_277	46494	46604	111	LTR	Gypsy-17_PR-LTR	Gypsy
Pb_139_length_50255_cov_37.9021_ID_277	47120	47173	54	Simple repeat	8GGTCCCT 9n
Pb_139_length_50255_cov_37.9021_ID_277	48094	48407	314	LTR	Gypsy-6_PIT-I	Gypsy
Pb_139_length_50255_cov_37.9021_ID_277	48639	48944	306	LTR	Gypsy-6_PIT-I	Gypsy
Pb_139_length_50255_cov_37.9021_ID_277	49349	49752	404	LTR	Gypsy-3_PSo-I	Gypsy
Pb_139_length_50255_cov_37.9021_ID_277	50023	50255	233	LTR	Gypsy-3_PSo-I	Gypsy
Pb_13_length_118911_cov_35.7059_ID_25	2304	4959	2656	LTR	Gypsy-17_PR-I	Gypsy
Pb_13_length_118911_cov_35.7059_ID_25	5078	5490	413	LTR	Gypsy-17_PR-I	Gypsy
Pb_13_length_118911_cov_35.7059_ID_25	5554	6255	702	LTR	Gypsy-17_PR-I	Gypsy
Pb_13_length_118911_cov_35.7059_ID_25	6830	8126	1297	LTR	Gypsy-17_PR-I	Gypsy
Pb_13_length_118911_cov_35.7059_ID_25	8445	8926	482	LTR	Gypsy-17_PR-I	Gypsy
Pb_13_length_118911_cov_35.7059_ID_25	9865	10273	409	LTR	Gypsy-17_PR-I	Gypsy
Pb_13_length_118911_cov_35.7059_ID_25	29189	29220	32	Simple repeat	8TTTATT 9n
Pb_13_length_118911_cov_35.7059_ID_25	29839	29860	22	Simple repeat	8CGT 9n
Pb_13_length_118911_cov_35.7059_ID_25	31163	31234	72	tRNA	tRNA-Arg-AGG
Pb_13_length_118911_cov_35.7059_ID_25	31546	31617	72	tRNA	tRNA-Arg-AGG
Pb_13_length_118911_cov_35.7059_ID_25	57764	57855	92	Low complexity	GA-rich
Pb_13_length_118911_cov_35.7059_ID_25	58164	58233	70	Low complexity	GA-rich
Pb_13_length_118911_cov_35.7059_ID_25	58433	58506	74	Low complexity	GA-rich
Pb_13_length_118911_cov_35.7059_ID_25	78747	78777	31	Simple repeat	8GAG 9n
Pb_13_length_118911_cov_35.7059_ID_25	116293	116401	109	LTR	Gypsy17-I_CR	Gypsy
Pb_13_length_118911_cov_35.7059_ID_25	116900	117353	454	LTR	Gypsy-25_PIT-I	Gypsy
Pb_13_length_118911_cov_35.7059_ID_25	117578	118896	1319	LTR	Gypsy-25_PIT-I	Gypsy
Pb_1400_length_3304_cov_75.8039_ID_2799	15	742	728	LTR	Gypsy-17_PR-I	Gypsy
Pb_1400_length_3304_cov_75.8039_ID_2799	1386	2087	702	LTR	Gypsy-17_PR-I	Gypsy
Pb_1400_length_3304_cov_75.8039_ID_2799	2148	2563	416	LTR	Gypsy-17_PR-I	Gypsy
Pb_1400_length_3304_cov_75.8039_ID_2799	2682	3299	618	LTR	Gypsy-17_PR-I	Gypsy
Pb_1401_length_3304_cov_39.5458_ID_2801	1	479	479	LTR	Gypsy-25_PIT-I	Gypsy
Pb_1401_length_3304_cov_39.5458_ID_2801	1075	1155	81	LTR	Gypsy-6_PIT-I	Gypsy
Pb_1401_length_3304_cov_39.5458_ID_2801	1316	1360	45	LTR	TSK1_I-int	Copia
Pb_1401_length_3304_cov_39.5458_ID_2801	1863	2133	271	LTR	Gypsy-6_PIT-I	Gypsy
Pb_1401_length_3304_cov_39.5458_ID_2801	2707	3298	592	LTR	Gypsy-11_PIT-LTR	Gypsy
Pb_1402_length_3303_cov_48.6625_ID_2803	33	1311	1279	LTR	Gypsy-17_PR-I	Gypsy
Pb_1402_length_3303_cov_48.6625_ID_2803	1596	2555	960	LTR	Gypsy-16_PR-I	Gypsy
Pb_1403_length_3301_cov_49.8352_ID_2805	60	254	195	LTR	Gypsy-14_PR-I	Gypsy
Pb_1403_length_3301_cov_49.8352_ID_2805	420	3301	2882	LTR	Gypsy-14_PR-I	Gypsy
Pb_1404_length_3289_cov_101.938_ID_2807	908	1439	532	LTR	Gypsy-18_PIT-I	Gypsy
Pb_1404_length_3289_cov_101.938_ID_2807	2386	2940	555	LTR	Gypsy-18_PIT-I	Gypsy
Pb_1405_length_3287_cov_27.5823_ID_2809	1	689	689	LTR	Gypsy-17_PR-I	Gypsy
Pb_1405_length_3287_cov_27.5823_ID_2809	953	2826	1874	LTR	Gypsy-17_PR-I	Gypsy
Pb_1406_length_3282_cov_19.1078_ID_2811	2631	3279	649	LTR	Gypsy-18_PIT-I	Gypsy
Pb_1407_length_3278_cov_24.9752_ID_2813	1	1828	1828	LTR	Gypsy-14_PR-I	Gypsy
Pb_1407_length_3278_cov_24.9752_ID_2813	2338	2759	422	LTR	Gypsy-11_PIT-I	Gypsy
Pb_1407_length_3278_cov_24.9752_ID_2813	2936	3003	68	Simple repeat	8CGTTCT 9n
Pb_1407_length_3278_cov_24.9752_ID_2813	3103	3278	176	LTR	Gypsy-11_PIT-I	Gypsy
Pb_1408_length_3268_cov_49.0911_ID_2815	2	2938	2937	LTR	Gypsy-16_PR-I	Gypsy
Pb_1408_length_3268_cov_49.0911_ID_2815	3021	3051	31	Simple repeat	8TTTGAT 9n
Pb_1409_length_3262_cov_30.6144_ID_2817	1	683	683	LTR	Gypsy-17_PR-I	Gypsy
Pb_1409_length_3262_cov_30.6144_ID_2817	1212	2383	1172	LTR	Gypsy-17_PR-I	Gypsy
Pb_1409_length_3262_cov_30.6144_ID_2817	2549	3258	710	LTR	Gypsy-17_PR-I	Gypsy
Pb_140_length_49826_cov_39.7376_ID_279	14	261	248	LTR	Gypsy-9_PSo-I	Gypsy
Pb_140_length_49826_cov_39.7376_ID_279	4402	4469	68	LTR	Gypsy-211_AA-I	Gypsy
Pb_140_length_49826_cov_39.7376_ID_279	17989	18074	86	DNA	CACTA_LP	CMC-EnSpm
Pb_140_length_49826_cov_39.7376_ID_279	20190	20289	100	LTR	Copia-15_PSo-I	Copia
Pb_140_length_49826_cov_39.7376_ID_279	23036	23068	33	Simple repeat	8GATGAG 9n
Pb_140_length_49826_cov_39.7376_ID_279	39727	39758	32	Simple repeat	8TC 9n
Pb_140_length_49826_cov_39.7376_ID_279	43202	43275	74	Simple repeat	8AACAAG 9n
Pb_1410_length_3260_cov_57.1015_ID_2819	1	2629	2629	LTR	Gypsy-17_PR-I	Gypsy
Pb_1410_length_3260_cov_57.1015_ID_2819	2748	3160	413	LTR	Gypsy-17_PR-I	Gypsy
Pb_1411_length_3260_cov_160.073_ID_2821	6	610	605	LTR	Gypsy-17_PR-I	Gypsy
Pb_1411_length_3260_cov_160.073_ID_2821	930	2238	1309	LTR	Gypsy-17_PR-I	Gypsy
Pb_1411_length_3260_cov_160.073_ID_2821	2369	3204	836	LTR	Gypsy-17_PR-I	Gypsy
Pb_1412_length_3256_cov_21.0508_ID_2823	2	1658	1657	LTR	Gypsy-11_PIT-I	Gypsy
Pb_1412_length_3256_cov_21.0508_ID_2823	1881	2203	323	LTR	Gypsy-11_PIT-I	Gypsy
Pb_1412_length_3256_cov_21.0508_ID_2823	2563	2806	244	LTR	Gypsy-11_PIT-I	Gypsy
Pb_1413_length_3253_cov_27.0585_ID_2825	3014	3208	195	LTR	Gypsy-3_PR-I	Gypsy
Pb_1414_length_3253_cov_141.288_ID_2827	1	858	858	LTR	Gypsy-7_PSo-I	Gypsy
Pb_1414_length_3253_cov_141.288_ID_2827	1237	2972	1736	LTR	Gypsy-7_PSo-I	Gypsy
Pb_1415_length_3249_cov_33.0669_ID_2829	387	465	79	LTR	Gypsy-1_AC-I	Gypsy
Pb_1415_length_3249_cov_33.0669_ID_2829	3090	3248	159	LTR	Gypsy-6_PIT-I	Gypsy
Pb_1416_length_3246_cov_159.941_ID_2831	1375	1609	235	LTR	Gypsy-14_PR-I	Gypsy
Pb_1416_length_3246_cov_159.941_ID_2831	1735	3246	1512	LTR	Gypsy-14_PR-I	Gypsy
Pb_1417_length_3244_cov_59.4687_ID_2833	1	1564	1564	LTR	Gypsy-14_PR-I	Gypsy
Pb_1417_length_3244_cov_59.4687_ID_2833	1678	1871	194	LTR	Gypsy-14_PR-I	Gypsy
Pb_1418_length_3244_cov_45.8396_ID_2835	1	3219	3219	LTR	Gypsy-10_PSo-I	Gypsy
Pb_1419_length_3235_cov_20.2812_ID_2837	854	1141	288	LTR	Gypsy-14_PSo-LTR	Gypsy
Pb_141_length_49610_cov_36.1678_ID_281	13847	13915	69	LTR	Gypsy-10_CCO-I	Gypsy
Pb_141_length_49610_cov_36.1678_ID_281	14141	14193	53	Simple repeat	8TC 9n
Pb_141_length_49610_cov_36.1678_ID_281	28575	28630	56	Simple repeat	8CGGCTG 9n
Pb_141_length_49610_cov_36.1678_ID_281	36147	36186	40	Low complexity	GA-rich
Pb_141_length_49610_cov_36.1678_ID_281	39232	39271	40	Simple repeat	8TAC 9n
Pb_141_length_49610_cov_36.1678_ID_281	40086	40105	20	Simple repeat	8GCA 9n
Pb_141_length_49610_cov_36.1678_ID_281	40767	40820	54	Simple repeat	8AGCATG 9n
Pb_141_length_49610_cov_36.1678_ID_281	42542	42592	51	Simple repeat	8TAATAG 9n
Pb_141_length_49610_cov_36.1678_ID_281	42696	42722	27	Simple repeat	8TC 9n
Pb_1420_length_3233_cov_254.193_ID_2839	3	1490	1488	LTR	Gypsy-14_PR-I	Gypsy
Pb_1420_length_3233_cov_254.193_ID_2839	1656	1850	195	LTR	Gypsy-14_PR-I	Gypsy
Pb_1421_length_3224_cov_167.368_ID_2841	129	248	120	LTR	Gypsy-17_PR-I	Gypsy
Pb_1421_length_3224_cov_167.368_ID_2841	346	1099	754	LTR	Gypsy-17_PR-I	Gypsy
Pb_1421_length_3224_cov_167.368_ID_2841	1211	3210	2000	LTR	Copia-24_PIT-I	Copia
Pb_1423_length_3217_cov_95.5139_ID_2845	654	1245	592	LTR	Copia-11_PIT-I	Copia
Pb_1423_length_3217_cov_95.5139_ID_2845	1434	1706	273	LTR	Copia-11_PIT-I	Copia
Pb_1423_length_3217_cov_95.5139_ID_2845	1914	2775	862	LTR	Copia-11_PIT-I	Copia
Pb_1423_length_3217_cov_95.5139_ID_2845	2990	3217	228	LTR	Copia-11_PIT-I	Copia
Pb_1424_length_3216_cov_237.247_ID_2847	1	578	578	LTR	Gypsy-17_PR-I	Gypsy
Pb_1424_length_3216_cov_237.247_ID_2847	626	928	303	LTR	Gypsy-17_PR-I	Gypsy
Pb_1424_length_3216_cov_237.247_ID_2847	1206	3216	2011	LTR	Gypsy-17_PR-I	Gypsy
Pb_1425_length_3214_cov_32.5928_ID_2849	1120	1154	35	LTR	Copia-74_ZM-I	Copia
Pb_1426_length_3214_cov_45.9491_ID_2851	6	404	399	LTR	Gypsy-14_PR-I	Gypsy
Pb_1426_length_3214_cov_45.9491_ID_2851	1503	1908	406	DNA	MuDR-6_Mad	MULE-MuDR
Pb_1426_length_3214_cov_45.9491_ID_2851	2948	3213	266	LTR	Gypsy-3_PSo-I	Gypsy
Pb_1427_length_3212_cov_156.507_ID_2853	2	1655	1654	LTR	Gypsy-11_PIT-I	Gypsy
Pb_1427_length_3212_cov_156.507_ID_2853	1889	2462	574	LTR	Gypsy-11_PIT-I	Gypsy
Pb_1427_length_3212_cov_156.507_ID_2853	2585	2857	273	LTR	Gypsy-11_PIT-I	Gypsy
Pb_1428_length_3212_cov_44.3831_ID_2855	1	470	470	LTR	Gypsy-7_PSo-I	Gypsy
Pb_1428_length_3212_cov_44.3831_ID_2855	609	927	319	LTR	Gypsy-11_PIT-LTR	Gypsy
Pb_1428_length_3212_cov_44.3831_ID_2855	1181	1455	275	LTR	Gypsy-25_PIT-I	Gypsy
Pb_1428_length_3212_cov_44.3831_ID_2855	1769	2058	290	LTR	Gypsy-25_PIT-I	Gypsy
Pb_1428_length_3212_cov_44.3831_ID_2855	2431	2748	318	LTR	Gypsy-25_PIT-I	Gypsy
Pb_1428_length_3212_cov_44.3831_ID_2855	2923	3212	290	LTR	Gypsy-25_PIT-I	Gypsy
Pb_1429_length_3212_cov_74.0169_ID_2857	3	3212	3210	LTR	Gypsy-10_PSo-I	Gypsy
Pb_142_length_49468_cov_42.0054_ID_283	168	472	305	LTR	Gypsy-7_PSo-I	Gypsy
Pb_142_length_49468_cov_42.0054_ID_283	2230	2485	256	LTR	Copia-10_PR-I	Copia
Pb_142_length_49468_cov_42.0054_ID_283	2831	2936	106	LTR	Copia-10_PR-LTR	Copia
Pb_142_length_49468_cov_42.0054_ID_283	12355	12397	43	Simple repeat	8TCTGTC 9n
Pb_142_length_49468_cov_42.0054_ID_283	12472	12526	55	Simple repeat	8TTC 9n
Pb_142_length_49468_cov_42.0054_ID_283	24277	24295	19	Simple repeat	8ACGACC 9n
Pb_142_length_49468_cov_42.0054_ID_283	24296	24334	39	Simple repeat	8CCGCCA 9n
Pb_142_length_49468_cov_42.0054_ID_283	24335	24363	29	Simple repeat	8ACC 9n
Pb_142_length_49468_cov_42.0054_ID_283	26120	26149	30	Simple repeat	8TCGTTT 9n
Pb_142_length_49468_cov_42.0054_ID_283	33840	33909	70	Simple repeat	8TTC 9n
Pb_142_length_49468_cov_42.0054_ID_283	39954	40048	95	LTR	GypsyPi-1c_I-int	Gypsy
Pb_142_length_49468_cov_42.0054_ID_283	40278	40483	206	LTR	Gypsy-10_PR-LTR	Gypsy
Pb_142_length_49468_cov_42.0054_ID_283	42290	42330	41	Low complexity	G-rich
Pb_142_length_49468_cov_42.0054_ID_283	42894	43146	253	LTR	Gypsy-14_PSo-LTR	Gypsy
Pb_142_length_49468_cov_42.0054_ID_283	44316	45022	707	LTR	Gypsy-17_PR-I	Gypsy
Pb_142_length_49468_cov_42.0054_ID_283	45098	45612	515	LTR	Gypsy-17_PR-I	Gypsy
Pb_142_length_49468_cov_42.0054_ID_283	45710	46502	793	LTR	Gypsy-17_PR-I	Gypsy
Pb_142_length_49468_cov_42.0054_ID_283	46857	48800	1944	LTR	Gypsy-17_PR-I	Gypsy
Pb_142_length_49468_cov_42.0054_ID_283	48942	49461	520	LTR	Gypsy-17_PR-I	Gypsy
Pb_1430_length_3210_cov_25.5994_ID_2859	73	650	578	LTR	Gypsy-18_PIT-I	Gypsy
Pb_1430_length_3210_cov_25.5994_ID_2859	1961	2135	175	DNA	EnSpm-N16_SBi	CMC-EnSpm
Pb_1430_length_3210_cov_25.5994_ID_2859	2397	2455	59	Simple repeat	8CCAGGGTA 9n
Pb_1431_length_3209_cov_229.314_ID_2861	3	512	510	LTR	Gypsy-11_PSo-I	Gypsy
Pb_1431_length_3209_cov_229.314_ID_2861	781	1105	325	LTR	Gypsy-11_PSo-I	Gypsy
Pb_1431_length_3209_cov_229.314_ID_2861	1568	1667	100	LTR	Gypsy-11_PSo-I	Gypsy
Pb_1432_length_3208_cov_25.2597_ID_2863	320	385	66	LTR	Gypsy-14_PR-I	Gypsy
Pb_1432_length_3208_cov_25.2597_ID_2863	623	2683	2061	LTR	Gypsy-14_PR-I	Gypsy
Pb_1432_length_3208_cov_25.2597_ID_2863	2766	3198	433	LTR	Gypsy-3_PSo-I	Gypsy
Pb_1433_length_3207_cov_44.1877_ID_2865	2	137	136	LTR	Gypsy-16_PR-I	Gypsy
Pb_1433_length_3207_cov_44.1877_ID_2865	497	728	232	LTR	Gypsy-16_PR-I	Gypsy
Pb_1433_length_3207_cov_44.1877_ID_2865	1052	1396	345	LTR	Gypsy-16_PR-I	Gypsy
Pb_1433_length_3207_cov_44.1877_ID_2865	1599	1913	315	LTR	Gypsy-59_PIT-LTR	Gypsy
Pb_1433_length_3207_cov_44.1877_ID_2865	2372	2693	322	LTR	Gypsy-28_PSo-I	Gypsy
Pb_1433_length_3207_cov_44.1877_ID_2865	2922	3205	284	LTR	Gypsy-7_PSo-I	Gypsy
Pb_1434_length_3206_cov_309.435_ID_2867	522	582	61	Low complexity	A-rich
Pb_1434_length_3206_cov_309.435_ID_2867	833	899	67	Low complexity	A-rich
Pb_1434_length_3206_cov_309.435_ID_2867	2228	2262	35	LTR	RMER12C	ERVK
Pb_1435_length_3198_cov_104.749_ID_2869	2	502	501	LTR	Copia-24_PIT-I	Copia
Pb_1435_length_3198_cov_104.749_ID_2869	573	802	230	LTR	Copia-24_PIT-LTR	Copia
Pb_1435_length_3198_cov_104.749_ID_2869	1195	3198	2004	LTR	Gypsy-17_PR-I	Gypsy
Pb_1436_length_3198_cov_28.8955_ID_2871	1011	2925	1915	LTR	Gypsy-10_PIT-I	Gypsy
Pb_1437_length_3191_cov_169.586_ID_2873	42	1262	1221	LTR	Gypsy-17_PR-I	Gypsy
Pb_1437_length_3191_cov_169.586_ID_2873	1483	3191	1709	LTR	Gypsy-17_PR-I	Gypsy
Pb_1438_length_3188_cov_64.8059_ID_2875	3	1762	1760	LTR	Gypsy-16_PR-I	Gypsy
Pb_1438_length_3188_cov_64.8059_ID_2875	1784	1831	48	Simple repeat	8AGAACG 9n
Pb_1438_length_3188_cov_64.8059_ID_2875	2548	2969	422	LTR	Gypsy-59_PIT-I	Gypsy
Pb_1438_length_3188_cov_64.8059_ID_2875	3142	3188	47	Simple repeat	8CGTTCT 9n
Pb_1439_length_3180_cov_24.6482_ID_2877	29	2666	2638	LTR	Gypsy-14_PR-I	Gypsy
Pb_1439_length_3180_cov_24.6482_ID_2877	2898	3177	280	LTR	Gypsy-59_PIT-I	Gypsy
Pb_143_length_49442_cov_37.5761_ID_285	9198	9247	50	LTR	Gypsy-73-I_NV	Gypsy
Pb_143_length_49442_cov_37.5761_ID_285	9455	9519	65	LTR	Gypsy-11_LBS-I	Gypsy
Pb_143_length_49442_cov_37.5761_ID_285	10928	10977	50	LTR	Gypsy-23_ADe-I	Gypsy
Pb_143_length_49442_cov_37.5761_ID_285	14822	14862	41	Simple repeat	8TTA 9n
Pb_143_length_49442_cov_37.5761_ID_285	14863	14909	47	Simple repeat	8TTAAT 9n
Pb_143_length_49442_cov_37.5761_ID_285	15233	15263	31	RC	Helitron-3B_PM	Helitron
Pb_143_length_49442_cov_37.5761_ID_285	26890	26918	29	Simple repeat	8TA 9n
Pb_143_length_49442_cov_37.5761_ID_285	30726	30757	32	Simple repeat	8GAA 9n
Pb_143_length_49442_cov_37.5761_ID_285	42046	42136	91	LTR	Gypsy-4_PSH-I	Gypsy
Pb_143_length_49442_cov_37.5761_ID_285	43723	43761	39	Simple repeat	8CGAGGA 9n
Pb_143_length_49442_cov_37.5761_ID_285	44294	44357	64	LTR	Gypsy-27_CPB-I	Gypsy
Pb_1440_length_3180_cov_152.14_ID_2879	1	1455	1455	LTR	Gypsy-17_PR-I	Gypsy
Pb_1440_length_3180_cov_152.14_ID_2879	1569	2748	1180	LTR	Gypsy-18_PIT-I	Gypsy
Pb_1441_length_3180_cov_39.5608_ID_2881	206	1142	937	LTR	Copia-8_PIT-I	Copia
Pb_1441_length_3180_cov_39.5608_ID_2881	1199	1232	34	Simple repeat	8CCAACAA 9n
Pb_1441_length_3180_cov_39.5608_ID_2881	1458	1944	487	LTR	Gypsy-25_PIT-I	Gypsy
Pb_1441_length_3180_cov_39.5608_ID_2881	2117	3012	896	LTR	Gypsy-25_PIT-I	Gypsy
Pb_1442_length_3169_cov_25.6907_ID_2883	1	301	301	LTR	Gypsy-11_PIT-I	Gypsy
Pb_1442_length_3169_cov_25.6907_ID_2883	384	415	32	Simple repeat	8TTTTGA 9n
Pb_1442_length_3169_cov_25.6907_ID_2883	1198	2051	854	RC	Helitron1_AG	Helitron
Pb_1442_length_3169_cov_25.6907_ID_2883	2123	2718	596	RC	Helitron-1_TMe	Helitron
Pb_1444_length_3155_cov_47.1179_ID_2887	1	1154	1154	LTR	Gypsy-11_PSo-I	Gypsy
Pb_1444_length_3155_cov_47.1179_ID_2887	1510	2218	709	LTR	Gypsy-11_PSo-I	Gypsy
Pb_1444_length_3155_cov_47.1179_ID_2887	2511	2809	299	LTR	Gypsy-11_PSo-I	Gypsy
Pb_1445_length_3154_cov_26.3423_ID_2889	1	145	145	LTR	Copia-13_PIT-I	Copia
Pb_1445_length_3154_cov_26.3423_ID_2889	237	2975	2739	LTR	Copia-13_PIT-I	Copia
Pb_1446_length_3154_cov_58.1777_ID_2891	1	151	151	LTR	Gypsy-18_PIT-I	Gypsy
Pb_1446_length_3154_cov_58.1777_ID_2891	280	598	319	LTR	Gypsy-18_PIT-I	Gypsy
Pb_1446_length_3154_cov_58.1777_ID_2891	856	1419	564	LTR	Gypsy-18_PIT-I	Gypsy
Pb_1446_length_3154_cov_58.1777_ID_2891	2588	3034	447	LTR	Gypsy-18_PIT-I	Gypsy
Pb_1447_length_3151_cov_186.062_ID_2893	1	3151	3151	LTR	Gypsy-10_PSo-I	Gypsy
Pb_1448_length_3149_cov_42.2611_ID_2895	1	366	366	LTR	Gypsy-11_PSo-I	Gypsy
Pb_1448_length_3149_cov_42.2611_ID_2895	520	1633	1114	LTR	Gypsy-11_PSo-I	Gypsy
Pb_1448_length_3149_cov_42.2611_ID_2895	1913	2213	301	LTR	Gypsy-11_PSo-I	Gypsy
Pb_1449_length_3147_cov_28.0851_ID_2897	3	864	862	LTR	Gypsy-14_PSo-I	Gypsy
Pb_1449_length_3147_cov_28.0851_ID_2897	1176	1676	501	LTR	Gypsy-14_PSo-I	Gypsy
Pb_1449_length_3147_cov_28.0851_ID_2897	2559	2576	18	Simple repeat	8TTC 9n
Pb_1449_length_3147_cov_28.0851_ID_2897	2588	3066	479	LTR	Gypsy-14_PSo-I	Gypsy
Pb_144_length_49187_cov_39.0328_ID_287	9	1370	1362	LTR	Gypsy-6_PIT-I	Gypsy
Pb_144_length_49187_cov_39.0328_ID_287	1638	2377	740	LTR	Gypsy-6_PIT-I	Gypsy
Pb_144_length_49187_cov_39.0328_ID_287	20626	20682	57	Simple repeat	8GTA 9n
Pb_144_length_49187_cov_39.0328_ID_287	26200	26256	57	Simple repeat	8CAGTA 9n
Pb_144_length_49187_cov_39.0328_ID_287	34117	34157	41	Simple repeat	8TTC 9n
Pb_144_length_49187_cov_39.0328_ID_287	35410	35433	24	Simple repeat	8GAT 9n
Pb_144_length_49187_cov_39.0328_ID_287	37207	37313	107	Simple repeat	8GAAGAT 9n
Pb_144_length_49187_cov_39.0328_ID_287	37261	37328	68	Low complexity	GA-rich
Pb_144_length_49187_cov_39.0328_ID_287	42309	42403	95	LTR	Gypsy-43_AA-I	Gypsy
Pb_144_length_49187_cov_39.0328_ID_287	43046	43123	78	Simple repeat	8CCT 9n
Pb_1450_length_3140_cov_150.038_ID_2899	68	3140	3073	LTR	Gypsy-17_PR-I	Gypsy
Pb_1451_length_3136_cov_39.8983_ID_2901	2968	2984	17	Simple repeat	8GTG 9n
Pb_1452_length_3128_cov_66.9643_ID_2903	2	226	225	LTR	Gypsy-28_PSo-I	Gypsy
Pb_1452_length_3128_cov_66.9643_ID_2903	497	1094	598	LTR	Gypsy-28_PSo-I	Gypsy
Pb_1452_length_3128_cov_66.9643_ID_2903	1181	1281	101	LTR	Gypsy-11_PIT-LTR	Gypsy
Pb_1452_length_3128_cov_66.9643_ID_2903	2550	2640	91	LTR	GypsyPi-1c_I-int	Gypsy
Pb_1453_length_3117_cov_51.9077_ID_2905	14	2629	2616	LTR	Gypsy-6_PIT-I	Gypsy
Pb_1453_length_3117_cov_51.9077_ID_2905	2931	3117	187	LTR	Gypsy-6_PIT-I	Gypsy
Pb_1454_length_3117_cov_22.4398_ID_2907	355	529	175	LTR	Gypsy-25_PIT-I	Gypsy
Pb_1454_length_3117_cov_22.4398_ID_2907	1045	1089	45	LTR	TSK1_I-int	Copia
Pb_1454_length_3117_cov_22.4398_ID_2907	1273	1341	69	LTR	Gypsy-25_PIT-I	Gypsy
Pb_1454_length_3117_cov_22.4398_ID_2907	1829	3115	1287	LTR	Gypsy-25_PIT-I	Gypsy
Pb_1455_length_3115_cov_36.7406_ID_2909	337	440	104	LTR	Gypsy-10_PSo-I	Gypsy
Pb_1455_length_3115_cov_36.7406_ID_2909	574	629	56	Simple repeat	8TCAGAC 9n
Pb_1455_length_3115_cov_36.7406_ID_2909	2030	2519	490	LTR	Gypsy-17_PR-I	Gypsy
Pb_1456_length_3113_cov_186.67_ID_2911	1	3113	3113	LTR	Copia-24_PIT-I	Copia
Pb_1457_length_3107_cov_21.7742_ID_2913	12	341	330	LTR	Gypsy-10_PSo-I	Gypsy
Pb_1457_length_3107_cov_21.7742_ID_2913	524	3059	2536	LTR	Gypsy-10_PSo-I	Gypsy
Pb_1458_length_3107_cov_80.101_ID_2915	114	1024	911	LTR	Gypsy-17_PR-I	Gypsy
Pb_1458_length_3107_cov_80.101_ID_2915	1223	3086	1864	LTR	Gypsy-17_PR-I	Gypsy
Pb_145_length_49016_cov_33.4955_ID_289	4	748	745	LTR	Gypsy-18_PIT-I	Gypsy
Pb_145_length_49016_cov_33.4955_ID_289	831	943	113	LTR	Gypsy-17_PR-I	Gypsy
Pb_145_length_49016_cov_33.4955_ID_289	1102	1353	252	LTR	Gypsy-17_PR-I	Gypsy
Pb_145_length_49016_cov_33.4955_ID_289	3129	5372	2244	LTR	Gypsy-16_PR-I	Gypsy
Pb_145_length_49016_cov_33.4955_ID_289	6895	6953	59	Simple repeat	8GGACCCT 9n
Pb_145_length_49016_cov_33.4955_ID_289	7147	7553	407	LTR	Gypsy-18_PIT-I	Gypsy
Pb_145_length_49016_cov_33.4955_ID_289	8550	9055	506	LTR	Gypsy-18_PIT-I	Gypsy
Pb_145_length_49016_cov_33.4955_ID_289	9488	9648	161	LTR	Gypsy-14_PSo-LTR	Gypsy
Pb_145_length_49016_cov_33.4955_ID_289	9933	10035	103	LTR	Gypsy-3_PSo-I	Gypsy
Pb_145_length_49016_cov_33.4955_ID_289	10829	10868	40	Simple repeat	8ACGTCA 9n
Pb_145_length_49016_cov_33.4955_ID_289	14989	15015	27	Simple repeat	8TTC 9n
Pb_145_length_49016_cov_33.4955_ID_289	21260	21332	73	DNA	Polinton-2A_NV	Maverick
Pb_145_length_49016_cov_33.4955_ID_289	23054	23126	73	Simple repeat	8GTA 9n
Pb_145_length_49016_cov_33.4955_ID_289	25330	25360	31	Simple repeat	8TGGTGC 9n
Pb_145_length_49016_cov_33.4955_ID_289	29240	29292	53	tRNA	tRNA-Glu-GAA
Pb_145_length_49016_cov_33.4955_ID_289	31276	31329	54	LTR	Gypsy-95_MLP-I	Gypsy
Pb_145_length_49016_cov_33.4955_ID_289	32359	32383	25	Simple repeat	8TGAAGT 9n
Pb_145_length_49016_cov_33.4955_ID_289	37279	37342	64	Simple repeat	8GCTGTCT 9n
Pb_145_length_49016_cov_33.4955_ID_289	42780	42992	213	LTR	Copia-24_PIT-I	Copia
Pb_145_length_49016_cov_33.4955_ID_289	48646	48872	227	LTR	Gypsy-14_PSo-LTR	Gypsy
Pb_1460_length_3106_cov_35.8681_ID_2919	472	666	195	LTR	Gypsy-14_PR-I	Gypsy
Pb_1460_length_3106_cov_35.8681_ID_2919	832	3106	2275	LTR	Gypsy-14_PR-I	Gypsy
Pb_1461_length_3105_cov_117.525_ID_2921	1	2832	2832	LTR	Gypsy-14_PSo-I	Gypsy
Pb_1462_length_3101_cov_64.1187_ID_2923	6	211	206	LTR	Gypsy-3_PR-I	Gypsy
Pb_1462_length_3101_cov_64.1187_ID_2923	2076	2272	197	LTR	Copia-11_PIT-I	Copia
Pb_1462_length_3101_cov_64.1187_ID_2923	3066	3100	35	Simple repeat	8AATTAA 9n
Pb_1463_length_3096_cov_76.5962_ID_2925	1384	1618	235	LTR	Gypsy-14_PR-I	Gypsy
Pb_1463_length_3096_cov_76.5962_ID_2925	1744	3096	1353	LTR	Gypsy-14_PR-I	Gypsy
Pb_1464_length_3096_cov_31.1644_ID_2927	105	249	145	LTR	Gypsy-7_PSo-I	Gypsy
Pb_1464_length_3096_cov_31.1644_ID_2927	414	1981	1568	LTR	Gypsy-14_PSo-I	Gypsy
Pb_1465_length_3095_cov_119.452_ID_2929	10	1959	1950	LTR	Gypsy-18_PIT-I	Gypsy
Pb_1465_length_3095_cov_119.452_ID_2929	2089	2123	35	Simple repeat	8GTACCGGG 9n
Pb_1465_length_3095_cov_119.452_ID_2929	2295	2523	229	LTR	Copia-24_PIT-LTR	Copia
Pb_1465_length_3095_cov_119.452_ID_2929	2594	3094	501	LTR	Copia-24_PIT-I	Copia
Pb_1467_length_3092_cov_35.8749_ID_2933	35	291	257	LTR	Gypsy-17_PR-I	Gypsy
Pb_1467_length_3092_cov_35.8749_ID_2933	316	388	73	Simple repeat	8TCTCGA 9n
Pb_1467_length_3092_cov_35.8749_ID_2933	474	901	428	LTR	Gypsy-17_PR-I	Gypsy
Pb_1467_length_3092_cov_35.8749_ID_2933	950	1647	698	LTR	Gypsy-17_PR-I	Gypsy
Pb_1467_length_3092_cov_35.8749_ID_2933	2453	3092	640	LTR	Gypsy-17_PR-I	Gypsy
Pb_1468_length_3091_cov_24.8539_ID_2935	1	321	321	LTR	Gypsy-11_PIT-I	Gypsy
Pb_1468_length_3091_cov_24.8539_ID_2935	553	876	324	LTR	Gypsy-11_PIT-I	Gypsy
Pb_1468_length_3091_cov_24.8539_ID_2935	1236	1478	243	LTR	Gypsy-11_PIT-I	Gypsy
Pb_1468_length_3091_cov_24.8539_ID_2935	1984	2112	129	LTR	Gypsy-11_PIT-I	Gypsy
Pb_1468_length_3091_cov_24.8539_ID_2935	2324	2686	363	LTR	Gypsy-11_PIT-LTR	Gypsy
Pb_146_length_48841_cov_29.2513_ID_291	1728	2141	414	LTR	Gypsy-16_PR-I	Gypsy
Pb_146_length_48841_cov_29.2513_ID_291	2276	2359	84	Simple repeat	8GTTCTC 9n
Pb_146_length_48841_cov_29.2513_ID_291	2380	3506	1127	LTR	Gypsy-16_PR-I	Gypsy
Pb_146_length_48841_cov_29.2513_ID_291	3559	4195	637	LTR	Gypsy-25_PIT-I	Gypsy
Pb_146_length_48841_cov_29.2513_ID_291	10951	10985	35	Simple repeat	8TTTCTC 9n
Pb_146_length_48841_cov_29.2513_ID_291	23057	23110	54	LTR	DIRS-5_CGi	Ngaro
Pb_146_length_48841_cov_29.2513_ID_291	34290	34357	68	Simple repeat	8TCT 9n
Pb_146_length_48841_cov_29.2513_ID_291	45786	47888	2103	LTR	Gypsy-10_PSo-I	Gypsy
Pb_146_length_48841_cov_29.2513_ID_291	48231	48818	588	LTR	Gypsy-10_PSo-I	Gypsy
Pb_1470_length_3082_cov_88.1479_ID_2939	82	560	479	LTR	Gypsy-14_PSo-I	Gypsy
Pb_1470_length_3082_cov_88.1479_ID_2939	1479	1951	473	LTR	Gypsy-14_PSo-I	Gypsy
Pb_1470_length_3082_cov_88.1479_ID_2939	2283	3082	800	LTR	Gypsy-14_PSo-I	Gypsy
Pb_1471_length_3078_cov_36.7418_ID_2941	1	1570	1570	LTR	Gypsy-11_PIT-I	Gypsy
Pb_1471_length_3078_cov_36.7418_ID_2941	1803	2356	554	LTR	Gypsy-11_PIT-I	Gypsy
Pb_1471_length_3078_cov_36.7418_ID_2941	2481	2721	241	LTR	Gypsy-11_PIT-I	Gypsy
Pb_1472_length_3076_cov_30.3394_ID_2943	206	237	32	Simple repeat	8TA 9n
Pb_1472_length_3076_cov_30.3394_ID_2943	887	972	86	Simple repeat	8AATA 9n
Pb_1472_length_3076_cov_30.3394_ID_2943	1491	1797	307	LTR	Gypsy-14_PR-I	Gypsy
Pb_1473_length_3075_cov_118.482_ID_2945	51	2255	2205	LTR	Gypsy-25_PIT-I	Gypsy
Pb_1473_length_3075_cov_118.482_ID_2945	2740	3074	335	LTR	Gypsy-16_PR-I	Gypsy
Pb_1474_length_3069_cov_58.9922_ID_2947	723	1081	359	LTR	Gypsy-25_PIT-I	Gypsy
Pb_1474_length_3069_cov_58.9922_ID_2947	1667	1778	112	LTR	Gypsy-25_PIT-I	Gypsy
Pb_1474_length_3069_cov_58.9922_ID_2947	2531	3069	539	LTR	Gypsy-25_PIT-I	Gypsy
Pb_1475_length_3068_cov_61.9007_ID_2949	305	370	66	LTR	Gypsy-7_PSo-I	Gypsy
Pb_1475_length_3068_cov_61.9007_ID_2949	983	1012	30	Simple repeat	8TAT 9n
Pb_1475_length_3068_cov_61.9007_ID_2949	2625	2874	250	LTR	Gypsy-18_PIT-I	Gypsy
Pb_1476_length_3067_cov_173.707_ID_2951	191	2005	1815	LTR	Gypsy-14_PSo-I	Gypsy
Pb_1476_length_3067_cov_173.707_ID_2951	2263	2594	332	LTR	Gypsy-17_PR-I	Gypsy
Pb_1476_length_3067_cov_173.707_ID_2951	2831	3050	220	LTR	Gypsy-17_PR-I	Gypsy
Pb_1477_length_3066_cov_82.6046_ID_2953	1	1587	1587	LTR	Gypsy-11_PIT-I	Gypsy
Pb_1477_length_3066_cov_82.6046_ID_2953	1771	2089	319	LTR	Gypsy-11_PIT-I	Gypsy
Pb_1477_length_3066_cov_82.6046_ID_2953	2162	2188	27	Simple repeat	8GAC 9n
Pb_1477_length_3066_cov_82.6046_ID_2953	2467	2739	273	LTR	Gypsy-11_PIT-I	Gypsy
Pb_1478_length_3062_cov_116.794_ID_2955	1532	1596	65	LTR	Gypsy-6_PIT-I	Gypsy
Pb_1478_length_3062_cov_116.794_ID_2955	2072	2394	323	LTR	Gypsy-6_PIT-I	Gypsy
Pb_1478_length_3062_cov_116.794_ID_2955	2623	3062	440	LTR	Gypsy-6_PIT-I	Gypsy
Pb_1479_length_3061_cov_29.8753_ID_2957	413	456	44	LTR	BEL-131_AA-I	Pao
Pb_147_length_48770_cov_35.4229_ID_293	488	997	510	LTR	Copia-13_PIT-I	Copia
Pb_147_length_48770_cov_35.4229_ID_293	4875	4972	98	Low complexity	GA-rich
Pb_147_length_48770_cov_35.4229_ID_293	5805	5822	18	Simple repeat	8CTTT 9n
Pb_147_length_48770_cov_35.4229_ID_293	5823	5854	32	Simple repeat	8TC 9n
Pb_147_length_48770_cov_35.4229_ID_293	5855	5861	7	Simple repeat	8CTTT 9n
Pb_147_length_48770_cov_35.4229_ID_293	8265	8333	69	LINE	L1-6_TS	L1
Pb_147_length_48770_cov_35.4229_ID_293	11951	11983	33	Simple repeat	8CTT 9n
Pb_147_length_48770_cov_35.4229_ID_293	12545	12605	61	Simple repeat	8CATCCT 9n
Pb_147_length_48770_cov_35.4229_ID_293	12679	12712	34	Simple repeat	8CATCTT 9n
Pb_147_length_48770_cov_35.4229_ID_293	12831	12898	68	Simple repeat	8TCT 9n
Pb_147_length_48770_cov_35.4229_ID_293	19285	19331	47	Simple repeat	8ATCTTC 9n
Pb_147_length_48770_cov_35.4229_ID_293	34134	34158	25	Simple repeat	8GAA 9n
Pb_147_length_48770_cov_35.4229_ID_293	34650	34683	34	Low complexity	A-rich
Pb_147_length_48770_cov_35.4229_ID_293	34921	34966	46	Simple repeat	8GAAGAC 9n
Pb_147_length_48770_cov_35.4229_ID_293	36163	36200	38	Low complexity	A-rich
Pb_147_length_48770_cov_35.4229_ID_293	36425	36477	53	LTR	LTR1A2_ML	ERV1
Pb_147_length_48770_cov_35.4229_ID_293	37534	37772	239	LTR	Copia-7_PR-I	Copia
Pb_147_length_48770_cov_35.4229_ID_293	37819	37900	82	LTR	Copia-14_PSo-I	Copia
Pb_147_length_48770_cov_35.4229_ID_293	39861	40021	161	LTR	Gypsy-20_PIT-LTR	Gypsy
Pb_147_length_48770_cov_35.4229_ID_293	41441	41504	64	RC	Helitron-1_SMo	Helitron
Pb_147_length_48770_cov_35.4229_ID_293	41606	44015	2410	LTR	Gypsy-17_PR-I	Gypsy
Pb_147_length_48770_cov_35.4229_ID_293	45516	45652	137	LTR	Gypsy-18_PIT-LTR	Gypsy
Pb_1480_length_3060_cov_81.6158_ID_2959	41	3060	3020	LTR	Gypsy-14_PSo-I	Gypsy
Pb_1481_length_3057_cov_110.652_ID_2961	12	1323	1312	LTR	Gypsy-14_PSo-I	Gypsy
Pb_1481_length_3057_cov_110.652_ID_2961	1517	3056	1540	LTR	Gypsy-14_PSo-I	Gypsy
Pb_1482_length_3056_cov_68.52_ID_2963	1030	1335	306	LTR	Gypsy-11_PSo-I	Gypsy
Pb_1482_length_3056_cov_68.52_ID_2963	1611	2418	808	LTR	Gypsy-11_PSo-I	Gypsy
Pb_1484_length_2792_cov_24.1583_ID_2967	1258	1317	60	LTR	Copia-13_PIT-I	Copia
Pb_1484_length_2792_cov_24.1583_ID_2967	1886	2171	286	LTR	Copia-13_PIT-I	Copia
Pb_1485_length_3042_cov_34.6518_ID_2969	2307	2699	393	LTR	Gypsy-14_PSo-I	Gypsy
Pb_1485_length_3042_cov_34.6518_ID_2969	2808	3020	213	LTR	Gypsy-18_PIT-LTR	Gypsy
Pb_1486_length_3041_cov_24.1575_ID_2971	4	847	844	LTR	Gypsy-6_PIT-I	Gypsy
Pb_1486_length_3041_cov_24.1575_ID_2971	1122	1872	751	LTR	Gypsy-6_PIT-I	Gypsy
Pb_1486_length_3041_cov_24.1575_ID_2971	2104	2424	321	LTR	Gypsy-6_PIT-I	Gypsy
[truncated: 11,090 more rows]
