# Supplementary material for: Genome reconstruction of the non-culturable spinach downy mildew Peronospora effusa by metagenome filtering
Source: PLoS One. 2020 May 12;15(5):e0225808. doi: 10.1371/journal.pone.0225808 (PMC7217449; doi:10.1371/journal.pone.0225808)
Supplement: S4 Table — (XLSX) [file pone.0225808.s011.xlsx]

## Sheet: Sheet1
Genus	Species	Assembly size (Mb)	Numbef of genes	GC content	Repeat content	Reference
Phytophthora	infestans	240	17797	0.5096	0.74	https://www.nature.com/articles/nature08358#s1
Phytophthora	sojae	95	19027	0.546	0.39	http://science.sciencemag.org/content/313/5791/1261.long
Phytophthora	ramorum	65	15743	0.5385	0.28	http://science.sciencemag.org/content/313/5791/1261.long
Peronospora	tabacina	63.1	11310	0.4117	0.24	https://apsjournals.apsnet.org/doi/10.1094/MPMI-05-15-0112-R#b4
Hyaloperonospora	arabidopsidis	100	14321	0.4721	0.43	http://science.sciencemag.org/content/330/6010/1549.long
Phytophthora	capsici	64	19805	0.5042	0.19	https://apsjournals.apsnet.org/doi/10.1094/MPMI-02-12-0028-R
Albugo	laibachii	32.7	13032	0.4434	0.22	https://journals.plos.org/plosbiology/article?id=10.1371/journal.pbio.1001094
Pythium	ultimum	42.8	15290	0.4827	0.07	https://genomebiology.biomedcentral.com/articles/10.1186/gb-2010-11-7-r73
Peronospora	effusa (Pfs1)	30.48	8927	0.4825	0.21	-
Peronospora	effusa (Pfs13)	32.1	8607	0.4763	0.33	https://bmcgenomics.biomedcentral.com/articles/10.1186/s12864-018-5214-8
Plasmopara	viticola	101.3	17014	0.45	0.26	https://www.nature.com/articles/srep46553
Plasmopara	halstedii	75.3	15469	0.4529	0.39	https://bmcgenomics.biomedcentral.com/articles/10.1186/s12864-015-1904-7
Albugo	candida	34.5	15824	0.43	0.17	https://bmcgenomics.biomedcentral.com/articles/10.1186/1471-2164-12-503#Sec2
