# Supplementary material for: Genome reconstruction of the non-culturable spinach downy mildew Peronospora effusa by metagenome filtering
Source: PLoS One. 2020 May 12;15(5):e0225808. doi: 10.1371/journal.pone.0225808 (PMC7217449; doi:10.1371/journal.pone.0225808)
Supplement: S5 Table — In addition, the presence of a N-terminal signal peptide for secretion, WY motif, TM motif and overlap with a repeat region are listed for each protein coding gene. (XLSX) [file pone.0225808.s012.xlsx]

## Sheet: Pfs_proteinannotationoverview
TranscriptId	Genename	Contigname	start	stop	strand	Genelenght	on contig < 1kb	Repeat overlap (>20%)	Annotation name	product	GOannotation	BUSCO genename	Secreted	WY motif	# WY folds	TMdomain	# TMhelix
0002af31-b574-4b96-b942-b78a19cf20c3	pfs1|6066-00001	Pb_26_length_97642_cov_29.5461_ID_51	13914	14238	+	107	NA	NA	NA	NA	NA	NA	Secreted	NA	NA	NA	NA
000b0f01-0db7-42b4-bcab-f92b82faa940	pfs1|7498-00001	Pb_328_length_23801_cov_32.7912_ID_655	18780	20012	+	359	NA	inside repeat region	NA	NA	NA	NA	NA	NA	NA	NA	NA
000e1a2b-e481-4185-8b84-459ede2fda65	pfs1|8368-00001	Pb_372_length_20814_cov_29.3246_ID_743	215	2209	+	609	NA	NA	Cwc25	Pre-mRNA-splicing factor CWC25 homolog	NA	NA	NA	NA	NA	NA	NA
000edb06-aaff-483c-b771-25de43ba9fd7	pfs1|7293-00001	Pb_3199_length_1186_cov_37.9509_ID_6397	155	871	+	212	NA	inside repeat region	Tf2-9_117	Transposon Tf2-9 polyprotein	NA	NA	NA	NA	NA	NA	NA
0011af7e-eec5-4439-b23c-0961536e763f	pfs1|313-00001	Pb_107_length_56663_cov_35.3781_ID_213	39770	40692	-	279	NA	NA	Gpx1	Glutathione peroxidase 1	GO:0004602|GO:0006979|GO:0055114	NA	NA	NA	NA	NA	NA
001565a6-3e06-4f87-90e8-b4309eda048a	pfs1|13432-00001	Pb_9_length_129813_cov_37.8051_ID_17	64485	65276	+	238	NA	NA	LAT1	Dihydrolipoyllysine-residue acetyltransferase component of pyruvate dehydrogenase complex, mitochondrial	NA	NA	NA	NA	NA	NA	NA
00187152-dc77-4af1-bf7b-748ec0dfab26	pfs1|1988-00001	Pb_146_length_48841_cov_29.2513_ID_291	5666	6765	-	260	NA	NA	NA	NA	NA	NA	NA	NA	NA	NA	NA
0025dddc-209c-4b2b-acee-54ec48d27139	pfs1|10466-00001	Pb_531_length_12514_cov_36.9985_ID_1061	2595	5340	+	737	NA	inside repeat region	TY3B-G_245	Transposon Ty3-G Gag-Pol polyprotein	GO:0003676|GO:0015074	NA	NA	NA	NA	NA	NA
00331c5f-00da-4feb-b500-80d7eafdb223	pfs1|10614-00001	Pb_54_length_74345_cov_32.2112_ID_107	42566	43974	+	279	NA	NA	NA	NA	NA	NA	NA	NA	NA	NA	NA
00349d4e-df6b-45fb-bd12-114b57773f8e	pfs1|6625-00001	Pb_2916_length_1341_cov_114.902_ID_5831	884	1229	-	114	NA	inside repeat region	Tf2-8_45	Transposon Tf2-8 polyprotein	NA	NA	NA	NA	NA	NA	NA
00360219-64c4-49a8-b69c-9e567ee0db35	pfs1|12675-00001	Pb_858_length_6131_cov_35.8836_ID_1715	4797	6123	-	396	NA	inside repeat region	Tf2-9_4	Transposon Tf2-9 polyprotein	GO:0003676|GO:0015074	NA	NA	NA	NA	NA	NA
003aa700-0da7-4a3e-8ada-44648e5e9fca	pfs1|8154-00001	Pb_360_length_21429_cov_28.8676_ID_719	2664	3141	+	158	NA	NA	Tipin	TIMELESS-interacting protein	GO:0005634|GO:0006974|GO:0007049|GO:0048478	NA	NA	NA	NA	NA	NA
0043e48d-5cb8-412c-b0f8-bd00207a7836	pfs1|12454-00001	Pb_817_length_6544_cov_50.5644_ID_1633	2739	3195	+	151	NA	inside repeat region	NA	NA	NA	NA	NA	NA	NA	NA	NA
0044c23b-2301-4410-b95c-f56d6a944693	pfs1|2091-00001	Pb_1499_length_2985_cov_169.871_ID_2997	206	2970	-	819	NA	inside repeat region	pol_358	Retrovirus-related Pol polyprotein from transposon gypsy	GO:0003676|GO:0003676|GO:0004523|GO:0015074	NA	NA	NA	NA	NA	NA
00460c28-cea0-432e-bc67-bff746056dfe	pfs1|12756-00001	Pb_873_length_6001_cov_44.585_ID_1745	3581	4678	-	337	NA	NA	NA	NA	NA	NA	NA	NA	NA	NA	NA
00503b09-b472-460c-b973-c7ddf4815f15	pfs1|11913-00001	Pb_72_length_65478_cov_34.2112_ID_143	52041	54057	+	671	NA	NA	NA	NA	GO:0005515	NA	NA	NA	NA	NA	NA
00507a4d-f95e-4cff-9184-6daaf5ed6a03	pfs1|7379-00001	Pb_3224_length_1174_cov_100.975_ID_6447	181	938	+	181	NA	NA	NA	NA	NA	NA	NA	NA	NA	NA	NA
0053c5fa-2a7f-4d02-8360-126b8eb5bfa1	pfs1|11989-00001	Pb_745_length_7365_cov_22.4862_ID_1489	2312	3113	-	266	NA	inside repeat region	TY3B-I_70	Transposon Ty3-I Gag-Pol polyprotein	GO:0003676|GO:0015074	NA	NA	NA	NA	NA	NA
005ee0cd-38f5-490f-b84a-5a8f256884dc	pfs1|9207-00001	Pb_420_length_16895_cov_35.8259_ID_839	12371	13567	+	316	NA	NA	NA	NA	NA	NA	NA	NA	NA	NA	NA
00620e2b-8cc4-4cb0-9201-e89aefdf766e	pfs1|7106-00001	Pb_30_length_92094_cov_35.9065_ID_59	23636	24448	-	171	NA	NA	CI085	Uncharacterized protein C9orf85 homolog	NA	NA	NA	NA	NA	NA	NA
00638a2f-8e06-4114-81d1-55e6fba5598c	pfs1|1795-00001	Pb_140_length_49826_cov_39.7376_ID_279	16734	19494	-	919	NA	NA	NA	NA	GO:0046872	NA	NA	NA	NA	NA	NA
006c6862-aaa3-435d-82ca-052cd37976dd	pfs1|12733-00001	Pb_86_length_59970_cov_37.6866_ID_171	20140	22345	+	643	NA	NA	TMN7_0	Transmembrane 9 superfamily member 7	GO:0016021	NA	Secreted	NA	NA	TMdomain	9
007037d5-2cc8-40ce-8cda-7c2499177a04	pfs1|8285-00001	Pb_369_length_21085_cov_30.6645_ID_737	8870	10202	-	443	NA	NA	OS9_0	Protein OS-9 homolog	NA	NA	Secreted	NA	NA	NA	NA
0072216e-de2f-48f6-87fc-99d5edaceaa2	pfs1|7003-00001	Pb_304_length_27867_cov_33.036_ID_607	11134	11722	-	195	NA	NA	sym1_0	Protein sym1	GO:0016021	NA	NA	NA	NA	NA	NA
007ac801-2ed6-40ef-a64c-598e9381fc00	pfs1|3337-00001	Pb_1827_length_2353_cov_20.9973_ID_3653	113	1551	+	334	NA	inside repeat region	NA	NA	NA	NA	NA	NA	NA	NA	NA
007e1c83-744a-4c95-acaa-e93a3b7637c2	pfs1|10465-00001	Pb_531_length_12514_cov_36.9985_ID_1061	1116	2345	+	343	NA	inside repeat region	NA	NA	NA	NA	NA	NA	NA	NA	NA
007f98ef-7ecf-4ab8-8294-6bd2d001c823	pfs1|6565-00001	Pb_28_length_93464_cov_39.0048_ID_55	4203	6216	+	670	NA	NA	B11B22.010	E3 ubiquitin-protein ligase TOM1-like	GO:0004842	NA	NA	NA	NA	NA	NA
008bcb63-a2ca-4a8d-8195-2857049b9e78	pfs1|7402-00001	Pb_323_length_24403_cov_34.2922_ID_645	7568	8528	+	296	NA	NA	mybl2_2	Myb-related protein B	GO:0003677|GO:0003682	NA	NA	NA	NA	NA	NA
008bcd44-d9f3-4547-b31a-ac6ea1dd74cc	pfs1|12131-00001	Pb_76_length_64471_cov_35.4267_ID_151	26687	27680	-	330	NA	NA	AN1805_0	Carbonic anhydrase	GO:0004089|GO:0008270|GO:0004089|GO:0008270|GO:0015976	NA	NA	NA	NA	NA	NA
009ab7fa-64ad-4706-81c1-202d47c78a26	pfs1|6255-00001	Pb_277_length_32231_cov_36.3558_ID_553	12984	14193	-	402	NA	NA	TOS1	Protein TOS1	NA	NA	Secreted	NA	NA	NA	NA
009df613-5c99-46f0-b256-ab2cd9c289fd	pfs1|3059-00001	Pb_1743_length_2491_cov_37.676_ID_3485	1460	2285	-	258	NA	NA	NA	NA	NA	NA	NA	NA	NA	NA	NA
00a55d31-63c0-459a-ae35-cfb5869c1c98	pfs1|7993-00001	Pb_3526_length_1043_cov_238.29_ID_7051	216	887	+	197	NA	inside repeat region	TY3B-I_8	Transposon Ty3-I Gag-Pol polyprotein	GO:0003676|GO:0015074	NA	NA	NA	NA	NA	NA
00b04a37-43cf-488b-988d-e24d8e3a168f	pfs1|6557-00001	Pb_289_length_31222_cov_33.5824_ID_577	13392	14800	+	416	NA	NA	Gcat	2-amino-3-ketobutyrate coenzyme A ligase, mitochondrial	GO:0003824|GO:0030170|GO:0008890|GO:0009058|GO:0030170	NA	NA	NA	NA	NA	NA
00c085a5-112b-4ba7-84aa-4edfba49da30	pfs1|4353-00001	Pb_20_length_108621_cov_36.7146_ID_39	6905	7877	+	323	NA	NA	WRKY19_19	Probable WRKY transcription factor 19	NA	NA	NA	NA	NA	NA	NA
00c35db2-7e03-4b5a-9afc-112cbefaae23	pfs1|8441-00001	Pb_377_length_20339_cov_37.1203_ID_753	7691	10157	+	592	NA	NA	NA	NA	GO:0005515	NA	NA	NA	NA	NA	NA
00c790e3-77d9-4874-b3e4-611f04f3a3c3	pfs1|4774-00001	Pb_2221_length_1632_cov_32.8539_ID_4441	381	708	+	108	NA	NA	NA	NA	GO:0003924|GO:0005525	NA	NA	NA	NA	NA	NA
00ccd081-2518-4dfa-b9f0-1b1e6446fe32	pfs1|4226-00001	Pb_2059_length_2061_cov_38.6727_ID_4117	1372	2007	-	169	NA	NA	NA	NA	GO:0003676|GO:0008270	NA	NA	NA	NA	NA	NA
00ce8444-4046-41a3-8b68-c7e5fc4b061c	pfs1|1099-00001	Pb_1249_length_3760_cov_96.569_ID_2497	1879	3239	-	420	NA	inside repeat region	TY3B-G_138	Transposon Ty3-G Gag-Pol polyprotein	GO:0003676|GO:0015074	NA	NA	NA	NA	NA	NA
00d809c6-c291-4bef-b4bf-40de21ea932a	pfs1|7155-00001	Pb_310_length_26669_cov_47.5236_ID_619	14863	16229	+	430	NA	NA	Arhgap27_0	Rho GTPase-activating protein 27	GO:0005515	NA	NA	NA	NA	NA	NA
00da04f1-c5ce-4a62-b2bc-3ae9859adb65	pfs1|6364-00001	Pb_280_length_31782_cov_35.0262_ID_559	24001	25390	-	462	NA	NA	DNAJC6	Putative tyrosine-protein phosphatase auxilin	NA	NA	NA	NA	NA	NA	NA
00e7beba-3b01-44b7-b19e-a7e09dccb9e5	pfs1|6970-00001	Pb_302_length_28868_cov_30.8001_ID_603	9152	11187	-	531	NA	NA	NA	NA	NA	NA	NA	NA	NA	NA	NA
00ef7949-22fb-4055-bd0b-7e5da09a547d	pfs1|10535-00001	Pb_53_length_75343_cov_39.2694_ID_105	45428	48356	-	975	NA	NA	Os06g0171800	Fanconi-associated nuclease 1 homolog	GO:0016788	NA	NA	NA	NA	NA	NA
00f3984a-4939-423e-bd83-6e6124308cfc	pfs1|12529-00001	Pb_82_length_60532_cov_49.3479_ID_163	32732	33899	+	323	NA	NA	bimG	Serine/threonine-protein phosphatase PP1	GO:0016787	NA	NA	NA	NA	NA	NA
00fc7a4f-33b8-4165-b13a-c7732fd4236b	pfs1|6965-00001	Pb_3028_length_1278_cov_138.229_ID_6055	407	1251	+	260	NA	inside repeat region	TY3B-I_207	Transposon Ty3-I Gag-Pol polyprotein	GO:0003676	NA	NA	NA	NA	NA	NA
00fcf052-fffd-46aa-bdc7-01341f4b0481	pfs1|7670-00001	Pb_337_length_23093_cov_44.8385_ID_673	9833	10404	+	168	NA	NA	cbp-1	Protein cbp-1	GO:0003712|GO:0004402|GO:0005634|GO:0006355|GO:0008270	NA	NA	NA	NA	NA	NA
00ff27f6-7970-493f-a37b-9c6cc35cc870	pfs1|7048-00001	Pb_3078_length_1247_cov_189.231_ID_6155	21	1243	-	359	NA	inside repeat region	NA	NA	NA	NA	NA	NA	NA	NA	NA
010709d4-3f41-4e84-b6c9-20edcda39512	pfs1|6012-00001	Pb_267_length_33593_cov_40.7079_ID_533	21072	21591	+	172	NA	NA	Exosc1	Exosome complex component CSL4	GO:0000178|GO:0003723	NA	NA	NA	NA	NA	NA
01088957-c866-4ffb-aa3d-7ca2ecbcfe7e	pfs1|9484-00001	Pb_442_length_15899_cov_32.8521_ID_883	13088	13975	+	200	NA	inside repeat region	POLX_186	Retrovirus-related Pol polyprotein from transposon TNT 1-94	GO:0003676|GO:0015074	NA	NA	NA	NA	NA	NA
0119b6e6-6bf6-454d-8a5c-5e72d5155198	pfs1|10946-00001	Pb_595_length_10446_cov_28.5199_ID_1189	5052	6291	+	412	NA	inside repeat region	TY3B-G_22	Transposon Ty3-G Gag-Pol polyprotein	GO:0003676|GO:0015074	NA	NA	NA	NA	NA	NA
011bbca8-bd3f-43a6-a7f5-5774ab65cc6b	pfs1|13284-00001	Pb_97_length_57783_cov_38.9161_ID_193	42403	44813	+	622	NA	NA	At4g29120_1	Probable 3-hydroxyisobutyrate dehydrogenase-like 1, mitochondrial	GO:0004616|GO:0006098|GO:0055114|GO:0016491|GO:0016616|GO:0050662|GO:0055114|GO:0051287|GO:0055114	NA	NA	NA	NA	NA	NA
011ce3b2-1120-4020-a80f-ec04ce64d29a	pfs1|177-00001	Pb_1045_length_4756_cov_1.87794_ID_2089	2234	2825	-	196	NA	NA	NA	NA	NA	NA	NA	NA	NA	NA	NA
011d9dba-396a-4411-9559-6e96cd34a525	pfs1|5348-00001	Pb_241_length_36302_cov_42.1368_ID_481	24367	25588	-	329	NA	NA	SLC35G1	Solute carrier family 35 member G1	GO:0016020|GO:0016021	NA	NA	NA	NA	NA	NA
011db02c-3ab9-4dac-9f4a-c3cc9573149b	pfs1|10813-00001	Pb_578_length_10895_cov_50.6699_ID_1155	1313	1864	-	159	NA	inside repeat region	NA	NA	GO:0003676	NA	NA	NA	NA	NA	NA
0120ff5d-6b21-4f99-b848-1b28a0765ed0	pfs1|6957-00001	Pb_301_length_29020_cov_31.278_ID_601	20898	22466	-	320	NA	inside repeat region	NA	NA	NA	NA	NA	NA	NA	NA	NA
01269c67-f27f-4274-9e6b-0911229fb106	pfs1|9424-00001	Pb_439_length_15983_cov_28.9343_ID_877	7477	8911	+	318	NA	NA	NSMCE4A	Non-structural maintenance of chromosomes element 4 homolog A	NA	NA	NA	NA	NA	NA	NA
0126cd12-e897-43a6-9659-578556f14669	pfs1|9169-00001	Pb_419_length_16907_cov_36.2464_ID_837	11076	11646	-	121	NA	inside repeat region	NA	NA	NA	NA	NA	NA	NA	NA	NA
012dfca7-3cf3-42f1-8679-e2df5160c3aa	pfs1|1881-00001	Pb_1433_length_3207_cov_44.1877_ID_2865	940	1486	-	181	NA	inside repeat region	NA	NA	NA	NA	NA	NA	NA	NA	NA
0130ea40-9971-4b0e-aaa8-4e7724183417	pfs1|7417-00001	Pb_324_length_24361_cov_38.2131_ID_647	103	1290	-	338	NA	NA	NA	NA	NA	NA	NA	NA	NA	NA	NA
0132e9b8-849c-4919-8db8-7a868bac1c70	pfs1|3207-00001	Pb_1798_length_2393_cov_24.3738_ID_3595	1065	1940	-	231	NA	inside repeat region	NA	NA	NA	NA	NA	NA	NA	NA	NA
0133241e-3b38-4909-847a-1067ac08c0b8	pfs1|6749-00001	Pb_297_length_29766_cov_31.9745_ID_593	20369	21066	+	177	NA	NA	NA	NA	NA	NA	NA	NA	NA	NA	NA
0135649c-626e-496e-a82d-71e78a18ddda	pfs1|4507-00001	Pb_2143_length_1961_cov_28.9215_ID_4285	305	659	+	117	NA	inside repeat region	pol_200	Retrovirus-related Pol polyprotein from transposon opus	NA	NA	NA	NA	NA	NA	NA
014272cd-f3f4-49dc-ae30-668c9b589a6e	pfs1|6170-00001	Pb_273_length_32712_cov_33.1785_ID_545	3078	3510	-	143	NA	NA	NA	NA	NA	NA	NA	NA	NA	NA	NA
01430c64-1efc-428c-ac4e-462e66861ce9	pfs1|6650-00001	Pb_292_length_30439_cov_31.7473_ID_583	18170	19841	+	556	NA	NA	PGIC1	Glucose-6-phosphate isomerase, cytosolic 1	GO:0004347|GO:0006094|GO:0006096|GO:0004347|GO:0006096	NA	NA	NA	NA	NA	NA
014888ac-8946-4301-b127-56d5d196399f	pfs1|13036-00001	Pb_926_length_5538_cov_32.4844_ID_1851	541	1470	-	219	NA	NA	NA	NA	NA	NA	NA	NA	NA	NA	NA
014a8eb1-aa1c-4bf8-a999-05662748c4a6	pfs1|4992-00001	Pb_22_length_103805_cov_38.7503_ID_43	49168	50833	-	554	NA	NA	ywrD	Glutathione hydrolase-like YwrD proenzyme	GO:0003840|GO:0006749	NA	NA	NA	NA	NA	NA
014faccd-e207-4572-98bf-cf43226c2b4e	pfs1|8433-00001	Pb_3772_length_942_cov_33.4086_ID_7543	462	753	+	96	<1kb	inside repeat region	NA	NA	NA	NA	NA	NA	NA	NA	NA
015b462f-443b-46de-b9b6-2130e130868f	Phal07043-00001	Pb_6_length_157460_cov_35.5039_ID_11	134223	134564	-	84	NA	NA	CG11985	Probable splicing factor 3B subunit 5	NA	NA	NA	NA	NA	NA	NA
015c48a9-0507-44c8-a362-3b8c20a6aebc	pfs1|11620-00001	Pb_693_length_8382_cov_33.6257_ID_1385	1152	2136	+	305	NA	NA	At1g63170	E3 ubiquitin-protein ligase At1g63170	GO:0005515|GO:0008270	NA	NA	NA	NA	NA	NA
016639fa-f67d-4b6e-9205-a420f66ce0e3	pfs1|8140-00001	Pb_35_length_89149_cov_37.4966_ID_69	71043	71694	+	216	NA	NA	ZFAND6	AN1-type zinc finger protein 6	GO:0008270	NA	NA	NA	NA	NA	NA
016b7316-4ed9-41d2-82b9-1e5b753edd25	pfs1|10940-00001	Pb_593_length_10466_cov_37.2689_ID_1185	6937	7429	-	72	NA	NA	NA	NA	NA	NA	NA	NA	NA	NA	NA
016f768d-f2dc-4877-8661-b3a14c42eb6b	pfs1|8881-00001	Pb_3_length_181673_cov_37.7352_ID_5	113462	114276	-	202	NA	NA	NA	NA	NA	NA	NA	NA	NA	NA	NA
01721d51-eb5a-4250-9ea3-8add8d5f0c2f	pfs1|4806-00001	Pb_2236_length_1858_cov_32.1612_ID_4471	20	1379	+	452	NA	NA	NA	NA	NA	NA	NA	NA	NA	NA	NA
0174110e-bf7a-4756-9374-79d802c305b2	pfs1|10339-00001	Pb_51_length_78236_cov_35.1804_ID_101	4498	5254	+	251	NA	NA	NA	NA	NA	NA	NA	NA	NA	NA	NA
0175c16f-4e5d-4b72-8028-f5378305ada3	pfs1|4145-00001	Pb_2022_length_2112_cov_113.378_ID_4043	57	2037	+	659	NA	inside repeat region	POL_62	Retrovirus-related Pol polyprotein from transposon 412	GO:0003676|GO:0003676|GO:0004523|GO:0015074	NA	NA	NA	NA	NA	NA
0177a8d3-5520-4b05-851f-5dcb3b53d9d7	pfs1|10684-00001	Pb_55_length_73783_cov_40.74_ID_109	13334	18374	+	1492	NA	NA	MAA3_1	Probable helicase MAGATAMA 3	NA	NA	NA	NA	NA	NA	NA
017c3a83-c569-46b0-9b97-50708846c568	pfs1|13204-00001	Pb_965_length_5184_cov_137.67_ID_1929	1082	1706	+	207	NA	inside repeat region	NA	NA	NA	NA	NA	NA	NA	NA	NA
0182b31a-9f05-4237-ad52-126674f3e8ab	pfs1|12209-00001	Pb_781_length_6984_cov_27.6007_ID_1561	4454	4796	-	113	NA	NA	NA	NA	NA	NA	Secreted	NA	NA	NA	NA
0182ba21-5c2b-49e3-a6f3-22ce85c2b020	pfs1|11523-00001	Pb_678_length_8637_cov_43.9686_ID_1355	7437	7947	-	94	NA	NA	NA	NA	GO:0004418|GO:0033014	NA	NA	NA	NA	NA	NA
01854975-ae42-499b-a3c0-d3092faa29ae	pfs1|2298-00001	Pb_153_length_47664_cov_36.3199_ID_305	2381	3396	+	207	NA	NA	RAB1BV	Ras-related protein RAB1BV	GO:0003924|GO:0005525|GO:0006184|GO:0006886|GO:0006913|GO:0007165|GO:0005525|GO:0005525|GO:0005622|GO:0007264|GO:0005525|GO:0006184|GO:0007165|GO:0016020|GO:0005525|GO:0007264|GO:0005525|GO:0007264|GO:0015031	NA	NA	NA	NA	NA	NA
01870671-a5d1-4bc0-86dd-29d0d5f3d55f	pfs1|11777-00001	Pb_708_length_8125_cov_49.8707_ID_1415	5715	7835	+	629	NA	inside repeat region	TY3B-G_9	Transposon Ty3-G Gag-Pol polyprotein	GO:0003676|GO:0015074	NA	NA	NA	NA	NA	NA
0187c661-5ae2-45d7-941a-990c751f8017	pfs1|7850-00001	Pb_345_length_22526_cov_26.908_ID_689	5528	6682	+	272	NA	NA	apaG	Protein ApaG	NA	NA	NA	NA	NA	NA	NA
018c727c-d6f0-4e99-aef2-78603c8b9804	pfs1|4513-00001	Pb_214_length_39380_cov_36.2142_ID_427	1231	3145	+	583	NA	inside repeat region	TY3B-I_132	Transposon Ty3-I Gag-Pol polyprotein	GO:0003676|GO:0015074	NA	NA	NA	NA	NA	NA
018fcbf8-335f-4e10-8535-3ca1bb5a2b91	pfs1|6061-00001	Pb_269_length_33043_cov_32.5513_ID_537	29682	31635	+	650	NA	NA	NPF8.5	Protein NRT1/ PTR FAMILY 8.5	GO:0005215|GO:0006810|GO:0016020|GO:0005215|GO:0006857|GO:0016020	NA	NA	NA	NA	NA	NA
0190ab2c-5f19-4611-bc52-752496f1174f	pfs1|3084-00001	Pb_1750_length_2484_cov_116.188_ID_3499	265	1582	+	438	NA	inside repeat region	TY3B-I_50	Transposon Ty3-I Gag-Pol polyprotein	GO:0003676|GO:0015074	NA	NA	NA	NA	NA	NA
01928898-3a81-424f-9cd3-b892635d7a4b	pfs1|1742-00001	Pb_13_length_118911_cov_35.7059_ID_25	29998	31222	-	407	NA	NA	NA	NA	NA	NA	NA	NA	NA	NA	NA
01936c8e-8f53-4876-93fe-f90601ab4b8c	pfs1|274-00001	Pb_106_length_56869_cov_38.5809_ID_211	33803	38504	+	1347	NA	NA	pph-5	Serine/threonine-protein phosphatase 5	GO:0003735|GO:0005840|GO:0006412|GO:0005509|GO:0016787|GO:0046872	NA	NA	NA	NA	NA	NA
0194d301-81e2-4b70-b62d-2eac367074c0	pfs1|8726-00001	Pb_393_length_19185_cov_29.5693_ID_785	6614	7640	-	258	NA	NA	PSMA3	Proteasome subunit alpha type-3	GO:0004175|GO:0006511|GO:0019773|GO:0004298|GO:0004298|GO:0005839|GO:0051603	NA	NA	NA	NA	NA	NA
0195ce9a-5596-4d1f-99d2-698502a09303	pfs1|7280-00001	Pb_3186_length_1193_cov_27.6407_ID_6371	80	839	+	252	NA	inside repeat region	POLX_54	Retrovirus-related Pol polyprotein from transposon TNT 1-94	NA	NA	NA	NA	NA	NA	NA
01971b9f-68b7-4291-a341-70f462232169	pfs1|8677-00001	Pb_38_length_86524_cov_34.7206_ID_75	78190	80245	+	684	NA	NA	FGD6	FYVE, RhoGEF and PH domain-containing protein 6	GO:0004843|GO:0046872	NA	NA	NA	NA	NA	NA
019c5262-cdf0-48b1-918b-ec9caf997caa	pfs1|13336-00001	Pb_98_length_57655_cov_40.4737_ID_195	29186	30842	+	551	NA	NA	NA	NA	NA	NA	NA	NA	NA	NA	NA
01ad08a6-853f-43df-b0b4-e66199734a4d	pfs1|5201-00001	Pb_237_length_36749_cov_40.5019_ID_473	14599	15879	-	333	NA	NA	Dnajb7	DnaJ homolog subfamily B member 7	NA	NA	NA	NA	NA	NA	NA
01ad184c-38fc-48f4-a284-806a40e4ac39	pfs1|3371-00001	Pb_183_length_43124_cov_35.2088_ID_365	7677	7989	+	103	NA	NA	LYRM4	LYR motif-containing protein 4	NA	NA	NA	NA	NA	NA	NA
01b3ec7f-a9a0-4595-ad5c-d507eff8eb2e	pfs1|8899-00001	Pb_3_length_181673_cov_37.7352_ID_5	173713	175252	-	512	NA	NA	star_1	Steroidogenic acute regulatory protein, mitochondrial	GO:0008289|GO:0046872	NA	NA	NA	NA	NA	NA
01c3c55b-7ea3-4c26-b0da-4d4c26a802ec	pfs1|756-00001	Pb_116_length_54417_cov_34.5066_ID_231	36373	38788	-	778	NA	NA	NA	NA	NA	NA	NA	NA	NA	NA	NA
01c4bd88-05b5-4fd7-ba83-cadb3994c0cf	pfs1|3758-00001	Pb_194_length_42103_cov_34.5774_ID_387	38522	39236	-	237	NA	NA	NA	NA	NA	NA	NA	NA	NA	NA	NA
01c5db14-61eb-427f-96c2-fdfdcf8260ea	pfs1|915-00001	Pb_11_length_121189_cov_39.2866_ID_21	78684	80152	-	464	NA	NA	SMAP2	Stromal membrane-associated protein 2	GO:0008060|GO:0008270|GO:0032312	NA	NA	NA	NA	NA	NA
01ccba92-96a3-44de-929b-9d00ef533387	pfs1|8834-00001	Pb_39_length_84231_cov_39.6876_ID_77	80697	82101	-	467	NA	NA	NA	NA	NA	NA	Secreted	NA	NA	TMdomain	2
01cd6982-6d02-408a-8461-3bf7899b217b	pfs1|10156-00001	Pb_4_length_175690_cov_33.1881_ID_7	117635	119483	-	593	NA	NA	Zc2hc1c	Zinc finger C2HC domain-containing protein 1C	GO:0005515	NA	NA	NA	NA	NA	NA
01d24375-ed71-4bcd-b9b1-3bf5c882c351	pfs1|1849-00001	Pb_1424_length_3216_cov_237.247_ID_2847	1444	3010	+	521	NA	inside repeat region	rnhA_3	Ribonuclease HI	GO:0003676|GO:0003676|GO:0004523|GO:0015074	NA	NA	NA	NA	NA	NA
01e17ffd-3e83-4b84-b2af-425232252e7b	pfs1|9721-00001	Pb_463_length_15109_cov_32.3775_ID_925	9762	10359	-	198	NA	inside repeat region	TY3B-I_212	Transposon Ty3-I Gag-Pol polyprotein	GO:0003676|GO:0015074	NA	NA	NA	NA	NA	NA
01eceef8-c4b6-48a9-abc3-cab3ec42a831	pfs1|5964-00001	Pb_2660_length_1508_cov_202.907_ID_5319	15	1485	-	414	NA	NA	NA	NA	NA	NA	NA	NA	NA	NA	NA
01ef8601-9aa0-49a6-a6d1-06ac502aac5a	pfs1|4887-00001	Pb_226_length_37642_cov_30.4629_ID_451	33022	34234	+	261	NA	NA	rps1	40S ribosomal protein S1	GO:0003735|GO:0005622|GO:0005840|GO:0006412	NA	NA	NA	NA	NA	NA
01f3c6d3-5f10-4d20-8f47-fd52f4dfb2ec	pfs1|13135-00001	Pb_94_length_58042_cov_33.6619_ID_187	28104	30324	+	666	NA	NA	anapc8	Anaphase-promoting complex subunit 8	GO:0005515|GO:0005680|GO:0030071	NA	NA	NA	NA	NA	NA
01f81b52-352f-40d0-bcbf-3252744a7f87	pfs1|485-00001	Pb_110_length_55753_cov_36.0323_ID_219	21601	22633	-	343	NA	NA	CYSKP	Cysteine synthase, chloroplastic/chromoplastic	GO:0004124|GO:0006535|GO:0006535	NA	NA	NA	NA	NA	NA
01fb0f60-05f8-4f31-a3bf-339ebdf5d9a5	pfs1|8143-00001	Pb_35_length_89149_cov_37.4966_ID_69	80817	81990	+	390	NA	NA	NA	NA	NA	NA	NA	NA	NA	NA	NA
01fde7bd-bc8c-4d2d-a7ed-c9003d8f9971	pfs1|10771-00001	Pb_56_length_73618_cov_36.6158_ID_111	46892	49392	-	782	NA	NA	At5g02860_0	Pentatricopeptide repeat-containing protein At5g02860	NA	NA	NA	NA	NA	NA	NA
01feeeb8-4a01-4062-a4ad-b3f07646e337	pfs1|2850-00001	Pb_1690_length_2582_cov_55.7263_ID_3379	1970	2507	-	58	NA	inside repeat region	NA	NA	NA	NA	NA	NA	NA	NA	NA
01feff5a-3e9a-4800-be07-63e6f1dcd415	pfs1|1694-00001	Pb_138_length_50307_cov_39.5135_ID_275	37222	39086	+	426	NA	NA	AGD8	Probable ADP-ribosylation factor GTPase-activating protein AGD8	GO:0008060|GO:0008270|GO:0032312	NA	NA	NA	NA	NA	NA
0209eaa9-60b0-49af-8f50-e8d4cad59cbd	pfs1|7066-00001	Pb_3085_length_1244_cov_175.145_ID_6169	43	1065	+	317	NA	NA	NA	NA	NA	NA	NA	NA	NA	NA	NA
020b435d-4c7b-48da-8df3-9ce4bbe3ad31	pfs1|9380-00001	Pb_434_length_16198_cov_46.7087_ID_867	14375	15066	-	201	NA	NA	NA	NA	NA	NA	NA	NA	NA	NA	NA
0210c2c4-0bc7-4b85-a223-4357bdb281e3	pfs1|1900-00001	Pb_143_length_49442_cov_37.5761_ID_285	27221	29795	+	857	NA	NA	plsB	Glycerol-3-phosphate acyltransferase	GO:0008152|GO:0016746	NA	NA	NA	NA	NA	NA
02187073-be82-4bf4-a7d8-c6f0160e354f	pfs1|12528-00001	Pb_82_length_60532_cov_49.3479_ID_163	29109	31765	-	826	NA	NA	pkgB_0	Protein kinase 2	GO:0004672|GO:0005524|GO:0006468|GO:0004672|GO:0006468|GO:0004674|GO:0005524|GO:0006468|GO:0005524|GO:0016772|GO:0035091	NA	NA	NA	NA	NA	NA
021bf49c-6057-48f2-95e4-ee8a74d39b87	pfs1|9333-00001	Pb_42_length_82376_cov_33.408_ID_83	73141	74199	-	322	NA	NA	Os03g0264000_0	ASC1-like protein 3	GO:0005783|GO:0016021|GO:0016021	NA	NA	NA	NA	NA	NA
021c0caa-4e85-4554-bea3-6b9b7920cfa6	pfs1|7509-00001	Pb_329_length_23735_cov_49.9217_ID_657	16851	18038	-	297	NA	inside repeat region	NA	NA	NA	NA	NA	NA	NA	NA	NA
021fc2d7-fe28-4fdb-9f3d-c5f31f12e966	pfs1|3864-00001	Pb_1990_length_2144_cov_141.028_ID_3979	146	707	+	186	NA	inside repeat region	NA	NA	NA	NA	NA	NA	NA	NA	NA
022085db-5a0a-4694-922d-7683e9a40ddb	pfs1|11324-00001	Pb_641_length_9479_cov_36.3111_ID_1281	5359	5979	-	139	NA	inside repeat region	NA	NA	NA	NA	Secreted	NA	NA	NA	NA
0225977a-2909-4460-afcf-f045499e0a9a	pfs1|7582-00001	Pb_331_length_23624_cov_38.2496_ID_661	8760	9495	+	244	NA	NA	H1-I	Histone H1-I	GO:0000786|GO:0003677|GO:0005634|GO:0006334|GO:0000786|GO:0003677|GO:0006334	NA	NA	NA	NA	NA	NA
0228897b-16ad-446b-86e6-eb5899aef194	pfs1|2179-00001	Pb_14_length_118778_cov_37.165_ID_27	106313	107252	+	312	NA	NA	Aagab	Alpha- and gamma-adaptin-binding protein p34	NA	NA	NA	NA	NA	NA	NA
022c4f6c-f7b2-4517-9479-4c4bfc6fa59b	pfs1|7660-00001	Pb_3370_length_1105_cov_486.41_ID_6739	155	1083	+	278	NA	inside repeat region	NA	NA	NA	NA	NA	NA	NA	NA	NA
023226ee-8272-40a3-aa20-5f7ee76e1ca4	pfs1|5037-00001	Pb_2310_length_1788_cov_147.472_ID_4619	1003	1294	-	96	NA	NA	NA	NA	NA	NA	NA	NA	NA	NA	NA
02365a98-0ba1-49c4-9a83-fcf3316120ab	pfs1|12203-00001	Pb_780_length_6997_cov_36.0924_ID_1559	1628	2282	+	217	NA	NA	NA	NA	NA	NA	NA	NA	NA	NA	NA
023bcf9e-f050-4a98-bda9-340e073bbc31	pfs1|8116-00001	Pb_35_length_89149_cov_37.4966_ID_69	14961	17710	+	768	NA	NA	Lonrf3	LON peptidase N-terminal domain and RING finger protein 3	GO:0005515|GO:0008270	NA	NA	NA	NA	NA	NA
024d1200-1126-4de2-a447-c8a227df6ba6	pfs1|3715-00001	Pb_193_length_42236_cov_32.5975_ID_385	19932	21854	+	569	NA	NA	NA	NA	NA	NA	NA	NA	NA	NA	NA
0252c961-4fba-413e-804d-5beaab6304c5	pfs1|3122-00001	Pb_1767_length_2458_cov_48.9026_ID_3533	401	857	-	151	NA	inside repeat region	POLX_105	Retrovirus-related Pol polyprotein from transposon TNT 1-94	GO:0003676|GO:0015074	NA	NA	NA	NA	NA	NA
0253b757-5331-40e0-8c09-6ca0b21e8bd0	pfs1|8412-00001	Pb_375_length_20643_cov_48.3278_ID_749	1285	1822	-	178	NA	inside repeat region	pol_618	Retrovirus-related Pol polyprotein from transposon opus	NA	NA	NA	NA	NA	NA	NA
0254e3a4-e329-4e0e-98fe-a6c963dd9d07	pfs1|3352-00001	Pb_182_length_43244_cov_31.3956_ID_363	24306	26439	-	710	NA	NA	NA	NA	GO:0007155|GO:0016020	NA	NA	NA	NA	NA	NA
025608d2-0b97-4db8-80ba-1a4075b7b5f4	pfs1|11787-00001	Pb_70_length_66023_cov_38.2337_ID_139	35252	36566	-	403	NA	NA	NA	NA	GO:0005515	NA	NA	NA	NA	NA	NA
02577b5e-d9a9-4c9b-bb53-502afdec1362	pfs1|11377-00001	Pb_651_length_9247_cov_27.8538_ID_1301	4008	6630	-	829	NA	NA	Herc4	Probable E3 ubiquitin-protein ligase HERC4	GO:0005515	NA	NA	NA	NA	NA	NA
025bd85e-35ff-4e1f-82eb-2c4ea58998d7	pfs1|7831-00001	Pb_344_length_22530_cov_27.7541_ID_687	5672	6058	+	106	NA	inside repeat region	NA	NA	NA	NA	NA	NA	NA	NA	NA
02609c2d-458a-44d4-98fb-9909d6489cfa	pfs1|5205-00001	Pb_237_length_36749_cov_40.5019_ID_473	20442	28601	-	2476	NA	NA	MAA3_0	Probable helicase MAGATAMA 3	GO:0003677|GO:0005634|GO:0006351|GO:0005634|GO:0006351	NA	NA	NA	NA	NA	NA
0260f398-f4b3-452e-bed3-0a4272b17813	pfs1|11939-00001	Pb_738_length_7433_cov_24.8445_ID_1475	6652	7395	+	211	NA	NA	ywtG	Putative metabolite transport protein YwtG	GO:0005215|GO:0016021|GO:0055085|GO:0016021|GO:0022857|GO:0055085	NA	NA	NA	NA	NA	NA
026614c7-e4a1-4230-9cfa-d4072fa3581d	pfs1|8970-00001	Pb_405_length_18224_cov_26.8976_ID_809	15940	16498	+	185	NA	NA	NA	NA	NA	NA	NA	NA	NA	NA	NA
0268d69b-0abc-45fc-989e-c99af06cd415	pfs1|11884-00001	Pb_729_length_7310_cov_42.4106_ID_1457	5481	5843	+	73	NA	NA	HSP70-3	Heat shock 70 kDa protein 3	NA	NA	NA	NA	NA	NA	NA
02698fe7-69ef-48f7-8fde-85bb4b9744a8	pfs1|11167-00001	Pb_61_length_68947_cov_35.5577_ID_121	16548	17460	-	303	NA	NA	shkD	Dual specificity protein kinase shkD	GO:0004672|GO:0005524|GO:0006468|GO:0004672|GO:0006468|GO:0004674|GO:0006468|GO:0009966|GO:0016772	NA	NA	NA	NA	NA	NA
027226a9-6caf-4e2d-a85c-cf68b4866c45	pfs1|344-00001	Pb_108_length_56371_cov_33.4102_ID_215	21323	22015	-	201	NA	NA	NA	NA	NA	NA	Secreted	NA	NA	TMdomain	1
02759b16-f4a7-4418-8f29-ff0407e63200	pfs1|7424-00001	Pb_324_length_24361_cov_38.2131_ID_647	20113	20717	+	120	NA	NA	NA	NA	NA	NA	NA	NA	NA	NA	NA
027d2b36-4d27-4d43-830b-1f2e3207be60	pfs1|12652-00001	Pb_850_length_5967_cov_34.2698_ID_1699	1422	2025	-	200	NA	NA	IFI27	Interferon alpha-inducible protein 27, mitochondrial	GO:0016021	NA	NA	NA	NA	NA	NA
027f37dd-4360-478d-8909-81fe51defd4b	pfs1|263-00001	Pb_106_length_56869_cov_38.5809_ID_211	9050	9700	-	187	NA	NA	Fdx2	Ferredoxin-2, mitochondrial	NA	NA	NA	NA	NA	NA	NA
027f49f6-b624-49e3-a213-db565478afe7	pfs1|4114-00001	Pb_2013_length_2121_cov_265.182_ID_4025	149	2095	+	632	NA	inside repeat region	TY3B-G_255	Transposon Ty3-G Gag-Pol polyprotein	NA	NA	NA	NA	NA	NA	NA
028522f3-cefb-492b-a531-b447ce55c22f	pfs1|1171-00001	Pb_126_length_52020_cov_36.9356_ID_251	12644	15083	+	812	NA	NA	NA	NA	NA	NA	NA	NA	NA	NA	NA
02931575-a1de-4881-8b5e-82a21c264884	pfs1|2256-00001	Pb_1523_length_2912_cov_312.529_ID_3045	1347	2706	+	452	NA	inside repeat region	rnhA_12	Ribonuclease HI	GO:0003676|GO:0003676|GO:0004523|GO:0015074	NA	NA	NA	NA	NA	NA
02942351-f96e-4f4e-bcf2-6b307889c80e	pfs1|522-00001	Pb_111_length_54848_cov_32.8472_ID_221	1698	2061	+	74	NA	NA	NA	NA	NA	NA	NA	NA	NA	NA	NA
02996008-307d-428f-9f55-552d1c60e096	pfs1|5400-00001	Pb_2441_length_1656_cov_52.2368_ID_4881	307	811	+	167	NA	inside repeat region	NA	NA	NA	NA	NA	NA	NA	NA	NA
02a01fcf-712b-406b-8606-4e05a0284743	pfs1|2697-00001	Pb_1646_length_2663_cov_21.8411_ID_3291	1903	2263	-	119	NA	NA	NA	NA	NA	NA	NA	NA	NA	NA	NA
02a4fb6d-9201-42be-985b-e79cdc29c698	pfs1|9520-00001	Pb_446_length_15679_cov_35.3257_ID_891	11232	12007	-	179	NA	NA	NA	NA	NA	NA	NA	NA	NA	NA	NA
02b65e40-ae88-4392-9f28-7c008c26bdf6	pfs1|1512-00001	Pb_1344_length_3431_cov_56.3117_ID_2687	133	1309	+	334	NA	NA	NA	NA	NA	NA	NA	NA	NA	NA	NA
02b7f9cf-3e3a-4fa9-9123-73fc97092700	pfs1|9162-00001	Pb_4190_length_783_cov_69.753_ID_8379	102	333	+	76	<1kb	NA	NA	NA	NA	NA	NA	NA	NA	NA	NA
02bb0af8-5e14-4899-b843-233e365ab035	pfs1|6809-00001	Pb_29_length_92859_cov_37.5794_ID_57	47038	48812	-	516	NA	NA	NA	NA	GO:0008608|GO:0042729|GO:0072686	NA	NA	NA	NA	NA	NA
02cd6dc4-0657-4d91-bbe9-c5a95de3a7f1	pfs1|12251-00001	Pb_78_length_62524_cov_27.844_ID_155	52347	53433	+	361	NA	NA	NA	NA	NA	NA	Secreted	NA	NA	TMdomain	1
02cf61a9-1e3d-458c-b123-6f272b3dc6c5	pfs1|3227-00001	Pb_17_length_111491_cov_36.3361_ID_33	9769	14833	+	1661	NA	NA	NA	NA	NA	NA	NA	NA	NA	NA	NA
02d7510c-f74b-45c6-a7e3-3ce4a625f2db	pfs1|9541-00001	Pb_4493_length_680_cov_84.4467_ID_8985	196	673	+	60	<1kb	inside repeat region	NA	NA	NA	NA	NA	NA	NA	NA	NA
02dcb3de-07b2-4f96-a830-5f70051b287a	pfs1|9979-00001	Pb_48_length_78859_cov_37.114_ID_95	10941	12138	-	325	NA	NA	NA	NA	NA	NA	NA	NA	NA	NA	NA
02df436a-0421-468a-ac1b-06481fafaad3	pfs1|8271-00001	Pb_368_length_21105_cov_36.8589_ID_735	16053	16470	-	138	NA	inside repeat region	NA	NA	NA	NA	NA	NA	NA	NA	NA
02e0dc3e-d31a-408e-a632-49033f7c2bd6	pfs1|6951-00001	Pb_301_length_29020_cov_31.278_ID_601	4497	6004	-	389	NA	NA	sce3	Probable RNA-binding protein sce3	GO:0000166|GO:0003676	NA	NA	NA	NA	NA	NA
02f956bc-fd37-4507-b761-188252204dac	pfs1|5789-00001	Pb_259_length_34491_cov_31.9855_ID_517	11817	12362	+	163	NA	inside repeat region	NA	NA	NA	NA	NA	NA	NA	NA	NA
02fddeef-762b-4a52-93a4-f089df3517c8	pfs1|2832-00001	Pb_168_length_45422_cov_28.4963_ID_335	1987	2293	-	101	NA	NA	NA	NA	NA	NA	NA	NA	NA	NA	NA
03009f90-af80-4f6f-bebe-39eef80b23a9	pfs1|1643-00001	Pb_1379_length_3352_cov_88.6595_ID_2757	2179	3127	+	315	NA	inside repeat region	pol_248	Retrovirus-related Pol polyprotein from transposon 297	NA	NA	NA	NA	NA	NA	NA
03050a07-2abe-43a8-9db3-5df13839889c	pfs1|3814-00001	Pb_1973_length_2164_cov_131.798_ID_3945	97	907	+	269	NA	inside repeat region	POLX_120	Retrovirus-related Pol polyprotein from transposon TNT 1-94	NA	NA	NA	NA	NA	NA	NA
03065ed2-dfe2-416d-abe7-6d565cbc5275	pfs1|7614-00001	Pb_333_length_23460_cov_37.718_ID_665	10594	11018	-	117	NA	NA	atxn7l3	Ataxin-7-like protein 3	NA	NA	NA	NA	NA	NA	NA
030d8e3e-feb0-4908-9e78-f286aff7a38b	pfs1|584-00001	Pb_112_length_54772_cov_38.6663_ID_223	32506	33638	-	326	NA	NA	pc1755	UPF0301 protein pc1755	NA	NA	NA	NA	NA	NA	NA
03197755-a7c3-4d15-9a8a-2b56ec6895fc	pfs1|11823-00001	Pb_717_length_7927_cov_24.5599_ID_1433	5508	6393	-	294	NA	NA	NA	NA	NA	NA	NA	NA	NA	NA	NA
0320d82d-7ba1-42e0-9d92-4041ab2e7e2a	pfs1|1860-00001	Pb_142_length_49468_cov_42.0054_ID_283	13123	14044	+	306	NA	NA	TCEA1	Transcription elongation factor A protein 1	GO:0003676|GO:0006351|GO:0008270|GO:0003677|GO:0005634|GO:0006351|GO:0005634|GO:0006351|GO:0005634|GO:0006351|GO:0008270|GO:0006351|GO:0006357|GO:0032784	EPrGT00050000002389	NA	NA	NA	NA	NA
03236e08-4dfe-4f90-9ab1-0d59e7e5b837	pfs1|4081-00001	Pb_2000_length_2127_cov_286.292_ID_3999	12	1912	-	608	NA	inside repeat region	TY3B-G_105	Transposon Ty3-G Gag-Pol polyprotein	GO:0003676|GO:0015074	NA	NA	NA	NA	NA	NA
032767df-5308-43bf-8b1f-26a3c7cf4791	pfs1|1133-00001	Pb_125_length_52291_cov_35.4051_ID_249	5630	7826	+	731	NA	NA	exgA_0	Probable glucan 1,3-beta-glucosidase A	GO:0004553|GO:0005975|GO:0005975	NA	Secreted	NA	NA	TMdomain	1
032a5709-7882-4e4e-b606-7ab5ff763e17	pfs1|11673-00001	Pb_6_length_157460_cov_35.5039_ID_11	2474	2987	-	170	NA	NA	MSRA	Peptide methionine sulfoxide reductase	GO:0008113|GO:0055114	NA	NA	NA	NA	NA	NA
032ab6a3-0c6c-4b09-92de-58df857869e3	pfs1|11580-00001	Pb_689_length_8457_cov_50.6167_ID_1377	4295	8201	-	969	NA	inside repeat region	Tf2-6_2	Transposon Tf2-6 polyprotein	GO:0003676|GO:0015074	NA	NA	NA	NA	NA	NA
032abf1f-5e4d-4000-aa10-a758e15edd05	pfs1|1423-00001	Pb_131_length_51700_cov_36.7367_ID_261	22343	23107	+	167	NA	inside repeat region	Tf2-8_25	Transposon Tf2-8 polyprotein	NA	NA	NA	NA	NA	NA	NA
032eefee-4ad0-49f0-a87b-3bcbc7f8d11e	pfs1|11573-00001	Pb_688_length_8481_cov_49.797_ID_1375	1677	2511	-	277	NA	inside repeat region	NA	NA	NA	NA	NA	NA	NA	NA	NA
03344dcb-18dd-492f-8998-d30032b7b5ff	pfs1|3931-00001	Pb_19_length_109390_cov_39.7596_ID_37	60666	61398	-	243	NA	NA	NA	NA	NA	NA	NA	NA	NA	NA	NA
0336cdc5-3953-4e89-9f29-748670d0f8c9	pfs1|724-00001	Pb_1161_length_4084_cov_36.8848_ID_2321	3265	3945	-	181	NA	NA	NA	NA	GO:0003676|GO:0008270	NA	NA	NA	NA	NA	NA
033e3095-ee98-43a2-bd1d-92a5e0d3a5b9	pfs1|7173-00001	Pb_311_length_26637_cov_30.4364_ID_621	9554	10433	+	292	NA	NA	NLP3_0	Protein NLP3	NA	NA	NA	NA	NA	NA	NA
033ffbb3-ada8-4d36-80b8-098e8eaf3b7b	pfs1|2497-00001	Pb_159_length_46397_cov_33.8366_ID_317	4966	7105	-	712	NA	NA	tyw1	S-adenosyl-L-methionine-dependent tRNA 4-demethylwyosine synthase	GO:0003824|GO:0003824|GO:0051536|GO:0005506|GO:0010181|GO:0055114|GO:0010181|GO:0016491	NA	Secreted	NA	NA	NA	NA
03442db1-e7bd-4999-9758-cb679c3adb37	pfs1|2718-00001	Pb_164_length_46110_cov_43.2567_ID_327	32417	33095	-	225	NA	NA	NA	NA	NA	NA	NA	NA	NA	NA	NA
03543909-cc77-4061-a6cb-a1e24bdb7e5a	pfs1|3377-00001	Pb_183_length_43124_cov_35.2088_ID_365	19221	20146	+	286	NA	NA	NA	NA	NA	NA	NA	NA	NA	NA	NA
036625c9-fa42-41cb-9d54-4a5af5ba3f20	pfs1|4206-00001	Pb_204_length_40389_cov_34.8661_ID_407	17396	19184	-	595	NA	NA	HY5	Transcription factor HY5	GO:0003700|GO:0006355|GO:0043565	NA	NA	NA	NA	NA	NA
03693798-c51b-4e47-8a7a-dbb581be0e68	pfs1|7281-00001	Pb_3187_length_939_cov_21.5553_ID_6373	85	583	-	165	<1kb	NA	NA	NA	NA	NA	NA	NA	NA	NA	NA
03698674-dfcb-43ae-b9bc-71bb7bc5b189	pfs1|7260-00001	Pb_3173_length_1201_cov_286.273_ID_6345	1	1152	-	360	NA	inside repeat region	NA	NA	NA	NA	NA	NA	NA	NA	NA
036ea61c-978e-4794-907b-fad3cca9ca0e	pfs1|10421-00001	Pb_5287_length_465_cov_365.328_ID_10573	151	430	-	92	<1kb	NA	NA	NA	GO:0004190|GO:0006508	NA	NA	NA	NA	NA	NA
03891459-a009-4569-942f-bca0903b552c	pfs1|9053-00001	Pb_4102_length_816_cov_116.711_ID_8203	68	763	-	210	<1kb	inside repeat region	NA	NA	GO:0003676	NA	NA	NA	NA	NA	NA
03abbcb8-f4f2-4517-b01c-8e13f525e908	pfs1|4320-00001	Pb_208_length_40174_cov_35.2811_ID_415	36420	37593	-	329	NA	NA	Mmtag2	Multiple myeloma tumor-associated protein 2 homolog	NA	NA	NA	NA	NA	NA	NA
03b1523e-60aa-4af7-a56b-a0ce7cf884d7	pfs1|41-00001	Pb_1013_length_4963_cov_91.0391_ID_2025	2847	4733	+	568	NA	inside repeat region	Tf2-6_47	Transposon Tf2-6 polyprotein	GO:0003676|GO:0015074	NA	Secreted	NA	NA	NA	NA
03b23070-2ec3-4ff7-a7d9-d998753af823	pfs1|971-00001	Pb_1214_length_3896_cov_129.536_ID_2427	2	739	+	213	NA	inside repeat region	Tf2-8_24	Transposon Tf2-8 polyprotein	GO:0003676|GO:0015074	NA	NA	NA	NA	NA	NA
03cbf647-6c89-48e4-b2ba-a0cec6bfed56	pfs1|12854-00001	Pb_896_length_5792_cov_93.2694_ID_1791	44	844	-	239	NA	inside repeat region	POLX_3	Retrovirus-related Pol polyprotein from transposon TNT 1-94	NA	NA	NA	NA	NA	NA	NA
03d0529a-a9f8-4c4a-8495-cc31b02b78c6	pfs1|10362-00001	Pb_51_length_78236_cov_35.1804_ID_101	57226	58093	+	197	NA	NA	NA	NA	NA	NA	NA	NA	NA	NA	NA
03d0bea4-15bd-4e19-ae7d-d6045131ec27	pfs1|11752-00001	Pb_703_length_8255_cov_17.4595_ID_1405	6743	7100	+	118	NA	NA	NA	NA	NA	NA	NA	NA	NA	NA	NA
03dd9d35-7572-49bc-9c31-030d4b7852b6	pfs1|9398-00001	Pb_4372_length_721_cov_19.9882_ID_8743	334	655	-	106	<1kb	inside repeat region	NA	NA	NA	NA	NA	NA	NA	NA	NA
03e1005d-9d4b-4ca2-b981-b923d7e1e783	pfs1|10787-00001	Pb_571_length_11211_cov_26.2692_ID_1141	4115	4857	+	193	NA	inside repeat region	NA	NA	NA	NA	NA	NA	NA	NA	NA
03e397c4-53a1-46f2-8baa-00bfc4b3c6da	pfs1|10318-00001	Pb_516_length_12828_cov_37.9002_ID_1031	9193	10861	-	433	NA	NA	KC1_0	Casein kinase I	GO:0004672|GO:0005524|GO:0006468|GO:0004672|GO:0006468|GO:0016772	NA	NA	NA	NA	NA	NA
03e3a401-f60b-4bde-8f78-2c408426366b	pfs1|12262-00001	Pb_792_length_6869_cov_35.0774_ID_1583	83	524	+	146	NA	inside repeat region	pol_142	Pol polyprotein (Fragment)	GO:0003676|GO:0015074	NA	NA	NA	NA	NA	NA
03e429ce-a5e7-4033-b09f-643e29435e56	pfs1|13044-00001	Pb_929_length_5526_cov_24.3532_ID_1857	798	1203	+	134	NA	inside repeat region	GIP_98	Copia protein	NA	NA	NA	NA	NA	NA	NA
03e6e124-0f61-42e6-9b8a-fa634e33b255	pfs1|6286-00001	Pb_278_length_31990_cov_26.9323_ID_555	27898	28333	+	144	NA	inside repeat region	TY3B-G_4	Transposon Ty3-G Gag-Pol polyprotein	GO:0003676|GO:0015074	NA	NA	NA	NA	NA	NA
03ee1f0d-0148-49e7-b091-31fddf3b7256	pfs1|7943-00001	Pb_34_length_89277_cov_35.6611_ID_67	56550	58853	-	608	NA	NA	mtm1_2	Myotubularin	GO:0004725|GO:0016311|GO:0016791	NA	NA	NA	NA	NA	NA
03f508cc-d0ca-45b6-b323-6ceb169c01c9	pfs1|6528-00001	Pb_2888_length_1360_cov_110.412_ID_5775	411	1044	-	210	NA	inside repeat region	NA	NA	NA	NA	NA	NA	NA	NA	NA
03fdc1c9-a02e-4bfa-a897-c56b7125c1f3	pfs1|5198-00001	Pb_237_length_36749_cov_40.5019_ID_473	8486	9509	+	313	NA	NA	NA	NA	NA	NA	NA	NA	NA	NA	NA
0402a4f3-4e5c-4992-80e6-fa6b26c8f5ba	pfs1|12316-00001	Pb_7_length_145100_cov_37.9078_ID_13	13400	14450	+	349	NA	NA	NA	NA	NA	NA	NA	NA	NA	NA	NA
04047eab-a8b5-4b7b-99ce-d0234384cbb8	pfs1|13363-00001	Pb_995_length_5039_cov_22.4367_ID_1989	36	2432	-	706	NA	inside repeat region	POLX_173	Retrovirus-related Pol polyprotein from transposon TNT 1-94	GO:0003676|GO:0015074	NA	NA	NA	NA	NA	NA
04055edb-e91f-4391-be32-90ba231e6c4b	pfs1|6638-00001	Pb_2924_length_1337_cov_49.2397_ID_5847	466	826	-	119	NA	inside repeat region	NA	NA	NA	NA	NA	NA	NA	NA	NA
040a534f-81d6-4176-a5a3-78b4814b0a87	pfs1|4289-00001	Pb_207_length_40213_cov_38.7671_ID_413	25551	26453	+	241	NA	NA	ADK-A	Adenylate kinase 3	GO:0004017|GO:0004017|GO:0005524|GO:0016776|GO:0005524|GO:0006139|GO:0019205	NA	NA	NA	NA	NA	NA
040c59c6-4dc6-4446-8063-e9dfe6016f37	pfs1|10347-00001	Pb_51_length_78236_cov_35.1804_ID_101	15768	17874	-	701	NA	NA	NA	NA	NA	NA	NA	NA	NA	NA	NA
040f41a6-6593-4af9-8df1-cf9450d49bce	pfs1|10800-00001	Pb_574_length_10778_cov_28.394_ID_1147	6960	8886	+	641	NA	NA	pip5k3_0	1-phosphatidylinositol 3-phosphate 5-kinase	GO:0046872	NA	NA	NA	NA	NA	NA
041391d9-fc64-4402-809b-210e5ac7960c	pfs1|9543-00001	Pb_4497_length_679_cov_66.5181_ID_8993	128	467	+	112	<1kb	inside repeat region	NA	NA	NA	NA	NA	NA	NA	NA	NA
04188b47-dd36-4532-b1d7-d1c6159ff8d7	pfs1|6265-00001	Pb_2782_length_1429_cov_348.141_ID_5563	423	1342	+	281	NA	inside repeat region	TY3B-I_167	Transposon Ty3-I Gag-Pol polyprotein	GO:0003676|GO:0015074	NA	NA	NA	NA	NA	NA
041d136f-44f0-4e75-83ba-65305897ee89	pfs1|8679-00001	Pb_38_length_86524_cov_34.7206_ID_75	83129	84770	-	496	NA	NA	dnajc7	DnaJ homolog subfamily C member 7 homolog	GO:0005515	NA	NA	NA	NA	NA	NA
041da428-b3f6-4ec6-b700-f70ea10c4f41	pfs1|4484-00001	Pb_2139_length_1964_cov_75.343_ID_4277	582	1011	-	142	NA	inside repeat region	NA	NA	NA	NA	NA	NA	NA	NA	NA
041f21ae-bf3f-4b28-8808-e503253e7172	pfs1|11872-00001	Pb_725_length_7717_cov_40.5075_ID_1449	5716	6049	-	110	NA	NA	NA	NA	NA	NA	NA	NA	NA	NA	NA
041f540f-46c3-42a1-a3b1-dba5b98f5158	pfs1|10315-00001	Pb_516_length_12828_cov_37.9002_ID_1031	2703	4683	+	659	NA	NA	ycf45	Uncharacterized protein ycf45	GO:0003676	NA	NA	NA	NA	NA	NA
04269018-aafc-426d-a41d-0521e2a2a422	pfs1|10651-00001	Pb_554_length_11749_cov_24.3474_ID_1107	2269	3154	+	254	NA	inside repeat region	NA	NA	GO:0003676	NA	NA	NA	NA	NA	NA
042cddd6-1a7c-4029-8be1-c927634cee25	pfs1|1238-00001	Pb_1283_length_3668_cov_132.926_ID_2565	1206	3498	-	763	NA	NA	NA	NA	NA	NA	NA	NA	NA	NA	NA
043503a2-97fe-4976-bfea-2bc46d21a8df	pfs1|13307-00001	Pb_984_length_5093_cov_54.3455_ID_1967	4321	4930	-	202	NA	NA	NA	NA	NA	NA	NA	NA	NA	NA	NA
043da1f9-c930-4f0c-852f-93986cd1077b	pfs1|4495-00001	Pb_213_length_39569_cov_36.0197_ID_425	27353	28025	+	223	NA	NA	NA	NA	NA	NA	NA	NA	NA	NA	NA
04462dae-7fd4-4e75-8355-bb389d6b19db	pfs1|7133-00001	Pb_30_length_92094_cov_35.9065_ID_59	82961	83629	+	113	NA	NA	PIN1	Peptidyl-prolyl cis-trans isomerase Pin1	GO:0016853	NA	NA	NA	NA	NA	NA
0450c016-1c11-408e-84dd-30f4359390dc	pfs1|10430-00001	Pb_529_length_12533_cov_32.7479_ID_1057	5111	7232	-	545	NA	NA	C1GalTA	Glycoprotein-N-acetylgalactosamine 3-beta-galactosyltransferase 1	GO:0016020|GO:0016757	NA	NA	NA	NA	NA	NA
0451203f-74dc-41dd-96dc-bb3951b41899	pfs1|11152-00001	Pb_617_length_9958_cov_83.0518_ID_1233	6420	7782	+	453	NA	NA	Pgam5_0	Serine/threonine-protein phosphatase Pgam5, mitochondrial	NA	NA	NA	NA	NA	NA	NA
0463b677-604d-4cdd-ad22-5122294ac3d0	pfs1|7383-00001	Pb_3228_length_1172_cov_37.7684_ID_6455	29	1084	+	331	NA	inside repeat region	Tf2-8_13	Transposon Tf2-8 polyprotein	GO:0003676|GO:0015074	NA	NA	NA	NA	NA	NA
046b9e7d-8635-485c-9aa8-0352b1f1bb82	pfs1|4518-00001	Pb_214_length_39380_cov_36.2142_ID_427	17523	19143	+	539	NA	NA	NLP3_1	Protein NLP3	NA	NA	NA	NA	NA	NA	NA
0470d8ab-a104-4dab-b18f-3a3ba4df144e	pfs1|1343-00001	Pb_12_length_119400_cov_36.9367_ID_23	78326	78914	+	195	NA	NA	NA	NA	NA	NA	Secreted	NA	NA	NA	NA
047aab3b-c07c-4c10-8173-8220f3ba5726	pfs1|5276-00001	Pb_23_length_99807_cov_37.0639_ID_45	20243	21416	-	339	NA	NA	ipuF_0	Gamma-glutamyl-L-1-hydroxyisopropylamide hydrolase	NA	NA	NA	NA	NA	NA	NA
04843651-3792-41aa-b827-23746707863a	pfs1|6510-00001	Pb_2879_length_1363_cov_270.995_ID_5757	78	1297	+	311	NA	inside repeat region	pol_235	Retrovirus-related Pol polyprotein from transposon opus	NA	NA	NA	NA	NA	NA	NA
049ab7e8-8997-48a0-9e37-27a6d03b5bd6	pfs1|12397-00001	Pb_806_length_6686_cov_117.54_ID_1611	4019	6455	+	811	NA	inside repeat region	pol_330	Retrovirus-related Pol polyprotein from transposon opus	GO:0003676	NA	NA	NA	NA	NA	NA
049fa3e4-505a-4070-9931-456aaf28a56f	pfs1|2048-00001	Pb_1481_length_3057_cov_110.652_ID_2961	215	1528	+	411	NA	inside repeat region	pol_60	Retrovirus-related Pol polyprotein from transposon 17.6	GO:0003676|GO:0003676|GO:0004523	NA	NA	NA	NA	NA	NA
04a0749e-3b3c-4038-aef4-111ec62b834c	pfs1|800-00001	Pb_117_length_54386_cov_36.8899_ID_233	48455	48970	-	119	NA	NA	NA	NA	NA	NA	NA	NA	NA	NA	NA
04a7647b-de60-46aa-876f-6e6cb4907674	pfs1|11796-00001	Pb_70_length_66023_cov_38.2337_ID_139	55246	57097	-	591	NA	NA	MNN5_0	Alpha-1,2-mannosyltransferase MNN5	GO:0006486	NA	NA	NA	NA	NA	NA
04aa8a2d-76a6-4390-a83e-fb2962f6e7e2	pfs1|579-00001	Pb_112_length_54772_cov_38.6663_ID_223	18388	19304	-	277	NA	NA	NA	NA	NA	NA	NA	NA	NA	NA	NA
04b9e04d-af15-47b4-9ed2-5f834bd92777	pfs1|8097-00001	Pb_3591_length_1010_cov_484.94_ID_7181	236	993	+	229	NA	inside repeat region	NA	NA	GO:0004190|GO:0006508	NA	NA	NA	NA	NA	NA
04c33d06-06f7-488a-b0ab-780f8efc8026	pfs1|13367-00001	Pb_997_length_5038_cov_23.0065_ID_1993	770	1097	-	108	NA	inside repeat region	GIP_11	Copia protein	NA	NA	NA	NA	NA	NA	NA
04d6a5b5-a51b-41a3-b6ec-28a2573f3b0b	pfs1|13059-00001	Pb_92_length_58428_cov_35.6602_ID_183	38073	39216	-	380	NA	NA	NA	NA	NA	NA	NA	NA	NA	NA	NA
04dc7cfc-1a75-48e3-863d-7cdd3786491e	pfs1|10267-00001	Pb_50_length_78522_cov_31.5953_ID_99	70718	71871	+	351	NA	NA	NA	NA	NA	NA	NA	NA	NA	NA	NA
04df1ab8-8f32-4a44-9a96-47cbd40f3ea4	pfs1|6681-00001	Pb_2946_length_1328_cov_176.645_ID_5891	186	852	+	221	NA	NA	NA	NA	NA	NA	Secreted	NA	NA	NA	NA
04e01f97-cdef-42e5-8c18-e6ae5d78a419	pfs1|11926-00001	Pb_732_length_7519_cov_35.2232_ID_1463	6525	6816	-	96	NA	inside repeat region	NA	NA	NA	NA	NA	NA	NA	NA	NA
04eb185a-138b-402c-8e8d-03a7a2f8bbe5	pfs1|9248-00001	Pb_4253_length_758_cov_242.463_ID_8505	70	732	-	193	<1kb	NA	NA	NA	NA	NA	NA	NA	NA	NA	NA
04f0dd08-ce1b-4b0d-a332-50d5e89b0300	pfs1|3452-00001	Pb_1863_length_2310_cov_34.8026_ID_3725	913	1366	+	150	NA	inside repeat region	NA	NA	NA	NA	NA	NA	NA	NA	NA
04fa3d6b-3ce0-47d1-a571-0b5a995b5a19	pfs1|10832-00001	Pb_57_length_72243_cov_34.5324_ID_113	15977	17566	+	457	NA	NA	PCIF1	Phosphorylated CTD-interacting factor 1	NA	NA	NA	NA	NA	NA	NA
04ff771b-5609-4b03-ae19-2f95ca74acb3	pfs1|12639-00001	Pb_84_length_60337_cov_32.8476_ID_167	37213	38707	+	497	NA	NA	NA	NA	NA	NA	NA	NA	NA	NA	NA
05005695-59e8-4bf9-88ec-397359296af4	pfs1|4182-00001	Pb_203_length_40557_cov_31.9359_ID_405	25064	25853	+	262	NA	NA	RpS2	40S ribosomal protein S2	GO:0003723|GO:0003735|GO:0005840|GO:0006412|GO:0003735|GO:0005840|GO:0006412|GO:0003735|GO:0006412|GO:0015935	NA	NA	NA	NA	NA	NA
05029684-c464-4aeb-90d4-bdc599c9e1c9	pfs1|3691-00001	Pb_192_length_42239_cov_36.9368_ID_383	15844	18589	+	888	NA	NA	sph2	Sphingomyelinase C 2	NA	NA	NA	NA	NA	NA	NA
0504e10d-ce21-4b96-8043-ad31889df508	pfs1|9181-00001	Pb_41_length_82994_cov_35.3195_ID_81	24971	27905	-	977	NA	NA	PIGO	GPI ethanolamine phosphate transferase 3	GO:0003824|GO:0003824|GO:0008152	NA	NA	NA	NA	NA	NA
0508e6a0-8322-49c0-8b39-4f165b4de41e	pfs1|6075-00001	Pb_26_length_97642_cov_29.5461_ID_51	34423	35074	-	216	NA	NA	RKD5	Protein RKD5	NA	NA	NA	NA	NA	NA	NA
050c2e42-65d0-4d2a-9984-f574c0a1ad9a	pfs1|1161-00001	Pb_1265_length_3728_cov_33.8975_ID_2529	2475	2889	+	137	NA	inside repeat region	NA	NA	NA	NA	NA	NA	NA	NA	NA
05163104-18e1-4a26-a159-6eae1e71f80d	pfs1|2182-00001	Pb_14_length_118778_cov_37.165_ID_27	108798	109263	+	154	NA	NA	NA	NA	NA	NA	NA	NA	NA	NA	NA
051863f7-46e1-4c5f-a284-28bbc6f64cd3	pfs1|11081-00001	Pb_605_length_10254_cov_31.3809_ID_1209	5398	6681	-	395	NA	NA	NA	NA	NA	NA	NA	NA	NA	NA	NA
051dc84d-4a4c-4dea-91a2-0a9757656924	pfs1|2591-00001	Pb_160_length_46537_cov_38.5851_ID_319	39102	39677	+	145	NA	NA	MGST3	Microsomal glutathione S-transferase 3	NA	NA	NA	NA	NA	NA	NA
051f57b3-c534-41d4-85e4-7286e9a2f480	pfs1|12476-00001	Pb_81_length_61248_cov_35.5866_ID_161	43115	43662	+	149	NA	NA	FHY	Bifunctional riboflavin kinase/FMN phosphatase	GO:0008531|GO:0009231	EPrGT00050000002100	NA	NA	NA	NA	NA
0526df72-606b-4136-acb9-7f0717632278	pfs1|2948-00001	Pb_170_length_45372_cov_38.8045_ID_339	26530	27829	+	369	NA	NA	NA	NA	GO:0005515|GO:0046872	NA	NA	NA	NA	NA	NA
052ab16e-be50-4a4b-a81e-7bc14cdfa291	pfs1|7779-00001	Pb_341_length_22873_cov_40.7819_ID_681	6969	7728	+	231	NA	NA	NA	NA	NA	NA	NA	NA	NA	NA	NA
052b74a9-c7d5-4a37-a6b5-ac3bae9ba9b4	pfs1|7679-00001	Pb_3384_length_1099_cov_27.4805_ID_6767	78	1025	+	290	NA	inside repeat region	pol_454	Retrovirus-related Pol polyprotein from transposon 297	NA	NA	NA	NA	NA	NA	NA
052d434f-9a21-4793-b727-c7656770350b	pfs1|7877-00001	Pb_3473_length_1068_cov_105.334_ID_6945	17	887	-	228	NA	inside repeat region	NA	NA	NA	NA	NA	NA	NA	NA	NA
0532aee6-1ac0-4608-90b6-ecf7c2c133ec	pfs1|13342-00001	Pb_98_length_57655_cov_40.4737_ID_195	40628	42092	-	487	NA	NA	NA	NA	NA	NA	NA	NA	NA	NA	NA
053377d3-df99-4c4a-a9a5-f2e6a355dc53	pfs1|10130-00001	Pb_4_length_175690_cov_33.1881_ID_7	53420	57583	+	1232	NA	NA	sepA	Serine/threonine-protein kinase sepA	GO:0004672|GO:0005524|GO:0006468|GO:0004672|GO:0006468|GO:0005488|GO:0005524|GO:0016772	NA	NA	NA	NA	NA	NA
0537e2fd-0518-486f-865b-1fbb0999d047	pfs1|12613-00001	Pb_846_length_6262_cov_42.8209_ID_1691	1112	1487	+	124	NA	inside repeat region	NA	NA	NA	NA	NA	NA	NA	NA	NA
053acff4-8625-4dab-a7ad-c1dd6741d477	pfs1|4297-00001	Pb_2081_length_2035_cov_30.5058_ID_4161	1001	1919	-	305	NA	NA	NA	NA	NA	NA	NA	NA	NA	NA	NA
053dc498-b80a-4f55-bfca-5ff13a7a0be1	pfs1|9476-00001	Pb_442_length_15899_cov_32.8521_ID_883	1164	1707	+	180	NA	inside repeat region	NA	NA	NA	NA	NA	NA	NA	NA	NA
05410307-433c-40ed-85d6-bc8849f51c0e	pfs1|3369-00001	Pb_183_length_43124_cov_35.2088_ID_365	2194	4432	-	688	NA	NA	DGKB	Diacylglycerol kinase beta	GO:0003951|GO:0008152|GO:0004143|GO:0007205|GO:0035556	NA	NA	NA	NA	NA	NA
05413585-4257-403a-a879-4635e3c9e646	pfs1|12261-00001	Pb_791_length_6876_cov_23.2279_ID_1581	3729	6226	-	752	NA	inside repeat region	pol_93	Gag-Pol polyprotein	GO:0003676|GO:0015074	NA	NA	NA	NA	NA	NA
054b39f7-568e-4669-ae74-7a3a5b5c5518	pfs1|4729-00001	Pb_220_length_38307_cov_44.67_ID_439	20681	22038	-	327	NA	NA	bmt5_1	25S rRNA (uridine-N(3))-methyltransferase	GO:0046872	NA	NA	NA	NA	NA	NA
054e4c53-60b1-4bd6-9c7a-8d5ef12ab3c5	pfs1|12343-00001	Pb_7_length_145100_cov_37.9078_ID_13	72363	73551	+	395	NA	NA	CYCH1-1	Cyclin-H1-1	NA	NA	NA	NA	NA	NA	NA
055145fe-9534-40af-880a-dde1ca51db82	pfs1|7071-00001	Pb_308_length_27071_cov_46.2097_ID_615	2521	4111	+	529	NA	NA	EHD4	EH domain-containing protein 4	NA	NA	NA	NA	NA	NA	NA
05521e93-1104-4910-a6c9-c4211fa409ed	pfs1|1517-00001	Pb_1346_length_3427_cov_75.7915_ID_2691	1126	1426	+	99	NA	NA	NA	NA	NA	NA	NA	NA	NA	NA	NA
0552d9af-0976-45ef-879b-a1803180a044	pfs1|3984-00001	Pb_1_length_310098_cov_37.1603_ID_1	79390	80019	-	188	NA	NA	prkrip1	PRKR-interacting protein 1 homolog	NA	NA	NA	NA	NA	NA	NA
0552e7c0-49c0-4808-bde0-26c1afbced80	pfs1|2025-00001	Pb_147_length_48770_cov_35.4229_ID_293	7080	8931	+	471	NA	NA	NA	NA	NA	NA	NA	NA	NA	NA	NA
055b0b8d-6a52-4041-b08e-0e4e878df509	pfs1|6958-00001	Pb_301_length_29020_cov_31.278_ID_601	25239	25722	-	160	NA	NA	NA	NA	NA	NA	NA	NA	NA	NA	NA
055dd4d9-48fe-4333-9c86-a8de2d95ba95	pfs1|4462-00001	Pb_2126_length_1980_cov_112.383_ID_4251	547	970	-	86	NA	inside repeat region	NA	NA	NA	NA	NA	NA	NA	NA	NA
055fa2b1-9baa-4e5e-98aa-ca3c0780c2e1	pfs1|7041-00001	Pb_306_length_27510_cov_36.0761_ID_611	13234	14116	+	293	NA	NA	HSF2_3	Heat shock factor protein 2	GO:0003700|GO:0005634|GO:0006355|GO:0043565	NA	NA	NA	NA	NA	NA
0563a48d-876c-4ddc-ae43-57a8ddb8d755	pfs1|13368-00001	Pb_997_length_5038_cov_23.0065_ID_1993	2694	3300	-	201	NA	inside repeat region	POLX_175	Retrovirus-related Pol polyprotein from transposon TNT 1-94	GO:0003676|GO:0015074	NA	NA	NA	NA	NA	NA
056579d9-5275-4a48-9f30-b412f4848314	pfs1|9366-00001	Pb_433_length_16265_cov_37.3556_ID_865	8195	9677	+	493	NA	NA	NA	NA	GO:0003700|GO:0006355|GO:0043565	NA	NA	NA	NA	NA	NA
0573e37b-25ad-4341-92a6-e1a45c1fd3d7	pfs1|3903-00001	Pb_19_length_109390_cov_39.7596_ID_37	19701	21951	+	749	NA	NA	PREP	Prolyl endopeptidase	GO:0004252|GO:0006508|GO:0004252|GO:0070008|GO:0006508|GO:0008236	NA	NA	NA	NA	NA	NA
0575e795-fbb3-4a76-9eee-49429ac46f7e	pfs1|3192-00001	Pb_178_length_43875_cov_36.0864_ID_355	12968	14022	+	275	NA	NA	EXOSC8	Exosome complex component RRP43	NA	NA	NA	NA	NA	NA	NA
0578059a-ed88-486a-9eb4-ed74eb088a76	pfs1|7190-00001	Pb_312_length_26574_cov_24.1873_ID_623	20666	22432	-	461	NA	inside repeat region	AtMg00820_3	Uncharacterized mitochondrial protein AtMg00820	NA	NA	NA	NA	NA	NA	NA
057bd593-86fd-4f17-811c-c2d8ddb07f05	pfs1|2409-00001	Pb_156_length_47238_cov_34.1366_ID_311	29612	30119	-	168	NA	NA	NA	NA	NA	NA	NA	NA	NA	NA	NA
0584416f-d550-4026-afe4-2729b66c40e5	pfs1|12920-00001	Pb_8_length_143205_cov_37.8924_ID_15	102310	103239	+	226	NA	NA	hslV	ATP-dependent protease subunit HslV	GO:0004298|GO:0004298|GO:0005839|GO:0051603|GO:0004298|GO:0006508|GO:0009376	NA	NA	NA	NA	NA	NA
0592d966-c9a6-4047-affb-4d7b8e7f0f4f	pfs1|1462-00001	Pb_132_length_51403_cov_35.384_ID_263	42392	43097	+	234	NA	NA	NA	NA	NA	NA	NA	NA	NA	NA	NA
059e5f46-8171-4436-a774-a45bfd205b5c	pfs1|4637-00001	Pb_2192_length_1921_cov_157.808_ID_4383	43	1887	-	600	NA	inside repeat region	POL_43	Retrovirus-related Pol polyprotein from transposon 412	GO:0003676|GO:0015074	NA	NA	NA	NA	NA	NA
059e9e60-e92b-4bc7-b753-9261ffd0dbab	pfs1|4984-00001	Pb_22_length_103805_cov_38.7503_ID_43	35823	37945	-	678	NA	NA	CG7456	Conserved oligomeric Golgi complex subunit 4	NA	NA	NA	NA	NA	NA	NA
05a14937-c869-476d-80d2-d174da8ce743	pfs1|10846-00001	Pb_57_length_72243_cov_34.5324_ID_113	49658	50492	-	277	NA	NA	NA	NA	GO:0005515	NA	NA	NA	NA	NA	NA
05a94232-94ef-4a24-b59d-1eb625a9dde5	pfs1|7248-00001	Pb_316_length_25846_cov_44.5861_ID_631	9109	10117	-	335	NA	NA	CYB5	Cytochrome b5	GO:0005515|GO:0020037	NA	NA	NA	NA	NA	NA
05aea89f-67b7-4e89-8dab-cf14089e202f	pfs1|8133-00001	Pb_35_length_89149_cov_37.4966_ID_69	57408	58092	+	227	NA	NA	mybJ_2	Myb-like protein J	GO:0003677|GO:0003682	NA	NA	NA	NA	NA	NA
05b1cfe9-3b03-452e-8075-ab509ce70741	pfs1|9279-00001	Pb_427_length_16480_cov_34.7462_ID_853	694	1318	-	207	NA	NA	NA	NA	NA	NA	NA	NA	NA	NA	NA
05b212b9-a290-4df5-b9d6-bd4fb136ecbc	pfs1|1819-00001	Pb_1417_length_3244_cov_59.4687_ID_2833	593	1608	+	313	NA	inside repeat region	Tf2-6_22	Transposon Tf2-6 polyprotein	GO:0003676|GO:0015074	NA	NA	NA	NA	NA	NA
05b2db9e-9083-4b86-8932-4de8b5ada7f8	pfs1|11574-00001	Pb_688_length_8481_cov_49.797_ID_1375	2725	4145	-	452	NA	inside repeat region	NA	NA	NA	NA	NA	NA	NA	NA	NA
05bf0a10-78e2-4a45-9606-56010b38420d	pfs1|7649-00001	Pb_335_length_23134_cov_24.3848_ID_669	21669	22708	-	319	NA	NA	NA	NA	NA	NA	NA	NA	NA	NA	NA
05c01f70-9587-429d-a82d-dccb1fcc6a31	pfs1|9799-00001	Pb_46_length_79502_cov_33.7549_ID_91	66226	66684	+	125	NA	NA	GLRX	Glutaredoxin	GO:0009055|GO:0015035|GO:0045454|GO:0009055|GO:0045454|GO:0045454	NA	NA	NA	NA	NA	NA
05cbea35-e751-4026-92e4-631c1e541f0a	pfs1|2480-00001	Pb_158_length_46805_cov_33.4479_ID_315	41366	42794	-	475	NA	NA	NA	NA	NA	NA	NA	NA	NA	NA	NA
05d3534f-d70e-4ef0-a342-82a6e016ee08	pfs1|6818-00001	Pb_29_length_92859_cov_37.5794_ID_57	64383	66216	-	364	NA	NA	Tgds	dTDP-D-glucose 4,6-dehydratase	GO:0003824|GO:0050662	NA	NA	NA	NA	NA	NA
05dfddff-693d-4044-a8c4-d82c30e71d73	pfs1|7724-00001	Pb_33_length_89679_cov_36.1607_ID_65	34004	35599	+	482	NA	NA	TRMT13	tRNA:m(4)X modification enzyme TRM13 homolog	GO:0008033|GO:0008168|GO:0008168	NA	NA	NA	NA	NA	NA
05e1cc8d-cdc1-45b6-816d-ccb2bac83be9	pfs1|3345-00001	Pb_182_length_43244_cov_31.3956_ID_363	7984	12060	+	1331	NA	NA	Stxbp5	Syntaxin-binding protein 5	GO:0005515|GO:0016021|GO:0016192	NA	NA	NA	NA	NA	NA
05e6012c-cf23-4c96-a689-a7db553a65ba	pfs1|12688-00001	Pb_85_length_60007_cov_37.6894_ID_169	19648	20311	-	220	NA	NA	ZNF410_1	Zinc finger protein 410	GO:0003676|GO:0046872	NA	NA	NA	NA	NA	NA
05e782ea-4d84-4f88-acfe-b4751e88b394	pfs1|12817-00001	Pb_889_length_5882_cov_52.2565_ID_1777	2173	4412	+	714	NA	NA	NA	NA	NA	NA	NA	NA	NA	NA	NA
05e851db-34ea-4dfc-af73-85712b9fb990	pfs1|5669-00001	Pb_253_length_35037_cov_30.2571_ID_505	3497	4040	-	180	NA	inside repeat region	NA	NA	NA	NA	NA	NA	NA	NA	NA
05e86f02-efb5-4b38-b9c6-d8b9717d3d29	pfs1|2564-00001	Pb_1602_length_2760_cov_65.6924_ID_3203	1113	2716	-	433	NA	inside repeat region	Tf2-6_51	Transposon Tf2-6 polyprotein	GO:0003676|GO:0015074	NA	NA	NA	NA	NA	NA
05eb91fb-7b59-4167-b79d-4cddedfb012a	pfs1|1188-00001	Pb_126_length_52020_cov_36.9356_ID_251	44593	45345	-	138	NA	NA	NA	NA	GO:0005975	NA	NA	NA	NA	NA	NA
0612c362-8eb4-4c93-ab7e-6586105acce1	pfs1|3710-00001	Pb_193_length_42236_cov_32.5975_ID_385	3193	4274	-	262	NA	inside repeat region	NA	NA	GO:0003676|GO:0008270	NA	NA	NA	NA	NA	NA
061545fc-7514-47b9-869d-0f916fb12af0	pfs1|73-00001	Pb_101_length_57317_cov_33.4495_ID_201	47470	48217	+	248	NA	NA	UREF	Urease accessory protein F	GO:0006807|GO:0016151	NA	NA	NA	NA	NA	NA
061d887e-b3f8-499c-a6ae-89ef3ded70c0	pfs1|8320-00001	Pb_36_length_87424_cov_33.8152_ID_71	72490	73707	-	383	NA	NA	NA	NA	GO:0046983	NA	NA	NA	NA	NA	NA
061ddd0e-1147-4471-9e88-a69ec5ec899c	pfs1|3860-00001	Pb_198_length_41244_cov_30.9466_ID_395	33607	36378	+	871	NA	NA	NA	NA	NA	NA	NA	NA	NA	NA	NA
0621b60c-6486-4a5e-b2b2-930d0eb86cdf	pfs1|5650-00001	Pb_252_length_35063_cov_38.6187_ID_503	16666	19797	+	969	NA	NA	NA	NA	NA	NA	NA	NA	NA	NA	NA
06231135-a3e7-440c-aca4-c97eaca521fb	pfs1|75-00001	Pb_101_length_57317_cov_33.4495_ID_201	52168	53413	-	350	NA	inside repeat region	GIP_7	Copia protein	NA	NA	NA	NA	NA	NA	NA
0624308d-9463-42d5-82f1-e45eb26092a9	pfs1|7893-00001	Pb_3489_length_1060_cov_229.395_ID_6977	599	851	+	83	NA	inside repeat region	TY3B-G_76	Transposon Ty3-G Gag-Pol polyprotein	GO:0003676|GO:0015074	NA	NA	NA	NA	NA	NA
062cbe10-7430-448c-8c5e-96836c8f242c	pfs1|5732-00001	Pb_256_length_34705_cov_34.4647_ID_511	24926	26732	-	601	NA	NA	HAS1	ATP-dependent RNA helicase HAS1	GO:0003676|GO:0005524	NA	NA	NA	NA	NA	NA
062ffea6-09cf-4a8b-b862-08aa7e823a6e	pfs1|11961-00001	Pb_73_length_64877_cov_33.0663_ID_145	38726	39677	+	316	NA	NA	CIPK4	CBL-interacting protein kinase 4	GO:0004672|GO:0005524|GO:0006468|GO:0016772	NA	NA	NA	NA	NA	NA
0630a86a-b033-4cc5-83ed-fa734ae3a20e	pfs1|8859-00001	Pb_3_length_181673_cov_37.7352_ID_5	63248	64127	+	292	NA	NA	NA	NA	NA	NA	NA	NA	NA	NA	NA
0637126b-dae8-4866-ae09-ad715a5fbe5f	pfs1|13165-00001	Pb_958_length_5230_cov_98.4499_ID_1915	604	2079	+	317	NA	NA	NDUFAF5	Arginine-hydroxylase NDUFAF5, mitochondrial	GO:0008152|GO:0008168	NA	NA	NA	NA	NA	NA
063abbfb-9f30-4921-8aa5-df269d39afae	pfs1|6689-00001	Pb_294_length_29926_cov_49.1436_ID_587	13888	15016	+	375	NA	NA	BGL2_1	Glucan 1,3-beta-glucosidase	GO:0004553|GO:0005975|GO:0005975	NA	Secreted	NA	NA	NA	NA
0641108b-b550-42d9-b368-23ada29209d5	pfs1|2017-00001	Pb_1478_length_3062_cov_116.794_ID_2955	2331	3042	-	236	NA	inside repeat region	TY3B-G_95	Transposon Ty3-G Gag-Pol polyprotein	GO:0003676|GO:0015074	NA	NA	NA	NA	NA	NA
06469414-d254-4b8b-990f-37b0ab18a927	pfs1|12919-00001	Pb_8_length_143205_cov_37.8924_ID_15	100514	102192	-	458	NA	NA	trappc13	Trafficking protein particle complex subunit 13	NA	NA	NA	NA	NA	NA	NA
0647a13f-ad5f-4bc9-a83a-61a9f3bd4828	pfs1|12955-00001	Pb_906_length_5714_cov_50.2431_ID_1811	71	860	+	198	NA	NA	gefF_0	Ras guanine nucleotide exchange factor F	GO:0005515	NA	Secreted	NA	NA	NA	NA
0648eef8-b3b8-4a1f-835b-32442f685557	pfs1|12216-00001	Pb_784_length_6949_cov_16.8558_ID_1567	4178	5829	-	471	NA	NA	NA	NA	GO:0003676|GO:0008270	NA	NA	NA	NA	NA	NA
0651e914-f7ab-4ea8-ac85-5f9dcf6cd0c1	pfs1|8767-00001	Pb_396_length_18697_cov_25.0945_ID_791	8105	9347	-	413	NA	NA	NA	NA	NA	NA	NA	NA	NA	NA	NA
06568e8f-a752-44e7-9e04-a3eefd0a2594	pfs1|434-00001	Pb_10_length_122925_cov_30.5206_ID_19	60904	61750	+	281	NA	NA	lpxC	UDP-3-O-acyl-N-acetylglucosamine deacetylase	GO:0008759|GO:0009245	NA	NA	NA	NA	NA	NA
0659f376-edd5-4328-822a-a4664acbd64a	pfs1|2546-00001	Pb_15_length_117503_cov_31.0265_ID_29	78136	79468	+	443	NA	NA	BGL2_0	Glucan 1,3-beta-glucosidase	GO:0005975	NA	Secreted	NA	NA	NA	NA
065a4610-baf6-46b8-8c58-ba7673b9a22a	pfs1|591-00001	Pb_112_length_54772_cov_38.6663_ID_223	47781	50282	+	785	NA	NA	NAA15	N-terminal acetyltransferase A complex auxiliary subunit NAA15	GO:0005515	NA	NA	NA	NA	NA	NA
0660cb80-3521-419d-b80d-2fc525205e8e	pfs1|6381-00001	Pb_281_length_31694_cov_40.6602_ID_561	11256	11842	+	149	NA	NA	NA	NA	NA	NA	NA	NA	NA	NA	NA
066117ee-01b6-49d8-935c-d421617a7ce0	pfs1|12142-00001	Pb_76_length_64471_cov_35.4267_ID_151	57145	58056	+	280	NA	NA	mss51	Protein mss51	NA	NA	NA	NA	NA	NA	NA
06618eac-eb40-48c5-bf17-bd47cbcb8582	pfs1|12443-00001	Pb_813_length_6575_cov_86.9538_ID_1625	5256	5640	-	127	NA	inside repeat region	NA	NA	NA	NA	NA	NA	NA	NA	NA
066743a1-7798-40f0-ac11-3bbf29010d5f	pfs1|4515-00001	Pb_214_length_39380_cov_36.2142_ID_427	6294	8034	+	579	NA	NA	NA	NA	GO:0006810|GO:0016021	NA	NA	NA	NA	NA	NA
06697c34-2a9e-4491-9784-ec11ec56d4c5	pfs1|9642-00001	Pb_4595_length_652_cov_114.457_ID_9189	247	565	-	105	<1kb	NA	NA	NA	NA	NA	NA	NA	NA	NA	NA
0674a7a9-7bcd-4edd-901d-92c0bf570f46	pfs1|8084-00001	Pb_358_length_21499_cov_36.8478_ID_715	5320	6947	+	492	NA	NA	NA	NA	NA	NA	NA	NA	NA	NA	NA
0678ac5b-7414-4761-9c82-b14b1e3738d9	pfs1|2808-00001	Pb_167_length_45447_cov_35.8055_ID_333	29929	31300	+	402	NA	NA	TMEM43	Transmembrane protein 43	NA	NA	NA	NA	NA	NA	NA
0679d2a8-2310-444f-9937-6f2c3fee69d2	pfs1|10305-00001	Pb_515_length_12856_cov_29.13_ID_1029	2243	4221	+	629	NA	NA	NA	NA	NA	NA	NA	NA	NA	NA	NA
06866f4c-d17e-41f0-a1a1-7eed36cb881c	pfs1|5281-00001	Pb_23_length_99807_cov_37.0639_ID_45	27930	29157	-	408	NA	NA	NA	NA	NA	NA	NA	NA	NA	NA	NA
0687b8cb-6871-4745-bf44-55da2d7a4329	pfs1|9118-00001	Pb_4155_length_797_cov_0.502985_ID_8309	175	681	-	145	<1kb	NA	NA	NA	NA	NA	NA	NA	NA	NA	NA
0687bbe2-ee3d-43d7-92a2-9bd758fa3c5b	pfs1|7377-00001	Pb_3222_length_1175_cov_76.9571_ID_6443	63	859	-	237	NA	inside repeat region	NA	NA	NA	NA	NA	NA	NA	NA	NA
068a0512-1596-4c4f-936a-88dc403c43e7	pfs1|2686-00001	Pb_163_length_46207_cov_29.2598_ID_325	40643	42773	+	709	NA	NA	prs1	Putative proline--tRNA ligase C19C7.06	GO:0000166|GO:0004812|GO:0005524|GO:0006418|GO:0000166|GO:0004827|GO:0005524|GO:0005737|GO:0006433|GO:0002161|GO:0004812|GO:0006418|GO:0004827|GO:0005524|GO:0005737|GO:0006433	NA	NA	NA	NA	NA	NA
068df8b7-742a-4233-a6fe-edc8df6b39e5	pfs1|7076-00001	Pb_308_length_27071_cov_46.2097_ID_615	13042	20203	-	2386	NA	NA	NA	NA	NA	NA	NA	NA	NA	NA	NA
068e3a64-b7a5-4fbc-a724-2eb579ec3458	pfs1|3657-00001	Pb_191_length_42421_cov_25.7469_ID_381	1126	1486	+	119	NA	inside repeat region	NA	NA	NA	NA	NA	NA	NA	NA	NA
068eb246-ebe9-4146-99b6-7906c46ce481	pfs1|6935-00001	Pb_300_length_29147_cov_30.1968_ID_599	13996	14884	+	295	NA	NA	Prss56_1	Serine protease 56	GO:0003824|GO:0004252|GO:0006508	NA	NA	NA	NA	NA	NA
06900874-8516-42c2-846f-9943636e702c	pfs1|9749-00001	Pb_4673_length_630_cov_68.7078_ID_9345	29	592	+	162	<1kb	NA	abcG17-1	ABC transporter G family member 17	GO:0016020	NA	NA	NA	NA	NA	NA
0690cc00-82c1-44b4-8344-f88a78948af6	pfs1|5471-00001	Pb_2472_length_1635_cov_105.162_ID_4943	83	374	+	96	NA	inside repeat region	NA	NA	NA	NA	NA	NA	NA	NA	NA
0691c34f-a142-4226-b1fe-35eed1b83268	pfs1|9752-00001	Pb_467_length_14751_cov_25.5201_ID_933	167	1920	+	394	NA	inside repeat region	Tf2-9_70	Transposon Tf2-9 polyprotein	GO:0003676|GO:0015074	NA	NA	NA	NA	NA	NA
06930191-8e10-40e5-8f3d-ab4f82fd97f8	pfs1|7790-00001	Pb_3426_length_1087_cov_307.603_ID_6851	48	935	-	263	NA	inside repeat region	pol_282	Retrovirus-related Pol polyprotein from transposon opus	NA	NA	NA	NA	NA	NA	NA
0694dde4-7ddf-4aa6-97ce-fa2cbf75761b	pfs1|6690-00001	Pb_294_length_29926_cov_49.1436_ID_587	17425	18807	+	435	NA	NA	NA	NA	NA	NA	Secreted	NA	NA	TMdomain	1
06966d95-48bd-4f92-9e09-32143e204ca6	pfs1|5423-00001	Pb_2453_length_1647_cov_39.8257_ID_4905	41	518	+	158	NA	inside repeat region	TY3B-I_163	Transposon Ty3-I Gag-Pol polyprotein	GO:0003676|GO:0015074	NA	NA	NA	NA	NA	NA
069fd2c0-71a0-4c9e-b153-1e10dfeb2b0a	pfs1|3226-00001	Pb_17_length_111491_cov_36.3361_ID_33	7972	9622	-	549	NA	NA	NA	NA	GO:0005515	NA	NA	NA	NA	NA	NA
06a0e6b9-6598-4d06-84c1-788520809676	pfs1|3964-00001	Pb_1_length_310098_cov_37.1603_ID_1	18260	21040	+	821	NA	NA	bop1	Ribosome biogenesis protein bop1	GO:0005515|GO:0006364|GO:0042254	EPrGT00050000000820	NA	NA	NA	NA	NA
06ac923a-a3fe-4842-87ea-0369bfdeeba3	pfs1|5971-00001	Pb_2666_length_1503_cov_61.1214_ID_5331	370	1257	-	270	NA	inside repeat region	NA	NA	NA	NA	NA	NA	NA	NA	NA
06b93085-1069-4bad-86b7-b24e52276d4f	pfs1|12719-00001	Pb_867_length_6046_cov_61.2274_ID_1733	2420	2852	+	143	NA	inside repeat region	TY3B-I_175	Transposon Ty3-I Gag-Pol polyprotein	GO:0003676	NA	NA	NA	NA	NA	NA
06bd53be-f9ed-4f30-b260-f68bb5a513be	pfs1|3033-00001	Pb_1739_length_2495_cov_82.3847_ID_3477	412	871	-	152	NA	inside repeat region	NA	NA	NA	NA	NA	NA	NA	NA	NA
06c4b1fb-aa7a-427d-a556-6f1f3764432d	pfs1|11873-00001	Pb_725_length_7717_cov_40.5075_ID_1449	6509	7461	-	300	NA	inside repeat region	Tf2-9_36	Transposon Tf2-9 polyprotein	NA	NA	NA	NA	NA	NA	NA
06ca2326-769c-4167-81bc-e4ba659de108	pfs1|7138-00001	Pb_3102_length_1236_cov_115.859_ID_6203	414	1079	+	191	NA	NA	NA	NA	NA	NA	NA	NA	NA	NA	NA
06d1f23a-03e5-480b-8493-9ddbd566d5e4	pfs1|10634-00001	Pb_5513_length_398_cov_20.3985_ID_11025	15	288	-	90	<1kb	NA	GIP_38	Copia protein	NA	NA	NA	NA	NA	NA	NA
06d33296-b397-4bda-9527-f83d17c4adf9	pfs1|9359-00001	Pb_432_length_16283_cov_44.8426_ID_863	15337	16185	+	254	NA	inside repeat region	NA	NA	NA	NA	NA	NA	NA	NA	NA
06d3c5c2-8e12-42cd-8af8-d459dbcc2030	pfs1|6357-00001	Pb_280_length_31782_cov_35.0262_ID_559	10681	12310	-	542	NA	NA	CTN	Cactin	GO:0005515	EPrGT00050000000656	NA	NA	NA	NA	NA
06da67fe-45dc-470a-bbb5-ff87fe01367a	pfs1|4516-00001	Pb_214_length_39380_cov_36.2142_ID_427	10480	13001	-	792	NA	NA	NA	NA	GO:0003712|GO:0004402|GO:0005634|GO:0006355|GO:0008270	NA	NA	NA	NA	NA	NA
06dc16ca-2d79-4af8-9983-90759ff402f4	pfs1|1779-00001	Pb_1403_length_3301_cov_49.8352_ID_2805	1469	1913	-	147	NA	inside repeat region	TY3B-I_98	Transposon Ty3-I Gag-Pol polyprotein	NA	NA	NA	NA	NA	NA	NA
06dc884d-e162-4e8e-aaed-c42bb3b21cc9	pfs1|5024-00001	Pb_230_length_37235_cov_34.0923_ID_459	4437	5685	-	203	NA	NA	RL13A	60S ribosomal protein L13a	GO:0003735|GO:0005840|GO:0006412|GO:0003735|GO:0006412|GO:0015934	NA	NA	NA	NA	NA	NA
06f412f7-122a-4a87-b040-805816beaefd	pfs1|9858-00001	Pb_478_length_14489_cov_30.7601_ID_955	3518	5339	-	606	NA	NA	NA	NA	NA	NA	Secreted	NA	NA	NA	NA
06f423fa-fe3d-447c-b99d-7aba67a4cfba	pfs1|12840-00001	Pb_890_length_5844_cov_24.0728_ID_1779	917	1199	+	93	NA	NA	NA	NA	NA	NA	NA	NA	NA	NA	NA
06f45eb0-7412-4294-85ea-b26510a19f72	pfs1|3631-00001	Pb_190_length_42450_cov_36.9021_ID_379	5406	6206	+	231	NA	NA	NA	NA	NA	NA	NA	NA	NA	NA	NA
06f5c3e3-43d0-484f-b60f-6ff7f5a32fbf	pfs1|4846-00001	Pb_2250_length_1850_cov_112.835_ID_4499	1122	1763	+	187	NA	NA	NA	NA	GO:0005515	NA	NA	NA	NA	NA	NA
06f6ef20-9b3f-4b24-8a84-996302276a7d	pfs1|6270-00001	Pb_2787_length_1426_cov_20.8322_ID_5573	618	1334	+	210	NA	NA	NA	NA	NA	NA	NA	NA	NA	NA	NA
06f877ab-fac0-453b-aea5-96a18f3fcec2	pfs1|9389-00001	Pb_435_length_16172_cov_28.8473_ID_869	6721	7312	-	196	NA	NA	NA	NA	NA	NA	NA	NA	NA	NA	NA
06fa8656-4f6a-48aa-a7a1-8c38e1da7328	pfs1|8867-00001	Pb_3_length_181673_cov_37.7352_ID_5	81698	82677	+	168	NA	NA	NA	NA	NA	NA	Secreted	NA	NA	NA	NA
06fdaa9a-2bfa-4510-aae3-edea9bec200b	pfs1|6916-00001	Pb_2_length_229436_cov_37.7387_ID_3	216746	220988	+	1413	NA	NA	DNAJB3	DnaJ homolog subfamily B member 3	GO:0005509	NA	NA	NA	NA	NA	NA
06ff3735-79e0-49d1-a3ce-92e46185c66c	pfs1|11252-00001	Pb_630_length_9735_cov_54.8321_ID_1259	5360	6623	-	420	NA	NA	mcm9_1	DNA helicase MCM9	GO:0003677|GO:0005524|GO:0006260	NA	NA	NA	NA	NA	NA
070295e6-4aa1-41f4-bd55-ab81fbd1ca94	pfs1|6999-00001	Pb_3048_length_1266_cov_228.812_ID_6095	12	1245	+	352	NA	inside repeat region	NA	NA	NA	NA	NA	NA	NA	NA	NA
07051a81-44dd-48b2-9726-70327d7f1cc4	pfs1|8942-00001	Pb_4034_length_843_cov_490.493_ID_8067	372	834	-	153	<1kb	inside repeat region	AtMg00860_9	Uncharacterized mitochondrial protein AtMg00860	NA	NA	NA	NA	NA	NA	NA
07064490-ad9b-49b9-9f93-93772717b662	pfs1|1911-00001	Pb_1440_length_3180_cov_152.14_ID_2879	155	3072	-	910	NA	inside repeat region	pol_218	Retrovirus-related Pol polyprotein from transposon opus	GO:0003676|GO:0003676|GO:0004523	NA	NA	NA	NA	NA	NA
070704ea-4904-4f0b-b4c1-8d1985599440	pfs1|10788-00001	Pb_571_length_11211_cov_26.2692_ID_1141	6642	7263	-	206	NA	inside repeat region	pol_59	Retrovirus-related Pol polyprotein from transposon opus	NA	NA	NA	NA	NA	NA	NA
0711a421-3a08-42ea-bf47-b744f27fb0a3	pfs1|4265-00001	Pb_2071_length_2044_cov_166.074_ID_4141	380	1864	-	470	NA	inside repeat region	pol_2	Retrovirus-related Pol polyprotein from transposon 17.6	GO:0003676	NA	NA	NA	NA	NA	NA
0715f559-199c-47b5-9e2c-d78e0eef71b8	pfs1|8404-00001	Pb_374_length_20659_cov_32.794_ID_747	18936	19344	-	135	NA	NA	NA	NA	NA	NA	NA	NA	NA	NA	NA
0717b432-096c-43fb-b29f-5017fcf0a169	pfs1|4343-00001	Pb_209_length_40051_cov_36.732_ID_417	25542	26347	+	216	NA	NA	UCR1-1	Cytochrome b-c1 complex subunit Rieske-1, mitochondrial	GO:0008121|GO:0016020|GO:0055114|GO:0008121|GO:0055114|GO:0016491|GO:0051537|GO:0055114	NA	NA	NA	NA	NA	NA
071f67c0-45be-4fdd-844b-811d2323eb82	pfs1|11047-00001	Pb_5_length_158301_cov_37.5637_ID_9	133762	134299	-	98	NA	NA	NA	NA	NA	NA	NA	NA	NA	NA	NA
072221a9-ba76-43e8-860e-d1c4d21c3d7c	pfs1|11133-00001	Pb_611_length_10022_cov_31.8675_ID_1221	5724	6913	+	353	NA	NA	glk_0	Glucokinase	GO:0004340|GO:0005524|GO:0006096|GO:0051156	NA	NA	NA	NA	NA	NA
0723bb57-14d9-443a-aa47-eb430b5aeda5	pfs1|512-00001	Pb_1116_length_4293_cov_1.23164_ID_2231	1281	1993	-	188	NA	NA	NA	NA	NA	NA	NA	NA	NA	NA	NA
0740d634-b9ed-4d10-9309-423d80024c42	pfs1|11805-00001	Pb_712_length_8021_cov_28.5199_ID_1423	3971	5666	-	564	NA	NA	NA	NA	GO:0035091	NA	NA	NA	NA	NA	NA
074cc4f6-9c88-42ef-881f-1142c6cf1670	pfs1|13110-00001	Pb_943_length_5350_cov_19.1918_ID_1885	2365	5321	-	771	NA	inside repeat region	NA	NA	GO:0003676	NA	NA	NA	NA	NA	NA
075556d2-8471-42fa-abbc-b8035817c4ae	pfs1|7627-00001	Pb_3348_length_1113_cov_361.087_ID_6695	155	1091	+	246	NA	inside repeat region	NA	NA	NA	NA	NA	NA	NA	NA	NA
0757fbdf-0e45-43f7-a9b8-36ae20371f32	pfs1|9535-00001	Pb_4487_length_682_cov_525.818_ID_8973	229	607	+	21	<1kb	NA	NA	NA	NA	NA	NA	NA	NA	NA	NA
0759432b-21d4-4a28-b75e-4680f73f5469	pfs1|10126-00001	Pb_4_length_175690_cov_33.1881_ID_7	44059	45082	-	340	NA	NA	NA	NA	NA	NA	NA	NA	NA	NA	NA
075b34e9-c2ba-4986-90a9-1696347c5866	pfs1|3216-00001	Pb_179_length_43561_cov_39.659_ID_357	24175	25990	-	604	NA	NA	NA	NA	NA	NA	NA	NA	NA	NA	NA
0770423d-6ce9-45bc-a68a-3d9c35209f36	pfs1|3857-00001	Pb_198_length_41244_cov_30.9466_ID_395	24117	25266	-	351	NA	NA	ppp1r7	Protein phosphatase 1 regulatory subunit 7	GO:0005515	NA	NA	NA	NA	NA	NA
0779a8e7-76c9-4f56-b69a-f92b86e48db7	pfs1|17-00001	Pb_1009_length_4976_cov_124.958_ID_2017	130	835	+	234	NA	inside repeat region	NA	NA	NA	NA	NA	NA	NA	NA	NA
077a8d36-8065-430b-b746-efc2cd0b0c4c	pfs1|7282-00001	Pb_3188_length_1193_cov_111.46_ID_6375	377	1007	-	209	NA	inside repeat region	pol_407	Retrovirus-related Pol polyprotein from transposon opus	NA	NA	NA	NA	NA	NA	NA
07800d85-f10f-4a6d-a8c1-46655260031b	pfs1|10774-00001	Pb_56_length_73618_cov_36.6158_ID_111	57381	58416	+	344	NA	NA	GIN4_1	Serine/threonine-protein kinase GIN4	GO:0004672|GO:0005524|GO:0006468|GO:0016772	NA	NA	NA	NA	NA	NA
07813469-e25b-488c-bcf8-b9ad0bc66a02	pfs1|10934-00001	Pb_591_length_10478_cov_76.696_ID_1181	3048	3567	-	172	NA	inside repeat region	NA	NA	NA	NA	NA	NA	NA	NA	NA
078deb02-5941-41db-a8a1-88bc20e225d1	pfs1|12836-00001	Pb_88_length_59385_cov_26.748_ID_175	51825	52569	+	247	NA	NA	NA	NA	NA	NA	NA	NA	NA	NA	NA
07957191-4eff-4e46-b989-fedbb04f125b	pfs1|1724-00001	Pb_139_length_50255_cov_37.9021_ID_277	49638	50130	-	163	NA	NA	Tf2-11_36	Transposon Tf2-11 polyprotein	NA	NA	NA	NA	NA	NA	NA
07a4cc86-a150-4a73-a1c7-a0efa623ce28	pfs1|12999-00001	Pb_917_length_5592_cov_28.484_ID_1833	4875	5555	+	205	NA	NA	NA	NA	GO:0003676|GO:0008270	NA	NA	NA	NA	NA	NA
07a65751-104b-4acd-9136-7bd869b7493c	pfs1|13010-00001	Pb_91_length_58866_cov_34.3831_ID_181	16906	17646	+	199	NA	NA	NA	NA	NA	NA	NA	NA	NA	NA	NA
07a770f6-6e87-43f3-868b-5d6a50ba18ce	pfs1|5790-00001	Pb_259_length_34491_cov_31.9855_ID_517	13962	14553	+	196	NA	inside repeat region	POLX_40	Retrovirus-related Pol polyprotein from transposon TNT 1-94	GO:0003676|GO:0015074	NA	NA	NA	NA	NA	NA
07b10fc9-3338-4bff-ac39-bc348031e27b	pfs1|12565-00001	Pb_838_length_6328_cov_56.5431_ID_1675	2528	4041	+	444	NA	inside repeat region	NA	NA	NA	NA	NA	NA	NA	NA	NA
07b609c6-7544-4493-bee4-597a0e2626fe	pfs1|1394-00001	Pb_130_length_51700_cov_37.4791_ID_259	49061	50285	-	407	NA	NA	PGK	Phosphoglycerate kinase, chloroplastic	GO:0004618|GO:0006096	NA	NA	NA	NA	NA	NA
07bcdfc5-65b4-4d9b-9a48-e50287e2e5d3	pfs1|11776-00001	Pb_708_length_8125_cov_49.8707_ID_1415	3837	4923	+	361	NA	NA	NA	NA	NA	NA	NA	NA	NA	NA	NA
07c94aac-85b3-4083-999d-fe8ed90513c8	pfs1|9345-00001	Pb_4317_length_736_cov_49.8768_ID_8633	407	701	-	97	<1kb	NA	Cdyl2	Chromodomain Y-like protein 2	NA	NA	NA	NA	NA	NA	NA
07ca2bf2-9203-4592-b722-ff41eb2d2179	pfs1|668-00001	Pb_114_length_54725_cov_33.0919_ID_227	6737	8108	+	367	NA	NA	DNAJA1_1	DnaJ homolog subfamily A member 1	GO:0005524|GO:0006457|GO:0009408|GO:0051082|GO:0006457|GO:0051082|GO:0031072|GO:0051082	NA	Secreted	NA	NA	NA	NA
07cb6346-d4dc-4a61-8462-0a9bd7298640	pfs1|10698-00001	Pb_55_length_73783_cov_40.74_ID_109	51818	55406	-	1195	NA	NA	xpo4	Exportin-4	GO:0005488	NA	NA	NA	NA	NA	NA
07d58fb4-2807-4b02-a9fe-490edc1c0fd2	pfs1|12856-00001	Pb_897_length_5790_cov_114.061_ID_1793	546	1422	-	291	NA	inside repeat region	rnhA_20	Ribonuclease HI	GO:0003676|GO:0003676|GO:0004523	NA	Secreted	NA	NA	NA	NA
07deb5c3-83f0-4c67-a0fe-f1bd9227e97b	pfs1|7726-00001	Pb_33_length_89679_cov_36.1607_ID_65	40445	41375	-	309	NA	NA	ancA	Mitochondrial substrate carrier family protein ancA	GO:0005215|GO:0005743|GO:0006810|GO:0055085|GO:0055085	NA	NA	NA	NA	NA	NA
07df619e-d030-4d8d-a2d3-03602b9ac52f	pfs1|5871-00001	Pb_261_length_34241_cov_38.6355_ID_521	33417	33897	-	159	NA	NA	NA	NA	NA	NA	Secreted	NA	NA	TMdomain	1
07e27e38-3602-450a-a1ef-7d8dbab5cdcd	pfs1|2304-00001	Pb_153_length_47664_cov_36.3199_ID_305	17049	19451	+	771	NA	NA	NA	NA	NA	NA	Secreted	NA	NA	TMdomain	1
07efd888-2704-4699-afb5-170af60ce0c4	pfs1|6784-00001	Pb_299_length_29376_cov_31.3433_ID_597	9151	11266	-	704	NA	NA	pkgB_1	Protein kinase 2	GO:0004672|GO:0005524|GO:0006468|GO:0004672|GO:0006468|GO:0004674|GO:0005524|GO:0006468|GO:0005524|GO:0016772	NA	NA	NA	NA	NA	NA
07efe62e-55dd-4f07-8141-701467872d6c	pfs1|1836-00001	Pb_141_length_49610_cov_36.1678_ID_281	37531	39046	-	504	NA	NA	SETD3_0	Histone-lysine N-methyltransferase setd3	NA	NA	NA	NA	NA	NA	NA
07f5551e-7b96-43b2-8b84-81aa22307236	pfs1|5581-00001	Pb_2503_length_1620_cov_108.441_ID_5005	808	1579	-	256	NA	inside repeat region	pol_626	Retrovirus-related Pol polyprotein from transposon 297	NA	NA	NA	NA	NA	NA	NA
07faccff-fd98-40e2-a24b-67bb9829be7f	pfs1|10342-00001	Pb_51_length_78236_cov_35.1804_ID_101	7494	9630	-	711	NA	NA	NA	NA	NA	NA	NA	NA	NA	NA	NA
07fedc73-e5fb-4491-921b-602770c097a3	pfs1|7056-00001	Pb_307_length_27113_cov_48.1147_ID_613	22529	23414	+	294	NA	inside repeat region	NA	NA	GO:0003676|GO:0008270|GO:0004190|GO:0006508	NA	NA	NA	NA	NA	NA
08073846-441f-4445-ae73-a2cd59dba0ed	pfs1|13431-00001	Pb_9_length_129813_cov_37.8051_ID_17	61772	64324	+	690	NA	NA	NA	NA	GO:0005515	NA	NA	NA	NA	NA	NA
08172484-fc19-4d39-93ef-9ff79d0ed853	pfs1|11024-00001	Pb_5_length_158301_cov_37.5637_ID_9	82967	85521	-	801	NA	NA	AVPL2	Pyrophosphate-energized membrane proton pump 3	GO:0004427|GO:0009678|GO:0015992|GO:0016020	NA	NA	NA	NA	NA	NA
08185ad1-b944-47bf-91d7-96b7db85cdd3	pfs1|12493-00001	Pb_823_length_6473_cov_46.8746_ID_1645	537	939	+	49	NA	inside repeat region	NA	NA	NA	NA	Secreted	NA	NA	NA	NA
081dd5a2-493f-4b82-8c40-57a1e0ef87d4	pfs1|1572-00001	Pb_135_length_50661_cov_36.6937_ID_269	18824	19934	-	240	NA	NA	ERGIC1	Endoplasmic reticulum-Golgi intermediate compartment protein 1	NA	NA	NA	NA	NA	NA	NA
0831cee3-168c-4275-8ab5-c6001fb8fc65	pfs1|4482-00001	Pb_2137_length_1966_cov_131.237_ID_4273	57	1727	+	485	NA	inside repeat region	NA	NA	NA	NA	NA	NA	NA	NA	NA
0831d798-93f0-461f-b2b0-1d0e0afeab79	pfs1|8622-00001	Pb_387_length_19681_cov_27.0106_ID_773	9635	10114	+	94	NA	NA	NA	NA	NA	NA	NA	NA	NA	NA	NA
083f41d5-8363-4ebf-a402-87f86f53048f	pfs1|8424-00001	Pb_3768_length_943_cov_324.93_ID_7535	83	903	+	166	<1kb	inside repeat region	pol_672	Retrovirus-related Pol polyprotein from transposon opus	NA	NA	NA	NA	NA	NA	NA
0844591d-c6b0-489b-a599-a4aee55c5e37	pfs1|12182-00001	Pb_77_length_63987_cov_41.9447_ID_153	22972	25139	-	677	NA	NA	trfA	General transcriptional corepressor trfA	GO:0005515	NA	NA	NA	NA	NA	NA
084a9b5d-5047-4366-9324-432183ebe8d8	pfs1|10178-00001	Pb_501_length_13496_cov_25.4076_ID_1001	2618	6221	+	1200	NA	NA	NA	NA	NA	NA	NA	NA	NA	NA	NA
08549666-f9a7-460f-a7d8-8ffaaca1d14d	pfs1|6413-00001	Pb_282_length_31685_cov_37.3944_ID_563	30844	31522	-	225	NA	inside repeat region	NA	NA	NA	NA	NA	NA	NA	NA	NA
085532cf-2d9d-4063-af72-3385abc83cf7	pfs1|7435-00001	Pb_325_length_24130_cov_42.2384_ID_649	4425	5676	+	328	NA	NA	truB	tRNA pseudouridine synthase B	GO:0001522|GO:0003723|GO:0009451|GO:0009982|GO:0006396	NA	NA	NA	NA	NA	NA
085b732f-116b-45a6-98ad-c5f912e3ccb3	pfs1|6646-00001	Pb_292_length_30439_cov_31.7473_ID_583	9811	13175	+	973	NA	NA	TPS9	Probable alpha,alpha-trehalose-phosphate synthase [UDP-forming] 9	GO:0003824|GO:0005992|GO:0003824|GO:0008152	NA	NA	NA	NA	NA	NA
0862c723-5d91-4ca0-93d0-ab404fb7671a	pfs1|9353-00001	Pb_4326_length_733_cov_218.34_ID_8651	63	622	-	167	<1kb	inside repeat region	NA	NA	NA	NA	NA	NA	NA	NA	NA
086bb526-6e9b-4fa5-a8f7-8dfe817630e7	pfs1|327-00001	Pb_1085_length_4515_cov_101.869_ID_2169	48	749	+	209	NA	inside repeat region	NA	NA	GO:0003676|GO:0008270	NA	NA	NA	NA	NA	NA
086c1387-5a13-49f7-bd54-d8515800b8e7	pfs1|1737-00001	Pb_13_length_118911_cov_35.7059_ID_25	21402	22060	-	166	NA	NA	C1D	Nuclear nucleic acid-binding protein C1D	NA	NA	NA	NA	NA	NA	NA
0870135e-b7f3-40f3-b7ee-627f9a3f4e70	pfs1|956-00001	Pb_120_length_53418_cov_38.2063_ID_239	28846	30949	+	619	NA	NA	eif2a	Eukaryotic translation initiation factor 2A	NA	NA	NA	NA	NA	NA	NA
087d3982-1d2a-4a9d-bdc0-bf8f37ad3431	pfs1|8631-00001	Pb_388_length_19668_cov_27.068_ID_775	4	649	+	214	NA	NA	NA	NA	NA	NA	NA	NA	NA	NA	NA
0882a25c-3e1d-4b92-92bf-211b1cc369c6	pfs1|11942-00001	Pb_739_length_7418_cov_27.8218_ID_1477	5347	6031	-	174	NA	NA	ARPC3	Actin-related protein 2/3 complex subunit 3	GO:0005856|GO:0005885|GO:0030833|GO:0034314	NA	NA	NA	NA	NA	NA
08836774-dccc-4130-ad8d-cb99d55fa707	pfs1|2598-00001	Pb_1613_length_2731_cov_19.7066_ID_3225	90	1023	+	310	NA	inside repeat region	Tf2-9_13	Transposon Tf2-9 polyprotein	GO:0003676|GO:0015074	NA	NA	NA	NA	NA	NA
0887399c-9200-43c4-8c16-f55f24cd4f2e	pfs1|9621-00001	Pb_455_length_15337_cov_28.3137_ID_909	14045	14291	+	81	NA	NA	NA	NA	NA	NA	NA	NA	NA	NA	NA
0890268d-ef87-4741-8298-88ff5839591f	pfs1|13362-00001	Pb_994_length_5040_cov_51.55_ID_1987	1763	5031	+	1057	NA	inside repeat region	pol_362	Retrovirus-related Pol polyprotein from transposon opus	GO:0004190|GO:0006508	NA	NA	NA	NA	NA	NA
08a41234-ef36-4195-af74-22cfd528c662	pfs1|2965-00001	Pb_1718_length_2536_cov_56.0722_ID_3435	466	1776	+	421	NA	inside repeat region	TY3B-G_66	Transposon Ty3-G Gag-Pol polyprotein	NA	NA	NA	NA	NA	NA	NA
08a81e5a-692c-4fe4-b4c3-3479bba6fd03	pfs1|4292-00001	Pb_207_length_40213_cov_38.7671_ID_413	29461	31309	-	615	NA	NA	Cptp	Ceramide-1-phosphate transfer protein	GO:0005737|GO:0017089|GO:0046836|GO:0051861|GO:0046872	NA	NA	NA	NA	NA	NA
08a987e8-fab8-48fe-8317-485dd8ac29d4	pfs1|5412-00001	Pb_244_length_36199_cov_36.7241_ID_487	13750	15391	-	412	NA	NA	HERC2	E3 ubiquitin-protein ligase HERC2	NA	NA	NA	NA	NA	NA	NA
08af6783-d352-4a93-a05b-c9abda9bbc0b	pfs1|5091-00001	Pb_2337_length_1758_cov_223.57_ID_4673	106	1732	-	437	NA	NA	NA	NA	NA	NA	NA	NA	NA	NA	NA
08b03065-9a9b-4583-a752-b71fb4a77538	pfs1|2230-00001	Pb_1517_length_2934_cov_72.6744_ID_3033	60	1929	+	622	NA	inside repeat region	TY3B-I_9	Transposon Ty3-I Gag-Pol polyprotein	GO:0003676|GO:0015074	NA	NA	NA	NA	NA	NA
08b0d35e-91e6-44f9-821d-3297b10733cf	pfs1|12834-00001	Pb_88_length_59385_cov_26.748_ID_175	45710	47291	+	526	NA	NA	cct2	T-complex protein 1 subunit beta	GO:0005524|GO:0005524|GO:0006457|GO:0051082	NA	NA	NA	NA	NA	NA
08b54f79-4214-49a7-8f22-cdf1f6b0dd26	pfs1|5370-00001	Pb_242_length_36273_cov_37.5202_ID_483	17986	19453	-	488	NA	NA	Mfsd8	Major facilitator superfamily domain-containing protein 8	GO:0016021|GO:0055085	NA	NA	NA	NA	NA	NA
08b582af-a326-4251-a2bb-6a5bd216a0c6	pfs1|6678-00001	Pb_2942_length_1330_cov_179.707_ID_5883	90	1313	-	212	NA	inside repeat region	NA	NA	NA	NA	NA	NA	NA	NA	NA
08ba22cf-d176-4429-b3c7-b513737ecb55	pfs1|1449-00001	Pb_1327_length_3479_cov_39.0069_ID_2653	1876	2512	-	211	NA	inside repeat region	TY3B-G_101	Transposon Ty3-G Gag-Pol polyprotein	GO:0003676|GO:0015074	NA	NA	NA	NA	NA	NA
08c55b3c-73b8-41f2-ac19-b3d5d79b97a6	pfs1|9643-00001	Pb_4598_length_651_cov_26.1756_ID_9195	173	642	-	14	<1kb	NA	NA	NA	NA	NA	NA	NA	NA	NA	NA
08c84a85-edb2-4257-aa54-e6c14f1220ba	pfs1|3928-00001	Pb_19_length_109390_cov_39.7596_ID_37	53599	56870	+	1019	NA	NA	AP3D1	AP-3 complex subunit delta-1	GO:0005488|GO:0005794|GO:0008565|GO:0015031|GO:0006886|GO:0016192|GO:0030117	NA	NA	NA	NA	NA	NA
08caed8c-bf13-43b3-810a-49001b52458f	pfs1|9816-00001	Pb_4720_length_616_cov_23.2474_ID_9439	122	491	+	122	<1kb	NA	NA	NA	NA	NA	NA	NA	NA	NA	NA
08d36459-4335-485c-ad67-ef73d1231408	pfs1|1794-00001	Pb_140_length_49826_cov_39.7376_ID_279	14433	16611	+	725	NA	NA	NA	NA	GO:0046872	NA	NA	NA	NA	NA	NA
08d5ffc4-34c8-43a5-a251-c241ec092087	pfs1|3930-00001	Pb_19_length_109390_cov_39.7596_ID_37	59290	59773	-	160	NA	NA	NA	NA	NA	NA	NA	NA	NA	NA	NA
08d7cef0-c0cb-4096-aa25-f8726b8d7b43	pfs1|6827-00001	Pb_29_length_92859_cov_37.5794_ID_57	86480	89049	+	697	NA	NA	SEC14_0	SEC14 cytosolic factor	NA	NA	NA	NA	NA	NA	NA
08d8e8a0-9b53-4d14-b404-3a0302ba4e27	pfs1|10171-00001	Pb_4_length_175690_cov_33.1881_ID_7	165612	167502	-	629	NA	NA	yeeZ	Protein YeeZ	GO:0009236|GO:0016852	NA	NA	NA	NA	NA	NA
08dac6e6-e05c-4266-9e51-76d70e35fa53	pfs1|4430-00001	Pb_2111_length_1997_cov_23.7545_ID_4221	214	1406	+	372	NA	inside repeat region	pol_230	Retrovirus-related Pol polyprotein from transposon 297	NA	NA	NA	NA	NA	NA	NA
08ddc649-574a-4053-9766-b1acc61cd81a	pfs1|1361-00001	Pb_1301_length_3590_cov_371.193_ID_2601	15	3537	+	1063	NA	inside repeat region	pol_616	Retrovirus-related Pol polyprotein from transposon opus	GO:0003676|GO:0003676|GO:0004523|GO:0015074	NA	NA	NA	NA	NA	NA
08e511d4-5e00-4a18-9d72-9b10c9e8b1aa	pfs1|707-00001	Pb_115_length_54713_cov_40.1972_ID_229	21406	21850	-	147	NA	NA	UBC1	Ubiquitin-conjugating enzyme E2-16 kDa	NA	NA	NA	NA	NA	NA	NA
08ea3499-a344-46a8-a7a4-4f76ed6df0c5	pfs1|3776-00001	Pb_195_length_41601_cov_42.0816_ID_389	14106	21978	-	2623	NA	NA	ATP8B4_1	Probable phospholipid-transporting ATPase IM	GO:0000166|GO:0000166|GO:0046872|GO:0009190|GO:0016849|GO:0035556|GO:0016021	NA	NA	NA	NA	NA	NA
08eb723d-e8c5-4e15-a6df-ce340260c51b	pfs1|6703-00001	Pb_295_length_29902_cov_40.6267_ID_589	188	1157	+	322	NA	NA	NA	NA	NA	NA	NA	NA	NA	NA	NA
08f483da-26b8-462b-9fc8-677144b0052b	pfs1|6295-00001	Pb_2798_length_1165_cov_25.5279_ID_5595	328	1027	+	232	NA	inside repeat region	NA	NA	NA	NA	NA	NA	NA	NA	NA
08f62134-981c-41ca-8f93-f5ab033ed374	pfs1|5216-00001	Pb_2384_length_1710_cov_30.6526_ID_4767	693	1071	-	100	NA	inside repeat region	NA	NA	NA	NA	NA	NA	NA	NA	NA
08ff816a-8e99-43c4-accc-fc570609bac6	pfs1|8939-00001	Pb_4030_length_844_cov_197.657_ID_8059	15	776	-	233	<1kb	inside repeat region	NA	NA	NA	NA	NA	NA	NA	NA	NA
090159ed-5e0a-41c6-8587-1fd8c15195b6	pfs1|11550-00001	Pb_67_length_66691_cov_40.9245_ID_133	59749	64951	+	1733	NA	NA	NA	NA	GO:0006835|GO:0016020|GO:0017153	NA	NA	NA	NA	NA	NA
09101efa-f27e-4197-ab99-7800f55897aa	pfs1|8242-00001	Pb_366_length_21297_cov_28.6334_ID_731	15956	17204	-	415	NA	NA	NA	NA	NA	NA	NA	NA	NA	NA	NA
09128ccd-35d4-4407-b01b-538a1d18f543	pfs1|12604-00001	Pb_843_length_6298_cov_20.7404_ID_1685	836	1139	+	100	NA	inside repeat region	AtMg00860_10	Uncharacterized mitochondrial protein AtMg00860	NA	NA	NA	NA	NA	NA	NA
0915e59e-d262-4113-b352-c882dc6eea45	pfs1|13050-00001	Pb_92_length_58428_cov_35.6602_ID_183	15379	18122	-	809	NA	NA	Mcm8_0	DNA helicase MCM8	GO:0003677|GO:0005524|GO:0006260	NA	NA	NA	NA	NA	NA
09194879-9753-4cbc-a7b2-56f32b2ec589	pfs1|7595-00001	Pb_3329_length_1120_cov_91.7744_ID_6657	144	450	+	101	NA	NA	NA	NA	NA	NA	NA	NA	NA	NA	NA
091adbe2-bff1-4111-b1c8-bebdaab5a635	pfs1|5239-00001	Pb_238_length_36687_cov_29.9111_ID_475	30562	34414	+	1283	NA	NA	NA	NA	NA	NA	NA	NA	NA	NA	NA
091b2217-fb6a-4b0e-aca3-ff6b1a665c4b	pfs1|8272-00001	Pb_368_length_21105_cov_36.8589_ID_735	19778	20132	+	117	NA	NA	NA	NA	NA	NA	NA	NA	NA	NA	NA
092f1ccc-7910-4967-aacb-c016fd7a58a4	pfs1|13142-00001	Pb_94_length_58042_cov_33.6619_ID_187	45148	45631	+	160	NA	NA	NA	NA	NA	NA	NA	NA	NA	NA	NA
09305eac-2938-4ba5-b23d-703ad352bf62	pfs1|2561-00001	Pb_1601_length_2761_cov_40.1215_ID_3201	685	1936	+	416	NA	inside repeat region	Tf2-9_87	Transposon Tf2-9 polyprotein	NA	NA	NA	NA	NA	NA	NA
0930a483-4e36-43ac-81f3-b3bd5ab95689	pfs1|4130-00001	Pb_201_length_40659_cov_34.0431_ID_401	9520	10423	+	207	NA	NA	NA	NA	GO:0016021	NA	NA	NA	NA	NA	NA
09313aa5-dc89-4b0b-8238-998b5c385a83	pfs1|790-00001	Pb_117_length_54386_cov_36.8899_ID_233	22684	23279	+	144	NA	NA	NA	NA	NA	NA	NA	NA	NA	NA	NA
0934a3f0-8245-4e79-817b-4f13a41e81c0	pfs1|6345-00001	Pb_27_length_94143_cov_35.7418_ID_53	77983	78457	+	157	NA	NA	NA	NA	GO:0016021	NA	NA	NA	NA	NA	NA
0938eb2e-e188-4256-9b0b-0dd36c7aed38	pfs1|5774-00001	Pb_2590_length_1556_cov_138.83_ID_5179	1	1023	-	286	NA	inside repeat region	NA	NA	NA	NA	NA	NA	NA	NA	NA
093a2b4c-e402-4ed9-9f8b-d38c49c99598	pfs1|12249-00001	Pb_78_length_62524_cov_27.844_ID_155	43830	44571	-	246	NA	NA	NA	NA	GO:0008270	NA	NA	NA	NA	NA	NA
093d98d4-7a86-4daf-a579-ff08c4b76ff1	pfs1|12960-00001	Pb_909_length_5677_cov_34.1607_ID_1817	67	876	+	248	NA	NA	NA	NA	NA	NA	NA	NA	NA	NA	NA
094fbb6e-5238-4fbd-a727-33b5a2790891	pfs1|10894-00001	Pb_589_length_10587_cov_38.4553_ID_1177	5926	7451	-	456	NA	NA	Npepl1_1	Probable aminopeptidase NPEPL1	GO:0004177|GO:0005622|GO:0006508	NA	Secreted	NA	NA	NA	NA
095944f3-4c37-432b-ba2d-ef979dc109a4	pfs1|2402-00001	Pb_156_length_47238_cov_34.1366_ID_311	11204	14362	-	842	NA	NA	NA	NA	NA	NA	NA	NA	NA	NA	NA
096295d1-03ba-4a93-8e64-65d12b1db9fd	pfs1|10744-00001	Pb_568_length_11040_cov_41.698_ID_1135	5698	6591	+	272	NA	NA	MAPRE2	Microtubule-associated protein RP/EB family member 2	GO:0005515|GO:0008017	NA	NA	NA	NA	NA	NA
096c69d5-ca8b-4e5c-865c-1bf440ee5c72	pfs1|9838-00001	Pb_475_length_14508_cov_32.6218_ID_949	6730	7925	-	334	NA	NA	FKBP8	Peptidyl-prolyl cis-trans isomerase FKBP8	GO:0005515|GO:0006457	NA	NA	NA	NA	NA	NA
096ecabb-b3bf-4c36-a353-36aedbec810b	pfs1|12401-00001	Pb_808_length_6642_cov_34.4287_ID_1615	3539	5036	-	445	NA	inside repeat region	Tf2-11_18	Transposon Tf2-11 polyprotein	GO:0003676	NA	NA	NA	NA	NA	NA
096f713d-5393-4231-846d-6059cedf6efa	pfs1|2780-00001	Pb_166_length_45456_cov_35.1881_ID_331	37106	37508	-	133	NA	NA	NA	NA	NA	NA	NA	NA	NA	NA	NA
0970008c-3855-496b-be72-183b9f347613	pfs1|7242-00001	Pb_3166_length_1204_cov_25.0594_ID_6331	581	1094	-	170	NA	inside repeat region	NA	NA	NA	NA	NA	NA	NA	NA	NA
097be3aa-63e3-462d-a60b-c3bf2ca0717b	pfs1|4190-00001	Pb_2040_length_2082_cov_155.964_ID_4079	249	894	-	214	NA	NA	NA	NA	NA	NA	Secreted	NA	NA	NA	NA
097f8c2f-f31e-42e5-807e-89472ccb2121	pfs1|11108-00001	Pb_60_length_69358_cov_35.0649_ID_119	32838	34894	+	603	NA	NA	NA	NA	GO:0003676|GO:0046872	NA	NA	NA	NA	NA	NA
09841136-bb8d-4c6c-8e02-719e6f07dfd8	pfs1|8760-00001	Pb_3962_length_872_cov_205.8_ID_7923	17	799	-	231	<1kb	inside repeat region	NA	NA	NA	NA	NA	NA	NA	NA	NA
09883e80-76a5-43fc-9a9f-cd58f67ed32e	pfs1|10710-00001	Pb_561_length_11627_cov_45.4601_ID_1121	26	956	+	309	NA	NA	glyQS_2	Glycine--tRNA ligase	GO:0000166|GO:0004812|GO:0005524|GO:0006418|GO:0000166|GO:0004820|GO:0005524|GO:0005737|GO:0006426|GO:0004812|GO:0006418	NA	NA	NA	NA	NA	NA
098ea316-a198-43c2-8513-25455c766dfd	pfs1|2425-00001	Pb_1577_length_2808_cov_204.52_ID_3153	175	1654	+	453	NA	inside repeat region	pol_349	Retrovirus-related Pol polyprotein from transposon opus	GO:0003676	NA	NA	NA	NA	NA	NA
09978073-961c-4f3e-a019-478c3f633573	pfs1|3885-00001	Pb_199_length_41010_cov_35.0025_ID_397	24005	25766	-	586	NA	NA	PI16_0	Peptidase inhibitor 16	NA	NA	NA	NA	NA	NA	NA
099be402-7fb4-4eb4-9768-295d738f9ba5	pfs1|10598-00001	Pb_54_length_74345_cov_32.2112_ID_107	4610	6989	-	792	NA	NA	ZK632.12	Uncharacterized protein ZK632.12	GO:0046872	NA	NA	NA	NA	NA	NA
09a33a9f-9e3c-4337-bf2a-07c5d6c63f65	pfs1|11768-00001	Pb_706_length_8171_cov_116.216_ID_1411	7207	7549	+	113	NA	NA	NA	NA	NA	NA	NA	NA	NA	NA	NA
09a3930b-2210-4f67-abaf-d5096c70f66c	pfs1|5636-00001	Pb_2523_length_1603_cov_92.9106_ID_5045	302	1272	-	293	NA	inside repeat region	rnhA_32	Ribonuclease HI	GO:0003676|GO:0003676|GO:0004523	NA	NA	NA	NA	NA	NA
09b8b6f2-3130-461a-8d30-bf40a5f6e18c	pfs1|5110-00001	Pb_2344_length_1748_cov_33.9932_ID_4687	1435	1699	-	87	NA	NA	NA	NA	NA	NA	NA	NA	NA	NA	NA
09b8fcf2-6464-4439-a76a-00b8e6c554d5	pfs1|10676-00001	Pb_55_length_73783_cov_40.74_ID_109	18	264	+	81	NA	NA	cpyA	Carboxypeptidase Y homolog A	GO:0004185|GO:0006508	NA	NA	NA	NA	NA	NA
09ba91a9-3823-45cc-90b2-ff598be408d8	pfs1|8181-00001	Pb_362_length_21375_cov_32.437_ID_723	10330	10618	+	95	NA	NA	NA	NA	NA	NA	NA	NA	NA	NA	NA
09bbe979-7c09-4feb-997c-2d905eb83da4	pfs1|9134-00001	Pb_4163_length_795_cov_467.171_ID_8325	18	315	+	98	<1kb	NA	NA	NA	NA	NA	NA	NA	NA	NA	NA
09bd92fb-52a3-4d69-b4f0-6a979938dc22	pfs1|6375-00001	Pb_2819_length_1401_cov_369.831_ID_5637	92	1354	-	329	NA	NA	YTX2_15	Transposon TX1 uncharacterized 149 kDa protein	NA	NA	NA	NA	NA	NA	NA
09bf0a29-87ae-4ba8-a4dc-2af6842cf628	pfs1|4756-00001	Pb_221_length_38238_cov_36.5642_ID_441	6207	7376	-	289	NA	NA	NA	NA	GO:0005515	NA	NA	NA	NA	NA	NA
09c90bba-f7fb-43fd-b84c-9dfb12c2ea0a	pfs1|9373-00001	Pb_4344_length_727_cov_105.233_ID_8687	30	671	-	187	<1kb	NA	ALA10	Phospholipid-transporting ATPase 10	GO:0000166	NA	NA	NA	NA	NA	NA
09d2135c-879d-4f95-8b88-bba0dd74f667	pfs1|4420-00001	Pb_210_length_39978_cov_36.2145_ID_419	19356	21720	+	787	NA	NA	cbh2_2	CENP-B homolog protein 2	GO:0003676|GO:0003677	NA	NA	NA	NA	NA	NA
09d51a77-4943-4ad4-9ab0-9e75b9838e4c	pfs1|11459-00001	Pb_667_length_8721_cov_52.9704_ID_1333	495	1005	+	169	NA	inside repeat region	RE1_8	Retrovirus-related Pol polyprotein from transposon RE1	NA	NA	NA	NA	NA	NA	NA
09d7c364-ece3-4585-9d22-d1a1809847fc	pfs1|2744-00001	Pb_165_length_45562_cov_42.6655_ID_329	19095	21749	-	823	NA	NA	ngap	Probable Ras GTPase-activating-like protein ngap	GO:0005622|GO:0007165|GO:0008289|GO:0032318	NA	NA	NA	NA	NA	NA
09da7760-d1bb-4b51-b3ff-173e24ba016a	pfs1|1296-00001	Pb_129_length_51724_cov_43.3785_ID_257	13204	15298	-	697	NA	NA	elp3	Elongator complex protein 3	GO:0003824|GO:0051536|GO:0008080	NA	NA	NA	NA	NA	NA
09db3729-63f7-444f-a292-f64abf4cbbb1	pfs1|2107-00001	Pb_149_length_48475_cov_37.7263_ID_297	23741	24959	+	405	NA	NA	NA	NA	NA	NA	NA	NA	NA	NA	NA
09f2792b-0018-435c-ba67-711372598c8d	pfs1|193-00001	Pb_104_length_56928_cov_30.7283_ID_207	32587	33712	+	374	NA	NA	NA	NA	NA	NA	NA	NA	NA	NA	NA
09f5b5e8-7330-4e6d-a2cc-952abfbd1427	pfs1|8786-00001	Pb_3985_length_864_cov_245.757_ID_7969	98	392	+	97	<1kb	NA	LHP1_3	Chromo domain protein LHP1	NA	NA	NA	NA	NA	NA	NA
0a00917c-b7bc-4705-aee1-32e3a7e7df05	pfs1|10168-00001	Pb_4_length_175690_cov_33.1881_ID_7	151310	152174	-	263	NA	NA	UROS	Uroporphyrinogen-III synthase	GO:0004852|GO:0033014	NA	NA	NA	NA	NA	NA
0a042fb1-2c3f-4dab-9fa2-d5d7244ddeb8	pfs1|5126-00001	Pb_234_length_37167_cov_39.9841_ID_467	32900	35102	+	733	NA	NA	SKN1_4	Beta-glucan synthesis-associated protein SKN1	NA	NA	Secreted	NA	NA	TMdomain	1
0a0d72ca-e71f-456f-beb7-6c8585ee9223	pfs1|8683-00001	Pb_3903_length_891_cov_135.075_ID_7805	482	869	-	128	<1kb	inside repeat region	pol_104	Gag-Pol polyprotein	GO:0003676|GO:0015074	NA	NA	NA	NA	NA	NA
0a138f43-5239-4a87-a6a7-769273c75f53	pfs1|8421-00001	Pb_3764_length_945_cov_305.522_ID_7527	27	485	-	135	<1kb	inside repeat region	POLX_59	Retrovirus-related Pol polyprotein from transposon TNT 1-94	NA	NA	NA	NA	NA	NA	NA
0a1c073f-02d5-42a5-8a3f-f2d03a1340e9	pfs1|6817-00001	Pb_29_length_92859_cov_37.5794_ID_57	59863	64051	-	1395	NA	NA	erkA_0	Extracellular signal-regulated kinase 1	GO:0004672|GO:0005524|GO:0006468|GO:0004672|GO:0006468|GO:0016772	NA	NA	NA	NA	NA	NA
0a1e55f1-f73e-402b-ba0b-8fee26485ba7	pfs1|13331-00001	Pb_98_length_57655_cov_40.4737_ID_195	22700	23383	-	200	NA	NA	infC	Translation initiation factor IF-3	GO:0003743|GO:0006413|GO:0006413	NA	NA	NA	NA	NA	NA
0a20ef3f-3d94-4daa-acab-cf2644770f18	pfs1|820-00001	Pb_1188_length_3986_cov_43.2742_ID_2375	906	1182	+	91	NA	NA	NA	NA	NA	NA	NA	NA	NA	NA	NA
0a223423-f04a-4aac-9b90-8ed93ba75d6d	pfs1|368-00001	Pb_1096_length_4429_cov_27.9103_ID_2191	562	2133	-	501	NA	inside repeat region	pol_231	Retrovirus-related Pol polyprotein from transposon 297	NA	NA	NA	NA	NA	NA	NA
0a24ad5e-2d7b-4987-97cf-44942f83eb8f	pfs1|4325-00001	Pb_2092_length_2018_cov_332.352_ID_4183	1440	1977	-	136	NA	inside repeat region	GIP_9	Copia protein	NA	NA	NA	NA	NA	NA	NA
0a2a97bd-3459-468e-99c2-091d7ad6fdbf	pfs1|12606-00001	Pb_843_length_6298_cov_20.7404_ID_1685	3199	4022	+	216	NA	inside repeat region	NA	NA	NA	NA	NA	NA	NA	NA	NA
0a310bb5-8403-4904-a3d3-074ead2b2a22	pfs1|4135-00001	Pb_201_length_40659_cov_34.0431_ID_401	23872	25417	+	514	NA	NA	Aldh3a1	Aldehyde dehydrogenase, dimeric NADP-preferring	GO:0004030|GO:0006081|GO:0055114|GO:0008152|GO:0016491|GO:0016620|GO:0055114|GO:0008152|GO:0016491|GO:0055114	NA	NA	NA	NA	NA	NA
0a34112c-564c-4943-8646-e93aaeb4ad2c	pfs1|3970-00001	Pb_1_length_310098_cov_37.1603_ID_1	32234	32804	-	189	NA	NA	rangrf	Ran guanine nucleotide release factor	NA	NA	NA	NA	NA	NA	NA
0a352223-c884-454a-b3a6-4b160a875130	pfs1|12553-00001	Pb_835_length_6333_cov_58.5466_ID_1669	2	485	+	160	NA	inside repeat region	TY3B-G_209	Transposon Ty3-G Gag-Pol polyprotein	GO:0003676|GO:0015074	NA	NA	NA	NA	NA	NA
0a3669e1-cee5-4819-ae88-7594c9807688	pfs1|64-00001	Pb_101_length_57317_cov_33.4495_ID_201	21933	23049	-	349	NA	NA	acdS	1-aminocyclopropane-1-carboxylate deaminase	GO:0008660|GO:0009310|GO:0030170	NA	NA	NA	NA	NA	NA
0a3cdf43-059d-493e-9ca1-1d216fb8cfaa	pfs1|12867-00001	Pb_89_length_59198_cov_38.4595_ID_177	12773	14501	+	575	NA	NA	CYAA	Adenylate cyclase	GO:0009190|GO:0016849|GO:0035556	NA	NA	NA	NA	NA	NA
0a4bef1e-bd79-4c26-86e6-20ccd2a2aca7	pfs1|7235-00001	Pb_315_length_26079_cov_31.8764_ID_629	21556	21976	-	139	NA	inside repeat region	TY3B-I_178	Transposon Ty3-I Gag-Pol polyprotein	NA	NA	NA	NA	NA	NA	NA
0a4d297e-25db-4fab-a364-83eed8fc9938	pfs1|4969-00001	Pb_229_length_37240_cov_42.022_ID_457	32664	34501	-	481	NA	NA	pkbA_0	RAC family serine/threonine-protein kinase homolog	GO:0038032	NA	NA	NA	NA	NA	NA
0a4e90bd-d70b-4e9d-99c0-6b1be5d36f5e	pfs1|8955-00001	Pb_4046_length_839_cov_22.9438_ID_8091	242	587	+	85	<1kb	inside repeat region	AtMg00820_1	Uncharacterized mitochondrial protein AtMg00820	NA	NA	NA	NA	NA	NA	NA
0a547efc-acd6-4958-936b-d79020103dea	pfs1|9559-00001	Pb_44_length_81590_cov_34.6207_ID_87	52152	53211	-	352	NA	NA	SPAC589.06c_1	Uncharacterized protein C589.06c	GO:0005515	NA	NA	NA	NA	NA	NA
0a5778ee-3730-4e79-bf1a-84ccdbdcbbfb	pfs1|5776-00001	Pb_2591_length_1554_cov_49.9369_ID_5181	18	1220	+	371	NA	NA	NA	NA	NA	NA	NA	NA	NA	NA	NA
0a6041df-6116-44c9-b10d-4ac6a890393d	pfs1|4238-00001	Pb_2062_length_2057_cov_84.3881_ID_4123	1578	2037	-	152	NA	NA	NA	NA	NA	NA	NA	NA	NA	NA	NA
0a62110f-c98c-434c-9256-95e4cfff3aa1	pfs1|1702-00001	Pb_1392_length_3314_cov_140.163_ID_2783	69	1221	+	383	NA	inside repeat region	pol_420	Retrovirus-related Pol polyprotein from transposon opus	NA	NA	NA	NA	NA	NA	NA
0a6f4f9b-bc6c-4585-a07c-047a7260dabd	pfs1|10656-00001	Pb_554_length_11749_cov_24.3474_ID_1107	10319	11042	+	240	NA	inside repeat region	NA	NA	NA	NA	NA	NA	NA	NA	NA
0a71ea50-146b-457d-a253-d4b28ec02ccf	pfs1|1916-00001	Pb_1444_length_3155_cov_47.1179_ID_2887	165	738	+	190	NA	inside repeat region	pol_646	Retrovirus-related Pol polyprotein from transposon opus	NA	NA	NA	NA	NA	NA	NA
0a72fee8-dfa0-4366-bbe5-30c8e2e683fa	pfs1|4825-00001	Pb_2240_length_1855_cov_165.385_ID_4479	56	1795	+	520	NA	inside repeat region	TY3B-I_0	Transposon Ty3-I Gag-Pol polyprotein	GO:0003676|GO:0015074	NA	NA	NA	NA	NA	NA
0a77dc0a-7b81-4429-8e75-c5a0fea52259	pfs1|13436-00001	Pb_9_length_129813_cov_37.8051_ID_17	72222	73955	-	478	NA	NA	dbt-1	Lipoamide acyltransferase component of branched-chain alpha-keto acid dehydrogenase complex, mitochondrial	GO:0008152|GO:0016746	NA	NA	NA	NA	NA	NA
0a8763a9-927e-43e7-9e0a-5a8854f4d886	pfs1|11288-00001	Pb_63_length_68773_cov_35.6954_ID_125	4369	5122	+	250	NA	NA	DUT	Deoxyuridine 5'-triphosphate nucleotidohydrolase	GO:0004170|GO:0046080|GO:0016787|GO:0046080	NA	NA	NA	NA	NA	NA
0a8bc765-b922-4d29-a1fb-1d94210e28da	pfs1|1642-00001	Pb_1379_length_3352_cov_88.6595_ID_2757	21	2141	+	670	NA	inside repeat region	POL_39	Polyprotein P3	NA	NA	NA	NA	NA	NA	NA
0a9023e8-e461-453f-9ebb-d20e055db0ea	pfs1|8735-00001	Pb_394_length_19082_cov_43.7082_ID_787	4958	5837	+	221	NA	NA	spcs2	Signal peptidase complex subunit 2	GO:0005787|GO:0006465|GO:0008233|GO:0016021	NA	NA	NA	NA	NA	NA
0a90b67d-7172-4e3d-b4d5-05f8fdcb8a57	pfs1|8427-00001	Pb_376_length_20429_cov_24.4677_ID_751	4130	5141	-	336	NA	inside repeat region	NA	NA	GO:0000723|GO:0003678|GO:0006281	NA	NA	NA	NA	NA	NA
0a91588e-4eaf-4997-883d-7523fe543284	pfs1|357-00001	Pb_108_length_56371_cov_33.4102_ID_215	45035	49109	-	1357	NA	NA	ABCG37	ABC transporter G family member 37	GO:0005524|GO:0016887|GO:0016020	NA	NA	NA	NA	NA	NA
0a91dfa3-2a3e-4eb5-8a9c-484223221920	pfs1|2536-00002	Pb_15_length_117503_cov_31.0265_ID_29	46766	48757	+	660	NA	NA	Rfwd3	E3 ubiquitin-protein ligase RFWD3	GO:0005515|GO:0005515|GO:0008270	NA	NA	NA	NA	NA	NA
0a98bfca-1088-4459-90c1-8b8a57b08fae	pfs1|10467-00001	Pb_531_length_12514_cov_36.9985_ID_1061	5592	6868	-	359	NA	NA	NA	NA	NA	NA	NA	NA	NA	NA	NA
0a99dfad-eed7-4a3f-aec5-42e29689b214	pfs1|6555-00001	Pb_289_length_31222_cov_33.5824_ID_577	9421	10759	-	445	NA	NA	Pdia6	Protein disulfide-isomerase A6	GO:0045454	NA	Secreted	NA	NA	NA	NA
0a9bcec4-d370-47fe-acda-2b60ed67921a	pfs1|1793-00001	Pb_140_length_49826_cov_39.7376_ID_279	12713	13011	+	79	NA	NA	NA	NA	NA	NA	NA	NA	NA	NA	NA
0a9c0429-daa7-4e95-9f3c-8b0e2c66f0d9	pfs1|1040-00001	Pb_1230_length_3823_cov_200.623_ID_2459	9	2058	+	661	NA	inside repeat region	POLX_146	Retrovirus-related Pol polyprotein from transposon TNT 1-94	NA	NA	NA	NA	NA	NA	NA
0a9d0070-7fa0-4bc5-9563-369739ef6c5d	pfs1|1620-00001	Pb_136_length_50605_cov_35.75_ID_271	37866	38661	-	179	NA	NA	Gie	ADP-ribosylation factor-like protein 8	GO:0005525|GO:0005525|GO:0005622|GO:0006886|GO:0005525|GO:0005622|GO:0007264|GO:0005525|GO:0007264|GO:0015031	NA	NA	NA	NA	NA	NA
0aa14a83-58dc-4b6b-a0a8-e4248d3ec165	pfs1|5161-00001	Pb_2363_length_1727_cov_22.5613_ID_4725	207	1672	-	410	NA	NA	NA	NA	GO:0003676|GO:0008270	NA	NA	NA	NA	NA	NA
0aa3c1db-2986-4aff-8f13-c7ec400c6ff3	pfs1|2533-00001	Pb_15_length_117503_cov_31.0265_ID_29	42264	42945	+	226	NA	NA	SF3A1	Splicing factor 3A subunit 1	GO:0003723|GO:0006396	NA	NA	NA	NA	NA	NA
0aa63489-355f-4bde-ba92-224171338cd9	pfs1|8075-00001	Pb_3581_length_1019_cov_665.996_ID_7161	52	897	-	252	NA	inside repeat region	NA	NA	NA	NA	NA	NA	NA	NA	NA
0ab53ccf-3eff-45e1-aec8-942aecb91e32	pfs1|1403-00001	Pb_1314_length_3529_cov_30.7842_ID_2627	1971	2796	-	274	NA	NA	NA	NA	NA	NA	NA	NA	NA	NA	NA
0ab81af0-9518-4361-9644-c2f0cabbcd4f	pfs1|6492-00001	Pb_286_length_31442_cov_35.0974_ID_571	3110	3488	-	125	NA	NA	NA	NA	NA	NA	NA	NA	NA	NA	NA
0ab94840-3afc-4edb-b2d0-eae5da299e58	pfs1|10279-00001	Pb_511_length_13008_cov_33.0082_ID_1021	8547	10543	-	496	NA	NA	vatB	V-type proton ATPase subunit B	GO:0005524|GO:0015991|GO:0016820|GO:0033178|GO:0015991|GO:0016820|GO:0033180|GO:0015992|GO:0046034	NA	NA	NA	NA	NA	NA
0ac5c484-6d7a-49a0-85e0-2ef7b61fed9c	pfs1|2996-00001	Pb_1726_length_2525_cov_68.5863_ID_3451	687	2047	+	333	NA	NA	NA	NA	NA	NA	NA	NA	NA	NA	NA
0acf218f-9b03-49c0-b569-6a1a632c80e2	pfs1|12807-00001	Pb_884_length_5898_cov_47.5146_ID_1767	357	771	-	101	NA	NA	NA	NA	NA	NA	NA	NA	NA	NA	NA
0acfb279-7cf7-4d3f-b5ec-4d0b7ccb908a	pfs1|11249-00001	Pb_62_length_68922_cov_26.0453_ID_123	66005	68827	-	729	NA	NA	NA	NA	NA	NA	NA	WYdomain	4	NA	NA
0ae17945-f95e-4fb7-a563-b7fb2bf96a19	pfs1|11592-00001	Pb_68_length_66630_cov_31.5136_ID_135	20353	22764	+	759	NA	NA	LOC_Os04g38630	ATP-dependent RNA helicase SUV3L, mitochondrial	GO:0016817	NA	NA	NA	NA	NA	NA
0ae7bfb4-09ea-47e0-b556-6d8fc46a9ddd	pfs1|5806-00001	Pb_25_length_98694_cov_33.4322_ID_49	33026	34808	-	593	NA	NA	Os01g0618400_0	DEAD-box ATP-dependent RNA helicase 25	GO:0003676|GO:0005524	NA	NA	NA	NA	NA	NA
0aea0f8d-4202-4e04-b604-f2ef07ee52a1	pfs1|2208-00001	Pb_150_length_48178_cov_37.4742_ID_299	14842	16213	-	456	NA	NA	Wdr25	WD repeat-containing protein 25	GO:0005515	NA	NA	NA	NA	NA	NA
0af13be8-ec1f-4ce6-87b4-cb98c515bcc8	pfs1|1721-00001	Pb_139_length_50255_cov_37.9021_ID_277	21403	24205	+	933	NA	NA	TSN1	Ribonuclease TUDOR 1	GO:0016442|GO:0031047	NA	NA	NA	NA	NA	NA
0af86e57-763e-48c0-839f-1034f0666379	pfs1|2474-00001	Pb_158_length_46805_cov_33.4479_ID_315	29656	30724	+	355	NA	NA	Slc25a40	Solute carrier family 25 member 40	NA	NA	NA	NA	NA	NA	NA
0af8b8cf-e522-460a-9a5d-b8a08e276294	pfs1|6269-00001	Pb_2786_length_1426_cov_37.4896_ID_5571	387	1248	-	286	NA	NA	NA	NA	GO:0046872	NA	NA	NA	NA	NA	NA
0afae851-d536-43d6-ac02-2914c75ffc11	pfs1|8321-00001	Pb_36_length_87424_cov_33.8152_ID_71	74081	76829	+	915	NA	NA	SGT1_0	Peptidyl serine alpha-galactosyltransferase	NA	NA	NA	NA	NA	NA	NA
0b034869-f8c0-42ab-ab51-cae2a6f69d01	pfs1|6245-00001	Pb_2777_length_1431_cov_186.949_ID_5553	207	651	+	147	NA	NA	NA	NA	NA	NA	NA	NA	NA	NA	NA
0b0580f5-ff49-428a-9ac9-9de6e0536285	pfs1|9886-00001	Pb_47_length_79135_cov_32.6396_ID_93	50209	51154	-	314	NA	NA	ZNF410_0	Zinc finger protein 410	GO:0003676|GO:0046872	NA	NA	NA	NA	NA	NA
0b06d60a-3b1b-49a2-94fd-46575b58a2fb	pfs1|12571-00001	Pb_83_length_60467_cov_37.7891_ID_165	2723	4361	-	522	NA	NA	Narfl	Cytosolic Fe-S cluster assembly factor NARFL	NA	NA	NA	NA	NA	NA	NA
0b1938ff-0006-4aec-ae58-97f02b48ecdf	pfs1|4063-00001	Pb_1_length_310098_cov_37.1603_ID_1	258110	260450	-	644	NA	NA	typA	GTP-binding protein TypA/BipA homolog	GO:0003924|GO:0005525|GO:0005525	NA	NA	NA	NA	NA	NA
0b199eb2-01ec-46a6-bbfe-927443fffe8b	pfs1|8585-00001	Pb_384_length_19831_cov_30.1048_ID_767	3626	4322	+	231	NA	NA	NA	NA	NA	NA	NA	NA	NA	NA	NA
0b1b16c6-50d3-44e5-b315-bbd16a306e95	pfs1|842-00001	Pb_1192_length_3976_cov_27.059_ID_2383	767	1883	+	371	NA	NA	NA	NA	NA	NA	Secreted	WYdomain	3	NA	NA
0b202ef3-f7f7-48da-9a8d-dd5f8c0ebbf2	pfs1|11847-00002	Pb_71_length_65670_cov_33.0526_ID_141	41452	43000	+	425	NA	NA	Tgs1	Trimethylguanosine synthase	GO:0001510|GO:0008168|GO:0009452	NA	NA	NA	NA	NA	NA
0b203745-21a1-4f57-be13-1b17f922ac9f	pfs1|8394-00001	Pb_3742_length_955_cov_240.698_ID_7483	13	878	+	265	<1kb	inside repeat region	NA	NA	NA	NA	NA	NA	NA	NA	NA
0b25d63d-d8b6-4817-920c-17b26002c7bd	pfs1|3732-00001	Pb_1946_length_2195_cov_386.291_ID_3891	1793	2099	-	101	NA	inside repeat region	NA	NA	NA	NA	NA	NA	NA	NA	NA
0b2a064c-1cf3-40de-a447-8248fe254d4c	pfs1|736-00001	Pb_1168_length_4072_cov_32.8892_ID_2335	1838	2168	-	109	NA	inside repeat region	NA	NA	NA	NA	NA	NA	NA	NA	NA
0b2a6049-a743-4966-8a74-ec40be09be26	pfs1|5226-00001	Pb_238_length_36687_cov_29.9111_ID_475	6921	7620	-	232	NA	NA	BUD31	Protein BUD31 homolog	GO:0005634	EPrGT00050000000320	NA	NA	NA	NA	NA
0b2b328e-de49-412b-bcb6-b0fad5ec9988	pfs1|2635-00001	Pb_1628_length_2706_cov_131.748_ID_3255	1126	2696	+	498	NA	inside repeat region	pol_529	Retrovirus-related Pol polyprotein from transposon opus	NA	NA	NA	NA	NA	NA	NA
0b30491d-38b6-4adf-8aa6-db52a3981d18	pfs1|12660-00001	Pb_854_length_6201_cov_33.3204_ID_1707	20	1220	+	368	NA	inside repeat region	NA	NA	NA	NA	NA	NA	NA	NA	NA
0b34ae6b-f043-4477-87f4-f758c3376889	pfs1|7579-00001	Pb_331_length_23624_cov_38.2496_ID_661	24	2662	+	676	NA	inside repeat region	pol_440	Retrovirus-related Pol polyprotein from transposon 297	NA	NA	NA	NA	NA	NA	NA
0b35f5c7-843e-4e77-bcf1-1d638b175d51	pfs1|12076-00001	Pb_75_length_64868_cov_36.1683_ID_149	47580	50031	+	816	NA	NA	NA	NA	NA	NA	Secreted	NA	NA	NA	NA
0b383070-9427-4148-b173-5bd8905eea5c	pfs1|9937-00001	Pb_484_length_14080_cov_36.1879_ID_967	2100	3033	+	310	NA	inside repeat region	pol_652	Retrovirus-related Pol polyprotein from transposon opus	NA	NA	NA	NA	NA	NA	NA
0b3c3de9-094a-48fd-b88f-9ea90e59a4aa	pfs1|11786-00001	Pb_70_length_66023_cov_38.2337_ID_139	33171	34771	+	484	NA	NA	NA	NA	GO:0005215|GO:0006810|GO:0016020|GO:0055085	NA	NA	NA	NA	NA	NA
0b3ec8cb-a7a3-4fe0-a6d8-7733a776d329	pfs1|2286-00001	Pb_1530_length_2902_cov_188.143_ID_3059	1459	2890	-	397	NA	inside repeat region	TY3B-G_142	Transposon Ty3-G Gag-Pol polyprotein	GO:0003676|GO:0015074	NA	NA	NA	NA	NA	NA
0b495dbb-94fb-4c73-95e7-65757fc2d6fb	pfs1|4813-00001	Pb_223_length_37911_cov_29.6865_ID_445	8739	9105	-	121	NA	NA	NA	NA	NA	NA	NA	NA	NA	NA	NA
0b4da9d1-9323-4163-816a-c20a30e27645	pfs1|12363-00001	Pb_7_length_145100_cov_37.9078_ID_13	116039	117401	-	453	NA	NA	NA	NA	NA	NA	NA	NA	NA	NA	NA
0b51fe29-477c-4e26-9e52-1e7334bad2fe	pfs1|2749-00001	Pb_165_length_45562_cov_42.6655_ID_329	36148	36817	-	222	NA	NA	NA	NA	NA	NA	NA	NA	NA	NA	NA
0b579ecf-28dd-420f-bfe2-32686fa97b9e	pfs1|8333-00001	Pb_3706_length_968_cov_279.546_ID_7411	375	735	+	119	<1kb	inside repeat region	NA	NA	NA	NA	Secreted	NA	NA	NA	NA
0b6b5fa9-aa21-4225-b0da-c7137925f346	pfs1|7623-00001	Pb_3343_length_1114_cov_576.359_ID_6685	22	959	-	281	NA	inside repeat region	NA	NA	NA	NA	NA	NA	NA	NA	NA
0b6d9d97-a73e-4437-9996-4d2c7261d8f1	pfs1|3868-00001	Pb_1992_length_2138_cov_77.8603_ID_3983	229	1899	+	527	NA	inside repeat region	NA	NA	NA	NA	NA	NA	NA	NA	NA
0b71004d-a472-4597-ae6a-025023569b9a	pfs1|5878-00001	Pb_2628_length_1526_cov_56.9392_ID_5255	465	1371	-	280	NA	inside repeat region	NA	NA	NA	NA	NA	NA	NA	NA	NA
0b76cbc5-6ae9-43fb-a01f-0da20ec377ae	pfs1|2945-00001	Pb_170_length_45372_cov_38.8045_ID_339	20921	22862	-	646	NA	NA	NA	NA	NA	NA	NA	NA	NA	NA	NA
0b76e6fd-7e95-45e5-923e-6a6401643135	pfs1|7346-00001	Pb_3208_length_1181_cov_37.612_ID_6415	143	1172	-	214	NA	inside repeat region	pol_396	Retrovirus-related Pol polyprotein from transposon opus	NA	NA	NA	NA	NA	NA	NA
0b7b2b22-90fb-4387-b4a3-f39af87eab63	pfs1|13259-00001	Pb_978_length_5129_cov_135.497_ID_1955	2761	5062	+	766	NA	inside repeat region	NA	NA	GO:0003676|GO:0008270	NA	NA	NA	NA	NA	NA
0b7f9215-39e0-45ad-b75f-f5427da4fabb	pfs1|5740-00001	Pb_2578_length_1568_cov_157.12_ID_5155	131	1449	+	384	NA	inside repeat region	POLX_53	Retrovirus-related Pol polyprotein from transposon TNT 1-94	NA	NA	NA	NA	NA	NA	NA
0b86cddc-060c-4747-b634-ea86f970f618	pfs1|2404-00001	Pb_156_length_47238_cov_34.1366_ID_311	17729	19030	-	403	NA	NA	Os06g0571400	Elongation factor 1-gamma 3	GO:0003746|GO:0006414|GO:0005515	NA	NA	NA	NA	NA	NA
0ba224a4-9f80-4d5c-a8e8-4406c8819458	pfs1|3239-00001	Pb_17_length_111491_cov_36.3361_ID_33	49237	50364	-	258	NA	NA	CNOT9	CCR4-NOT transcription complex subunit 9	GO:0005488	NA	NA	NA	NA	NA	NA
0baad68f-9b70-40d3-93c0-8efc7c111ccc	pfs1|6038-00001	Pb_268_length_33297_cov_33.3295_ID_535	27413	30334	-	911	NA	NA	CIP111	Calmodulin-interacting protein 111	GO:0005524	NA	NA	NA	NA	NA	NA
0bb38b5f-dc90-47b7-81d6-cedb5d013e6e	pfs1|7678-00001	Pb_3383_length_1099_cov_193.784_ID_6765	150	965	+	153	NA	inside repeat region	pol_375	Intracisternal A-particle Pol-related polyprotein (Fragment)	NA	NA	Secreted	NA	NA	NA	NA
0bb3d787-b214-4cda-9401-cefb0a672775	pfs1|3441-00001	Pb_185_length_42810_cov_37.6959_ID_369	26298	29430	+	1015	NA	NA	ddaF	Dapdiamide A synthase	GO:0005524|GO:0005524|GO:0046872	NA	NA	NA	NA	NA	NA
0bb5ab38-8ceb-4162-b05d-75be5aa93beb	pfs1|10945-00001	Pb_595_length_10446_cov_28.5199_ID_1189	540	3456	+	779	NA	inside repeat region	pol_664	Retrovirus-related Pol polyprotein from transposon opus	NA	NA	Secreted	NA	NA	NA	NA
0bb85fcc-dcdf-4f9d-ba1f-b5a793994765	pfs1|11468-00001	Pb_669_length_8704_cov_33.2676_ID_1337	7477	7777	-	99	NA	NA	NA	NA	NA	NA	NA	NA	NA	NA	NA
0bb9910d-9194-4f81-b6c4-cf2726c676a0	pfs1|5503-00001	Pb_248_length_35875_cov_34.3664_ID_495	8444	9692	-	324	NA	NA	NA	NA	NA	NA	Secreted	NA	NA	TMdomain	1
0bc40709-5eb7-42b4-97cf-825da931ad38	pfs1|1415-00001	Pb_131_length_51700_cov_36.7367_ID_261	4693	5761	-	322	NA	inside repeat region	NA	NA	NA	NA	NA	NA	NA	NA	NA
0bc5e4d4-2522-4e30-a5b3-5cf86942bb31	pfs1|11283-00001	Pb_639_length_9514_cov_40.4777_ID_1277	548	1580	-	343	NA	inside repeat region	pol_439	Retrovirus-related Pol polyprotein from transposon opus	NA	NA	NA	NA	NA	NA	NA
0bc9c37c-d6eb-4455-b6ee-76534b762984	pfs1|9870-00001	Pb_47_length_79135_cov_32.6396_ID_93	1502	2054	-	183	NA	inside repeat region	NA	NA	NA	NA	NA	NA	NA	NA	NA
0bd01d9f-7d36-4ba1-863b-fa2a738f3f37	pfs1|8736-00001	Pb_394_length_19082_cov_43.7082_ID_787	5873	6865	-	205	NA	NA	mad2l1-1	Mitotic spindle assembly checkpoint protein MAD2A	NA	NA	NA	NA	NA	NA	NA
0bddfbce-0d37-4516-af76-ce740d9ee971	pfs1|5432-00001	Pb_245_length_36170_cov_42.133_ID_489	5766	6855	+	220	NA	NA	VAMP713	Vesicle-associated membrane protein 713	GO:0006810|GO:0016021|GO:0016192	NA	NA	NA	NA	NA	NA
0be3bd15-ebad-4c27-b930-7765fafee929	pfs1|9223-00001	Pb_422_length_16791_cov_29.0457_ID_843	1351	1975	+	184	NA	inside repeat region	TY3B-I_54	Transposon Ty3-I Gag-Pol polyprotein	GO:0003676	NA	NA	NA	NA	NA	NA
0bf00fe8-7cd1-4fac-9a56-525f2e3dd0e5	pfs1|3277-00001	Pb_180_length_43326_cov_27.7448_ID_359	8516	8762	-	81	NA	NA	NA	NA	NA	NA	NA	NA	NA	NA	NA
0bf735b4-54dc-4420-b479-53dd5abc0857	pfs1|10854-00001	Pb_580_length_10876_cov_27.209_ID_1159	86	524	-	123	NA	inside repeat region	NA	NA	NA	NA	NA	NA	NA	NA	NA
0bfa534c-9ca2-4840-8b1d-9baf9f6baa57	pfs1|3464-00001	Pb_186_length_42770_cov_35.5427_ID_371	6045	9228	-	1060	NA	NA	PF14_0175_3	Protein PF14_0175	GO:0005515	NA	NA	NA	NA	NA	NA
0bfb12e5-891d-47d7-968f-91812b8b8687	pfs1|1537-00001	Pb_134_length_50756_cov_37.5412_ID_267	31627	32798	+	343	NA	NA	VP33	Vesicle-associated membrane protein/synaptobrevin-binding protein	NA	NA	NA	NA	NA	NA	NA
0c02aaab-433b-48a0-ad9d-f2a6ec22d524	pfs1|10970-00001	Pb_59_length_70245_cov_35.6896_ID_117	24126	25011	+	294	NA	NA	SR30	Serine/arginine-rich splicing factor SR30	GO:0000166|GO:0003676	NA	NA	NA	NA	NA	NA
0c2b8763-1704-4e59-901e-32d44f01f666	pfs1|6694-00001	Pb_294_length_29926_cov_49.1436_ID_587	28035	29634	+	473	NA	inside repeat region	rnhA_28	Ribonuclease HI	GO:0003676|GO:0003676|GO:0004523	NA	NA	NA	NA	NA	NA
0c3166a7-f599-4d0f-bb02-14293424e2a2	pfs1|6390-00001	Pb_2821_length_1400_cov_367.69_ID_5641	289	568	+	92	NA	NA	NA	NA	NA	NA	NA	NA	NA	NA	NA
0c348b39-2a4a-42f1-b4f1-82d875c3a903	pfs1|1635-00001	Pb_1375_length_3359_cov_46.0133_ID_2749	1790	2207	+	138	NA	inside repeat region	NA	NA	NA	NA	NA	NA	NA	NA	NA
0c36b0af-200e-4309-9e6a-598e14b684af	pfs1|3703-00001	Pb_1934_length_2210_cov_535.302_ID_3867	17	2205	+	589	NA	inside repeat region	POL_66	Retrovirus-related Pol polyprotein from transposon 412	GO:0003676|GO:0015074	NA	NA	NA	NA	NA	NA
0c3944ca-96c6-4502-9b6e-897414bcea79	pfs1|12888-00001	Pb_8_length_143205_cov_37.8924_ID_15	11695	13278	-	397	NA	NA	BZIP60	bZIP transcription factor 60	GO:0003677|GO:0003700|GO:0005634|GO:0006355|GO:0003700|GO:0006355|GO:0043565	NA	NA	NA	NA	NA	NA
0c3f1485-81a8-45db-91b7-37c463e58751	pfs1|8717-00001	Pb_392_length_19337_cov_33.2321_ID_783	11422	12031	-	202	NA	NA	NA	NA	NA	NA	NA	NA	NA	NA	NA
0c43598b-aaf0-4d6b-a1f5-52b24dc790d9	pfs1|3863-00001	Pb_198_length_41244_cov_30.9466_ID_395	39799	40870	+	306	NA	NA	NA	NA	GO:0005515	NA	NA	NA	NA	NA	NA
0c44eedb-d21d-4a95-8719-040e8d4b63a1	pfs1|12455-00001	Pb_817_length_6544_cov_50.5644_ID_1633	3957	4512	-	184	NA	inside repeat region	TY3B-I_160	Transposon Ty3-I Gag-Pol polyprotein	GO:0003676|GO:0015074	NA	NA	NA	NA	NA	NA
0c4b1ff5-0425-4892-a856-db2f0577acbd	pfs1|9594-00001	Pb_4534_length_666_cov_134.458_ID_9067	303	612	-	102	<1kb	NA	P58B	DnaJ protein P58IPK homolog B	GO:0005515	NA	NA	NA	NA	NA	NA
0c4d7663-6681-4180-9f81-25deb2de1f10	pfs1|3654-00001	Pb_1918_length_2232_cov_261.478_ID_3835	264	1202	+	286	NA	inside repeat region	TY3B-G_75	Transposon Ty3-G Gag-Pol polyprotein	GO:0003676|GO:0015074	NA	NA	NA	NA	NA	NA
0c503f24-c48e-4f0f-8e2f-2b0acdad5d5a	pfs1|10654-00001	Pb_554_length_11749_cov_24.3474_ID_1107	7305	7917	+	183	NA	NA	NA	NA	NA	NA	NA	NA	NA	NA	NA
0c541f8c-f8da-48fe-a56e-4a2b3b535d1f	pfs1|660-00001	Pb_1148_length_4126_cov_42.2243_ID_2295	1619	3300	-	513	NA	inside repeat region	pol_166	Retrovirus-related Pol polyprotein from transposon 297	NA	NA	NA	NA	NA	NA	NA
0c56d495-42b2-48e9-b98c-5d9e50e9b8b4	pfs1|7505-00001	Pb_3297_length_1131_cov_178.888_ID_6593	363	1082	-	213	NA	inside repeat region	NA	NA	NA	NA	NA	NA	NA	NA	NA
0c6211b2-6589-45f8-b6ca-bbc4f3c15034	pfs1|6861-00001	Pb_2_length_229436_cov_37.7387_ID_3	86718	87365	-	196	NA	NA	NA	NA	NA	NA	NA	NA	NA	NA	NA
0c6571f5-f917-42a4-a224-376d3355dbb2	pfs1|6794-00001	Pb_29_length_92859_cov_37.5794_ID_57	5498	6935	-	474	NA	NA	NA	NA	GO:0000166|GO:0003824|GO:0044237|GO:0003676|GO:0005622|GO:0003712|GO:0006355	NA	NA	NA	NA	NA	NA
0c700001-eddb-4955-b658-3f075c90201d	pfs1|3063-00001	Pb_1745_length_2490_cov_289.41_ID_3489	1268	2472	+	369	NA	inside repeat region	NA	NA	GO:0004190|GO:0006508	NA	NA	NA	NA	NA	NA
0c7602c2-86c8-493c-ae82-8d79b4c6eab5	pfs1|12156-00001	Pb_772_length_7065_cov_33.7926_ID_1543	1958	2594	+	211	NA	inside repeat region	rnhA_8	Ribonuclease HI	GO:0003676|GO:0003676|GO:0004523	NA	NA	NA	NA	NA	NA
0c77422a-1367-41d0-a935-692b98827c11	pfs1|4677-00001	Pb_21_length_105605_cov_37.6269_ID_41	20878	21958	-	328	NA	NA	GRMZM2G118515	Mitochondrial thiamine diphosphate carrier 1	GO:0055085	NA	NA	NA	NA	NA	NA
0c7d3a04-51b2-49a9-b396-1b5fe085f5f4	pfs1|9468-00001	Pb_4419_length_704_cov_23.8821_ID_8837	329	676	-	101	<1kb	NA	NA	NA	NA	NA	NA	NA	NA	NA	NA
0c7e1c58-10bf-4aab-a5b7-152d8cdba0ed	pfs1|10847-00001	Pb_57_length_72243_cov_34.5324_ID_113	51215	52475	+	296	NA	NA	Cdk2	Cyclin-dependent kinase 2	GO:0004672|GO:0005524|GO:0006468|GO:0004672|GO:0006468|GO:0005524|GO:0016772	NA	NA	NA	NA	NA	NA
0c81a984-1e22-4f8b-af7b-c9bad4b84b34	pfs1|3686-00001	Pb_192_length_42239_cov_36.9368_ID_383	3475	5019	+	435	NA	NA	ACTR6	Actin-related protein 6	NA	EPrGT00300000062349	NA	NA	NA	NA	NA
0c82e074-54db-4b50-8c23-d6b9b33feca4	pfs1|2963-00001	Pb_1716_length_2538_cov_58.0398_ID_3431	1907	2504	-	175	NA	NA	NA	NA	NA	NA	NA	NA	NA	NA	NA
0c86ecb8-3da5-48a5-9089-3359111f0dbf	pfs1|5019-00001	Pb_2307_length_1792_cov_117.685_ID_4613	471	1790	+	419	NA	inside repeat region	Tf2-9_82	Transposon Tf2-9 polyprotein	GO:0003676|GO:0015074	NA	NA	NA	NA	NA	NA
0c895890-4b54-4fb5-8707-0d991744820c	pfs1|11422-00001	Pb_65_length_67694_cov_36.0589_ID_129	44328	45939	-	536	NA	NA	fab1_3	1-phosphatidylinositol 3-phosphate 5-kinase fab1	GO:0046872	NA	NA	NA	NA	NA	NA
0c8da464-79e9-4149-87e5-90cbb6b6eded	pfs1|4845-00001	Pb_2250_length_1850_cov_112.835_ID_4499	68	1082	-	255	NA	NA	NA	NA	NA	NA	NA	NA	NA	NA	NA
0c95d47f-3b86-4f36-a16e-0e00daa39410	pfs1|10728-00001	Pb_564_length_11532_cov_21.1704_ID_1127	4457	7487	-	566	NA	inside repeat region	pol_608	Gag-Pol polyprotein	GO:0003676|GO:0015074	NA	Secreted	NA	NA	NA	NA
0c98fe5d-27f8-4e16-a49e-05a3f8ba06bd	pfs1|2855-00001	Pb_1694_length_2580_cov_29.9984_ID_3387	1848	2370	-	173	NA	NA	NA	NA	NA	NA	NA	NA	NA	NA	NA
0c9a670a-02f8-438d-8371-99c721a25550	pfs1|9331-00001	Pb_42_length_82376_cov_33.408_ID_83	67870	70099	-	742	NA	NA	Sacm1l_0	Phosphatidylinositide phosphatase SAC1	GO:0042578	NA	NA	NA	NA	NA	NA
0c9f2791-611b-46b0-8c0b-c284defa38a4	pfs1|12405-00001	Pb_809_length_6614_cov_47.6561_ID_1617	4435	4909	+	121	NA	inside repeat region	NA	NA	NA	NA	NA	NA	NA	NA	NA
0ca2d2bc-f38b-4607-b3fa-54422f3a07ea	pfs1|12222-00001	Pb_787_length_6933_cov_73.0702_ID_1573	1396	1957	-	186	NA	inside repeat region	NA	NA	GO:0003676	NA	NA	NA	NA	NA	NA
0cb005ef-659f-490d-9ec6-51709d139690	pfs1|1185-00001	Pb_126_length_52020_cov_36.9356_ID_251	37696	39166	-	460	NA	NA	NA	NA	NA	NA	NA	NA	NA	NA	NA
0cb1a8dd-e3f5-46fe-a8d1-bb7f947f2fb9	pfs1|1128-00001	Pb_1259_length_3747_cov_194.163_ID_2517	27	1007	-	303	NA	inside repeat region	Tf2-9_67	Transposon Tf2-9 polyprotein	NA	NA	NA	NA	NA	NA	NA
0cb442b2-5eeb-44d3-b554-cdd1be86df3a	pfs1|2950-00001	Pb_170_length_45372_cov_38.8045_ID_339	31783	32827	+	347	NA	NA	tmem184c	Transmembrane protein 184C	NA	NA	NA	NA	NA	NA	NA
0cb7a6c5-e3b6-4f3f-8fa7-b02f052cd44b	pfs1|11289-00001	Pb_63_length_68773_cov_35.6954_ID_125	5252	7483	-	669	NA	NA	ppk11	Serine/threonine-protein kinase ppk11	GO:0004672|GO:0005524|GO:0006468|GO:0004672|GO:0006468|GO:0005515|GO:0008270|GO:0005524|GO:0016772	NA	NA	NA	NA	NA	NA
0cbdc879-4933-4556-afb2-14f7c003f2a0	pfs1|10975-00001	Pb_59_length_70245_cov_35.6896_ID_117	38322	40863	-	846	NA	NA	At3g54460_1	F-box protein At3g54460	GO:0003677|GO:0005524	NA	NA	NA	NA	NA	NA
0cc0ea9c-03f3-45a8-b912-75dcb3cda3cb	pfs1|7259-00001	Pb_3172_length_1201_cov_68.2654_ID_6343	682	1193	+	145	NA	NA	FIM1	Fimbrin-1	GO:0005515	NA	NA	NA	NA	NA	NA
0cc6df33-5aba-466e-8a62-a82faabf83e3	pfs1|2464-00001	Pb_158_length_46805_cov_33.4479_ID_315	6293	8637	-	703	NA	NA	fadH	2,4-dienoyl-CoA reductase	GO:0003824|GO:0010181|GO:0016491|GO:0055114|GO:0016491|GO:0055114|GO:0055114	NA	NA	NA	NA	NA	NA
0cc84b15-1e03-4cd8-81f2-5624eb167b46	pfs1|3142-00001	Pb_1770_length_2449_cov_122.404_ID_3539	1256	2003	-	248	NA	inside repeat region	NA	NA	NA	NA	NA	NA	NA	NA	NA
0cca22e3-e616-44ef-a80d-3ec0c4e38740	pfs1|12053-00001	Pb_759_length_7184_cov_25.3837_ID_1517	2593	4381	+	464	NA	inside repeat region	NA	NA	NA	NA	NA	NA	NA	NA	NA
0cd4441b-0320-4eb4-aa17-4d2e0d8c06a1	pfs1|12118-00001	Pb_769_length_7109_cov_28.6716_ID_1537	2816	5306	+	754	NA	inside repeat region	POLX_139	Retrovirus-related Pol polyprotein from transposon TNT 1-94	GO:0003676|GO:0015074	NA	NA	NA	NA	NA	NA
0cd8bd8b-1348-4116-bae9-2ed5146c5363	pfs1|8523-00001	Pb_3800_length_932_cov_162.702_ID_7599	136	897	+	208	<1kb	inside repeat region	NA	NA	NA	NA	NA	NA	NA	NA	NA
0cd9c3b6-9cf3-4c1e-85b2-8cfd102ba188	pfs1|8210-00001	Pb_364_length_21320_cov_32.6053_ID_727	7244	10838	-	1197	NA	NA	SAP130B	Spliceosome-associated protein 130 B	GO:0003676|GO:0005634|GO:0005515	NA	NA	NA	NA	NA	NA
0cda708a-6f72-4821-b427-87da72eb5542	pfs1|9751-00001	Pb_4679_length_627_cov_47.662_ID_9357	39	571	+	153	<1kb	inside repeat region	NA	NA	NA	NA	NA	NA	NA	NA	NA
0cdba104-7205-44bd-9e93-018e3c31f516	pfs1|12917-00001	Pb_8_length_143205_cov_37.8924_ID_15	97442	97917	+	108	NA	NA	NA	NA	GO:0004129|GO:0005743|GO:0005751	NA	NA	NA	NA	NA	NA
0cdbc9a9-348c-46d0-81e1-0fd355ac03bd	pfs1|7729-00001	Pb_33_length_89679_cov_36.1607_ID_65	46187	48506	+	633	NA	NA	AMPP	Probable Xaa-Pro aminopeptidase P	GO:0016787	NA	NA	NA	NA	NA	NA
0cdd5540-6c7a-4539-ad55-28bd4f7d6a6a	pfs1|8972-00001	Pb_4062_length_833_cov_262.164_ID_8123	11	320	+	89	<1kb	inside repeat region	NA	NA	NA	NA	NA	NA	NA	NA	NA
0ce970ee-c8db-4654-b5bf-af43295942d0	pfs1|6393-00001	Pb_2823_length_1398_cov_70.0653_ID_5645	38	931	-	266	NA	inside repeat region	NA	NA	NA	NA	NA	NA	NA	NA	NA
0cf6fe0f-16a3-48f1-a9d4-1a515153de6c	pfs1|5956-00001	Pb_265_length_33713_cov_33.3623_ID_529	9240	10434	+	397	NA	NA	NA	NA	NA	NA	NA	NA	NA	NA	NA
0cfbe5fa-ce69-4fc2-be4d-a5625c7a41e2	pfs1|4680-00002	Pb_21_length_105605_cov_37.6269_ID_41	26397	28085	-	511	NA	NA	ERDJ2B	DnaJ protein ERDJ2B	GO:0005515	NA	NA	NA	NA	NA	NA
0d0165da-50ad-4e49-9bb8-1b0080c0c7c2	pfs1|2024-00001	Pb_147_length_48770_cov_35.4229_ID_293	5657	6353	-	199	NA	NA	At4g32130	ER membrane protein complex subunit 7 homolog	GO:0030246	NA	Secreted	NA	NA	TMdomain	1
0d02152d-2133-48b1-8abb-7d1d9d74d000	pfs1|3719-00001	Pb_193_length_42236_cov_32.5975_ID_385	29014	30685	-	465	NA	NA	PSS2_1	CDP-diacylglycerol--serine O-phosphatidyltransferase 2	GO:0006659	NA	NA	NA	NA	NA	NA
0d0e16a5-20b0-459b-85a2-70ceb8cce64d	pfs1|11622-00001	Pb_693_length_8382_cov_33.6257_ID_1385	3842	5032	-	371	NA	inside repeat region	POLX_168	Retrovirus-related Pol polyprotein from transposon TNT 1-94	NA	NA	NA	NA	NA	NA	NA
0d0f708d-86f1-4030-95cf-c312b714af0f	pfs1|10714-00001	Pb_561_length_11627_cov_45.4601_ID_1121	9220	9994	-	257	NA	NA	NMT1_0	Glycylpeptide N-tetradecanoyltransferase 1	GO:0004379	NA	NA	NA	NA	NA	NA
0d1771e3-8d0c-4b9c-aea0-201a293ff4f0	pfs1|9768-00001	Pb_4691_length_624_cov_46.3159_ID_9381	77	584	+	168	<1kb	inside repeat region	TY3B-G_205	Transposon Ty3-G Gag-Pol polyprotein	NA	NA	NA	NA	NA	NA	NA
0d177589-f5cd-4bbe-8546-d07658da9486	pfs1|3574-00001	Pb_18_length_109973_cov_39.2992_ID_35	5646	8043	+	798	NA	NA	SPPL2_0	Signal peptide peptidase-like 2	GO:0004190|GO:0016021	NA	Secreted	NA	NA	TMdomain	7
0d18e453-6b3e-4566-917b-5db544c4b027	pfs1|5052-00001	Pb_231_length_37225_cov_34.9475_ID_461	12900	23194	+	3354	NA	NA	DNAJC13	DnaJ homolog subfamily C member 13	GO:0005488	NA	NA	NA	NA	NA	NA
0d192ec1-8178-4fb1-b940-c40ad87b2382	pfs1|12450-00001	Pb_815_length_6562_cov_49.2614_ID_1629	4799	5432	+	210	NA	inside repeat region	pol_456	Retrovirus-related Pol polyprotein from transposon opus	NA	NA	NA	NA	NA	NA	NA
0d1a6f14-6e1f-4c93-ab8c-295b6d27ca0d	pfs1|2331-00001	Pb_154_length_47413_cov_32.0044_ID_307	7283	14796	-	2384	NA	NA	Nup214	Nuclear pore complex protein Nup214	GO:0005509|GO:0005515|GO:0008270	NA	NA	NA	NA	NA	NA
0d214e19-f103-4950-908d-eda6fda7c6fa	pfs1|10869-00001	Pb_584_length_10718_cov_21.4097_ID_1167	3021	4265	-	392	NA	NA	NA	NA	NA	NA	NA	NA	NA	NA	NA
0d25f6ec-6e2a-47db-914b-d765ee7ad250	pfs1|3443-00001	Pb_185_length_42810_cov_37.6959_ID_369	32296	32923	-	208	NA	NA	NA	NA	NA	NA	NA	NA	NA	NA	NA
0d283cb1-bee4-47de-8fa1-c746da93af80	pfs1|6172-00001	Pb_273_length_32712_cov_33.1785_ID_545	5377	9891	+	1234	NA	NA	TBC1D2	TBC1 domain family member 2A	GO:0005097|GO:0032313	NA	NA	NA	NA	NA	NA
0d2d3ebf-3a36-4a48-9d69-93c78a877dd1	pfs1|9287-00001	Pb_427_length_16480_cov_34.7462_ID_853	14890	16369	-	492	NA	inside repeat region	NA	NA	NA	NA	NA	NA	NA	NA	NA
0d2d64ae-b148-43ed-9fb3-8106fcdfd81c	pfs1|7016-00001	Pb_305_length_27716_cov_31.4164_ID_609	860	1887	+	278	NA	inside repeat region	NA	NA	GO:0003676|GO:0008270	NA	NA	NA	NA	NA	NA
0d31fade-a4c6-4a57-a3d7-5db384e5dafa	pfs1|2917-00001	Pb_16_length_112068_cov_37.6118_ID_31	81862	83267	-	324	NA	NA	NSMCE3	Non-structural maintenance of chromosomes element 3 homolog	NA	NA	NA	NA	NA	NA	NA
0d3524bc-c610-49fe-ad19-e4911d774b1a	pfs1|5083-00001	Pb_2331_length_1764_cov_146.616_ID_4661	350	662	+	103	NA	NA	NA	NA	NA	NA	NA	NA	NA	NA	NA
0d369966-613d-4dab-b927-a5b36c7ad156	pfs1|12052-00001	Pb_758_length_7185_cov_22.5895_ID_1515	3356	3725	+	122	NA	NA	NA	NA	NA	NA	NA	NA	NA	NA	NA
0d3ea125-19cd-4ae8-a182-e302b14a31da	pfs1|11661-00001	Pb_69_length_66181_cov_42.6394_ID_137	42078	44511	-	759	NA	NA	PIP5K1_2	Phosphatidylinositol 4-phosphate 5-kinase 1	GO:0004888|GO:0007166|GO:0016020|GO:0016307|GO:0046488	NA	NA	NA	NA	NA	NA
0d3fb95e-a8f7-4c71-accf-b889adc2b51f	pfs1|677-00001	Pb_114_length_54725_cov_33.0919_ID_227	33211	44163	-	3551	NA	NA	MBD9	Methyl-CpG-binding domain-containing protein 9	GO:0005515|GO:0005515|GO:0008270|GO:0005634	NA	NA	NA	NA	NA	NA
0d4078a1-8486-4a28-925d-b817aee5061c	pfs1|7801-00001	Pb_342_length_22765_cov_36.3962_ID_683	15658	16850	+	343	NA	NA	abnA	Probable arabinan endo-1,5-alpha-L-arabinosidase A	GO:0004553|GO:0005975|GO:0046558	NA	Secreted	NA	NA	NA	NA
0d42a32c-78b1-4c10-8061-61bcd1494d1e	pfs1|11904-00001	Pb_72_length_65478_cov_34.2112_ID_143	33667	34575	-	195	NA	NA	Sft2d2	Vesicle transport protein SFT2B	GO:0016192	NA	NA	NA	NA	NA	NA
0d4870e3-257e-46db-b0d4-6285dcb12fe1	pfs1|8539-00001	Pb_3816_length_927_cov_220.836_ID_7631	522	816	-	97	<1kb	NA	LHP1_5	Chromo domain protein LHP1	NA	NA	NA	NA	NA	NA	NA
0d5187fd-6e76-4603-bf89-854eb342608c	pfs1|5454-00001	Pb_2469_length_1636_cov_26.0199_ID_4937	1064	1442	-	125	NA	inside repeat region	NA	NA	NA	NA	NA	NA	NA	NA	NA
0d52b645-28a4-4ad5-9175-87fef52c3149	pfs1|12651-00001	Pb_850_length_5967_cov_34.2698_ID_1699	13	346	-	110	NA	NA	NA	NA	NA	NA	NA	NA	NA	NA	NA
0d53709f-5caf-433d-862e-cd3735a44715	pfs1|715-00001	Pb_115_length_54713_cov_40.1972_ID_229	37763	40319	-	543	NA	NA	CPK29	Calcium-dependent protein kinase 29	GO:0004672|GO:0005524|GO:0006468|GO:0004672|GO:0006468|GO:0005509|GO:0005524|GO:0016772	NA	NA	NA	NA	NA	NA
0d592ff2-c6b7-4cd7-bdcb-881c5d5e57ae	pfs1|5639-00001	Pb_2527_length_1603_cov_19.1355_ID_5053	577	1489	-	303	NA	inside repeat region	pol_623	Retrovirus-related Pol polyprotein from transposon opus	NA	NA	NA	NA	NA	NA	NA
0d594a54-56b1-4f26-92d0-3c38337a7385	pfs1|3336-00001	Pb_1826_length_2354_cov_109.958_ID_3651	100	1824	-	479	NA	inside repeat region	NA	NA	NA	NA	NA	NA	NA	NA	NA
0d5c2f89-8b3e-4983-88a3-ab4bcecc92aa	pfs1|5759-00001	Pb_2588_length_1557_cov_33.3063_ID_5175	369	648	-	92	NA	inside repeat region	NA	NA	NA	NA	NA	NA	NA	NA	NA
0d5e332e-b509-4b1d-a198-813c801ebf63	pfs1|12788-00001	Pb_87_length_59834_cov_32.0289_ID_173	33844	35089	+	414	NA	NA	GPXMC1_2	Probable phospholipid hydroperoxide glutathione peroxidase	GO:0004602|GO:0006979|GO:0055114	NA	NA	NA	NA	NA	NA
0d6dcb7a-ab61-4d02-ab6d-77d851a6ba11	pfs1|12301-00001	Pb_79_length_62356_cov_36.2814_ID_157	28678	30301	+	353	NA	NA	NA	NA	NA	NA	NA	NA	NA	NA	NA
0d6f42de-c14a-48b0-82a8-d3ab92d677d7	pfs1|13012-00001	Pb_91_length_58866_cov_34.3831_ID_181	23203	24305	-	292	NA	NA	dapA	4-hydroxy-tetrahydrodipicolinate synthase	GO:0003824|GO:0008152|GO:0016829|GO:0008840|GO:0009089	NA	NA	NA	NA	NA	NA
0d70324a-cb50-4cf8-9052-e04acf1069a4	pfs1|3797-00001	Pb_196_length_41512_cov_32.9327_ID_391	12407	13608	+	319	NA	NA	mfeB	Probable enoyl-CoA hydratase 2	NA	NA	NA	NA	NA	NA	NA
0d7c27eb-4f25-429d-9e8b-17c9b78e140e	pfs1|5121-00001	Pb_234_length_37167_cov_39.9841_ID_467	17277	20001	-	884	NA	NA	GRTP1_0	Growth hormone-regulated TBC protein 1	GO:0005097|GO:0032313	NA	NA	NA	NA	NA	NA
0d7d959c-f840-4f98-b5e4-de1331660406	pfs1|10361-00001	Pb_51_length_78236_cov_35.1804_ID_101	51307	56842	-	1844	NA	NA	FH20	Formin-like protein 20	GO:0003779|GO:0016043|GO:0003779|GO:0017048|GO:0030036|GO:0005488|GO:0071203	NA	NA	NA	NA	NA	NA
0d8053ab-e703-495b-8a2b-ff84879e4872	pfs1|9283-00001	Pb_427_length_16480_cov_34.7462_ID_853	7314	8215	-	193	NA	NA	ADAT2	tRNA-specific adenosine deaminase 2	GO:0003824|GO:0008270|GO:0016787	NA	NA	NA	NA	NA	NA
0d80545a-2fa9-4cb4-bc55-9022d0c19d3e	pfs1|10250-00001	Pb_50_length_78522_cov_31.5953_ID_99	30891	31857	-	321	NA	NA	NA	NA	NA	NA	NA	NA	NA	NA	NA
0d808340-1d12-44ed-aaed-a042a299911d	pfs1|9296-00001	Pb_4291_length_743_cov_259.61_ID_8581	23	421	+	106	<1kb	inside repeat region	RE2_3	Retrovirus-related Pol polyprotein from transposon RE2	NA	NA	NA	NA	NA	NA	NA
0d88f1b5-9bdc-4950-8ab8-f04229cbf776	pfs1|10617-00001	Pb_54_length_74345_cov_32.2112_ID_107	47836	48292	+	151	NA	NA	FDX1	Adrenodoxin	GO:0009055|GO:0051536|GO:0009055|GO:0051537	NA	NA	NA	NA	NA	NA
0d8e4dfb-ff1e-4086-99d9-6cea4bed6399	pfs1|4137-00001	Pb_201_length_40659_cov_34.0431_ID_401	27119	27969	-	242	NA	NA	NA	NA	GO:0003743|GO:0005737|GO:0005852	NA	NA	NA	NA	NA	NA
0d8edc56-8a2b-46a3-a4ed-214364bba3eb	pfs1|13414-00001	Pb_9_length_129813_cov_37.8051_ID_17	28980	29908	-	185	NA	NA	NA	NA	NA	NA	NA	NA	NA	NA	NA
0d942417-2669-4498-b0bb-24495e3d7422	pfs1|3648-00001	Pb_1913_length_2239_cov_32.7377_ID_3825	1766	2222	-	78	NA	inside repeat region	NA	NA	NA	NA	NA	NA	NA	NA	NA
0d964de6-05c5-48ac-ac0e-36c497507739	pfs1|10796-00001	Pb_573_length_11118_cov_55.3577_ID_1145	5905	7221	+	328	NA	inside repeat region	NA	NA	NA	NA	NA	NA	NA	NA	NA
0da308c0-6e03-4777-92c3-a94d83ccefc4	pfs1|3438-00001	Pb_185_length_42810_cov_37.6959_ID_369	18542	20821	+	736	NA	NA	DDB_G0281745	Probable serine/threonine-protein kinase DDB_G0281745	GO:0004672|GO:0005524|GO:0006468|GO:0004672|GO:0006468|GO:0005515|GO:0005524|GO:0016772	NA	NA	NA	NA	NA	NA
0da46831-fe4d-4acb-8534-c88a9e5b80b2	pfs1|5406-00001	Pb_2447_length_1652_cov_46.3279_ID_4893	791	1613	-	273	NA	inside repeat region	NA	NA	NA	NA	NA	NA	NA	NA	NA
0da60611-fef9-4bc5-a40a-14f4260b5987	pfs1|247-00001	Pb_1064_length_4622_cov_54.7117_ID_2127	2112	4496	-	712	NA	NA	NA	NA	NA	NA	NA	NA	NA	NA	NA
0da64d93-bfb2-4212-aa8f-de7de4198746	pfs1|3186-00001	Pb_1789_length_2416_cov_91.8161_ID_3577	34	2403	-	630	NA	inside repeat region	pol_243	Retrovirus-related Pol polyprotein from transposon opus	GO:0003676|GO:0003676|GO:0004523	NA	NA	NA	NA	NA	NA
0daccb23-f624-40a2-9f3d-f97bf0c5440b	pfs1|8274-00001	Pb_3693_length_973_cov_53.4574_ID_7385	223	898	-	224	<1kb	NA	GUN_2	Endoglucanase	GO:0004553|GO:0005975|GO:0005975	NA	NA	NA	NA	NA	NA
0dad2b75-48cf-48ef-9ea7-763d48aea986	pfs1|9857-00001	Pb_477_length_14494_cov_24.9912_ID_953	13147	13666	-	172	NA	inside repeat region	TY3B-I_193	Transposon Ty3-I Gag-Pol polyprotein	NA	NA	NA	NA	NA	NA	NA
0db194b6-aad2-41d2-807f-3521d9feb549	pfs1|11513-00001	Pb_675_length_8669_cov_30.9053_ID_1349	3797	4235	+	145	NA	NA	NA	NA	NA	NA	NA	NA	NA	NA	NA
0db436da-affe-40da-804d-4bd6c6c5009a	pfs1|217-00001	Pb_105_length_56887_cov_37.3955_ID_209	4915	5421	-	141	NA	NA	Rpl23	60S ribosomal protein L23	GO:0003735|GO:0005840|GO:0006412	NA	NA	NA	NA	NA	NA
0db7a53f-7f36-4a6d-ba6e-a9dd086f1908	pfs1|11993-00001	Pb_746_length_7361_cov_131.93_ID_1491	4764	5346	-	193	NA	inside repeat region	NA	NA	GO:0004190|GO:0006508	NA	NA	NA	NA	NA	NA
0dbe511a-f3df-4064-a14e-278944a07beb	pfs1|4256-00001	Pb_206_length_40284_cov_37.4629_ID_411	16680	17465	+	120	NA	NA	Pdcd5	Programmed cell death protein 5	GO:0003677	NA	NA	NA	NA	NA	NA
0dcc869a-46ef-4afc-b1d6-4fc872712e0f	pfs1|6408-00001	Pb_282_length_31685_cov_37.3944_ID_563	18497	19766	-	422	NA	NA	DNAJ1	DnaJ protein homolog	GO:0005524|GO:0006457|GO:0009408|GO:0051082|GO:0006457|GO:0051082|GO:0031072|GO:0051082	NA	NA	NA	NA	NA	NA
0dcfaf3e-0738-4390-bcb9-512dea09f720	pfs1|4708-00001	Pb_21_length_105605_cov_37.6269_ID_41	100449	100971	+	173	NA	NA	rbm8a	RNA-binding protein 8A	GO:0000166|GO:0003676|GO:0003723|GO:0005634|GO:0005737|GO:0006396	NA	NA	NA	NA	NA	NA
0dd030f3-f223-4eba-8164-12533befb51c	pfs1|4862-00001	Pb_225_length_37657_cov_37.4041_ID_449	20549	22052	-	474	NA	NA	DDB_G0288017	Sphingomyelinase DDB_G0288017	NA	NA	NA	NA	NA	NA	NA
0dd7a661-319d-4724-8a2d-753822c4a2f7	pfs1|10108-00001	Pb_4_length_175690_cov_33.1881_ID_7	9151	10861	-	569	NA	NA	NA	NA	NA	NA	Secreted	NA	NA	NA	NA
0ddd243d-d68a-4343-82be-bf182c665149	pfs1|5843-00001	Pb_260_length_34418_cov_36.3538_ID_519	17547	19077	+	350	NA	NA	NA	NA	NA	NA	Secreted	NA	NA	NA	NA
0dde8c70-f494-4f48-af93-a46dca6b8ded	pfs1|5106-00001	Pb_2340_length_1757_cov_31.7233_ID_4679	335	1265	+	309	NA	inside repeat region	TY3B-G_187	Transposon Ty3-G Gag-Pol polyprotein	NA	NA	NA	NA	NA	NA	NA
0de0d539-afac-4a3f-9fb2-1c4858b5a189	pfs1|7962-00001	Pb_350_length_22002_cov_31.7355_ID_699	2095	3946	-	616	NA	NA	ATIC	Bifunctional purine biosynthesis protein PURH	GO:0003824|GO:0003937|GO:0004643|GO:0006164	NA	NA	NA	NA	NA	NA
0de28a99-c461-493c-b3e0-9d77b8b1567b	pfs1|8467-00001	Pb_3795_length_934_cov_329.569_ID_7589	510	909	-	132	<1kb	inside repeat region	NA	NA	NA	NA	NA	NA	NA	NA	NA
0de41357-2e96-490c-9fc2-0537bace6f28	pfs1|11551-00001	Pb_680_length_8589_cov_25.5194_ID_1359	342	1630	+	378	NA	inside repeat region	ORF_4	Enzymatic polyprotein	NA	NA	NA	NA	NA	NA	NA
0de44fa6-c6b9-476d-aa4b-290ad0fa58a9	pfs1|3897-00001	Pb_19_length_109390_cov_39.7596_ID_37	6205	6936	+	217	NA	NA	NA	NA	NA	NA	NA	NA	NA	NA	NA
0de6f5e2-00c3-47b9-a9d8-71a99a7e1e4f	pfs1|7184-00001	Pb_3126_length_1225_cov_153.349_ID_6251	519	878	-	93	NA	inside repeat region	NA	NA	NA	NA	Secreted	NA	NA	NA	NA
0dea1a70-4360-4bfc-9282-42014ba6d2aa	pfs1|4113-00001	Pb_2011_length_2124_cov_159.149_ID_4021	1023	2087	-	273	NA	inside repeat region	NA	NA	GO:0003676	NA	NA	NA	NA	NA	NA
0df3ccca-f4e3-464d-8161-91914ed02b2a	pfs1|3777-00001	Pb_195_length_41601_cov_42.0816_ID_389	22449	23796	+	448	NA	NA	SNAPC3	snRNA-activating protein complex subunit 3	NA	NA	NA	NA	NA	NA	NA
0df6b262-8452-4aeb-a42d-f210919bb8a2	pfs1|4934-00001	Pb_228_length_37503_cov_39.9232_ID_455	16026	16864	-	257	NA	NA	STIMATE_1	Store-operated calcium entry regulator STIMATE	NA	NA	NA	NA	NA	NA	NA
0e0849e9-e740-41e8-b7d1-c77ac582b6b6	pfs1|6277-00001	Pb_278_length_31990_cov_26.9323_ID_555	4786	5501	+	195	NA	NA	Dnajb8_1	DnaJ homolog subfamily B member 8	NA	NA	NA	NA	NA	NA	NA
0e0bc39d-6d20-4664-9e8d-519f7acb9908	pfs1|12095-00001	Pb_764_length_7160_cov_55.3761_ID_1527	1874	2454	-	166	NA	inside repeat region	NA	NA	NA	NA	NA	NA	NA	NA	NA
0e132e99-5ed7-4847-99b1-c5de55ea6ecc	pfs1|7007-00001	Pb_304_length_27867_cov_33.036_ID_607	27403	27745	-	113	NA	inside repeat region	TY3B-I_186	Transposon Ty3-I Gag-Pol polyprotein	GO:0003676|GO:0015074	NA	NA	NA	NA	NA	NA
0e1d27db-b56c-47c8-9a19-00a9b485b797	pfs1|6017-00001	Pb_267_length_33593_cov_40.7079_ID_533	29478	32133	+	824	NA	NA	NA	NA	GO:0003700|GO:0006355|GO:0043565	NA	NA	NA	NA	NA	NA
0e1d3534-4a36-4d05-959c-528843652332	pfs1|1033-00001	Pb_122_length_52720_cov_33.3721_ID_243	37159	37516	+	118	NA	NA	NA	NA	NA	NA	NA	NA	NA	NA	NA
0e2e88d3-4d06-4cc8-aa16-aa7490f8a469	pfs1|8724-00001	Pb_393_length_19185_cov_29.5693_ID_785	2475	4335	-	619	NA	NA	TIGD6_0	Tigger transposable element-derived protein 6	GO:0003676|GO:0003677	NA	NA	NA	NA	NA	NA
0e324016-3633-4dc3-bf9f-b2e08e63999b	pfs1|70-00001	Pb_101_length_57317_cov_33.4495_ID_201	42584	44611	-	598	NA	NA	ADA2	Transcriptional adapter 2	GO:0003677|GO:0003682|GO:0005515|GO:0006357|GO:0016573	NA	NA	NA	NA	NA	NA
0e3e66f7-b169-4e59-a159-278cb8e62398	pfs1|4917-00001	Pb_227_length_37601_cov_36.5701_ID_453	35152	36625	+	490	NA	inside repeat region	POLX_95	Retrovirus-related Pol polyprotein from transposon TNT 1-94	GO:0003676|GO:0015074	NA	NA	NA	NA	NA	NA
0e3f4873-ae7c-491d-b769-ea272c83fc3b	pfs1|3453-00001	Pb_1864_length_2309_cov_129.89_ID_3727	41	944	+	300	NA	inside repeat region	TY3B-G_210	Transposon Ty3-G Gag-Pol polyprotein	NA	NA	NA	NA	NA	NA	NA
0e434fd2-dde8-446e-984a-e744330d6dab	pfs1|8375-00001	Pb_372_length_20814_cov_29.3246_ID_743	11387	11843	+	151	NA	NA	Nxn	Nucleoredoxin	NA	NA	NA	NA	NA	NA	NA
0e4ae084-5b50-4cda-812b-ef8501e761a5	pfs1|11686-00001	Pb_6_length_157460_cov_35.5039_ID_11	29092	30223	-	376	NA	NA	CaMKI_0	Calcium/calmodulin-dependent protein kinase type 1	GO:0004672|GO:0005524|GO:0006468|GO:0004672|GO:0006468|GO:0005524|GO:0016772	NA	NA	NA	NA	NA	NA
0e57dc94-d264-4eb8-b4c7-58f550f5d261	pfs1|728-00001	Pb_1164_length_4079_cov_44.0172_ID_2327	28	2271	+	699	NA	inside repeat region	pol_211	Retrovirus-related Pol polyprotein from transposon opus	NA	NA	NA	NA	NA	NA	NA
0e648503-f8ab-4c8f-bf2b-223b024b33c2	pfs1|5711-00001	Pb_255_length_34731_cov_25.1463_ID_509	22600	23129	-	154	NA	NA	NA	NA	GO:0016757	NA	NA	NA	NA	NA	NA
0e6a256c-e835-4bd5-b620-bdc747a1f037	pfs1|11515-00001	Pb_675_length_8669_cov_30.9053_ID_1349	6524	7043	+	172	NA	inside repeat region	POLX_157	Retrovirus-related Pol polyprotein from transposon TNT 1-94	NA	NA	NA	NA	NA	NA	NA
0e6b21da-dec7-4696-9fb5-057fb3d88b74	pfs1|11695-00001	Pb_6_length_157460_cov_35.5039_ID_11	51991	53491	-	499	NA	NA	PEAMT	Phosphoethanolamine N-methyltransferase	GO:0008152|GO:0008168	NA	NA	NA	NA	NA	NA
0e6bf69b-1562-42e0-a12e-def5eb1b35f4	pfs1|5608-00001	Pb_2513_length_1611_cov_24.1105_ID_5025	760	1165	-	134	NA	inside repeat region	pol_441	Retrovirus-related Pol polyprotein from transposon 297	NA	NA	NA	NA	NA	NA	NA
0e6d0760-d9eb-4951-9481-092624715d23	pfs1|11300-00001	Pb_63_length_68773_cov_35.6954_ID_125	36942	37347	-	83	NA	NA	NA	NA	NA	NA	NA	NA	NA	NA	NA
0e7360ab-0a03-490a-9c04-0003aa0b8011	pfs1|11339-00001	Pb_649_length_9325_cov_38.9949_ID_1297	209	1478	+	387	NA	NA	NA	NA	NA	NA	NA	NA	NA	NA	NA
0e73cf12-5d28-4346-9844-6449a35f6deb	pfs1|213-00001	Pb_1059_length_4669_cov_34.382_ID_2117	1219	3301	+	524	NA	inside repeat region	GIP_63	Copia protein	GO:0003676|GO:0015074	NA	NA	NA	NA	NA	NA
0e77f8a6-e48d-4596-bba4-9cee754a5255	pfs1|92-00001	Pb_1027_length_4857_cov_49.1095_ID_2053	94	1732	+	545	NA	inside repeat region	POLX_195	Retrovirus-related Pol polyprotein from transposon TNT 1-94	GO:0003676|GO:0015074	NA	NA	NA	NA	NA	NA
0e923ae3-5c9b-4bdc-a952-4b4f5e50a872	pfs1|770-00001	Pb_1174_length_4039_cov_37.9374_ID_2347	836	2194	-	423	NA	NA	ALA3_4	Phospholipid-transporting ATPase 3	GO:0016021	NA	Secreted	NA	NA	TMdomain	3
0e9dcc90-425d-45a1-819e-344b35438d69	pfs1|13232-00001	Pb_96_length_57914_cov_39.6032_ID_191	39780	40368	+	195	NA	NA	NA	NA	NA	NA	NA	NA	NA	NA	NA
0ea3f4e4-f5cd-4d02-9963-ba4e930f56a5	pfs1|680-00001	Pb_114_length_54725_cov_33.0919_ID_227	48860	51080	+	739	NA	NA	Rtf1	RNA polymerase-associated protein RTF1 homolog	GO:0003677|GO:0005634|GO:0006352|GO:0016570	NA	NA	NA	NA	NA	NA
0eaa16df-d556-4b0f-b040-35b84fd93a43	pfs1|10093-00001	Pb_49_length_78765_cov_40.002_ID_97	52051	53811	+	408	NA	NA	ASH1L	Histone-lysine N-methyltransferase ASH1L	GO:0005515|GO:0005634|GO:0018024	NA	NA	NA	NA	NA	NA
0eab11a3-f4ec-43f5-b2e4-2f5db34ed5b3	pfs1|7832-00001	Pb_344_length_22530_cov_27.7541_ID_687	7757	9154	+	337	NA	NA	Taf3	Transcription initiation factor TFIID subunit 3	GO:0046982	NA	NA	NA	NA	NA	NA
0eadfeb4-692f-4721-9bbc-53d53793e6aa	pfs1|4570-00001	Pb_216_length_39121_cov_27.4728_ID_431	4774	5101	-	108	NA	NA	NA	NA	NA	NA	NA	NA	NA	NA	NA
0eae0dbc-7071-4004-a9f3-aaf4fa8aeea3	pfs1|7856-00001	Pb_345_length_22526_cov_26.908_ID_689	16154	16988	-	277	NA	NA	NA	NA	NA	NA	NA	NA	NA	NA	NA
0ebb71a2-7050-4fc9-b4f6-cb5e347ec33b	pfs1|2905-00001	Pb_16_length_112068_cov_37.6118_ID_31	47747	49146	+	368	NA	NA	DEGP14	Putative protease Do-like 14	GO:0003824|GO:0004252|GO:0006508|GO:0005515	NA	NA	NA	NA	NA	NA
0ec003b8-69e3-4f16-be4c-baf7aaec964a	pfs1|10953-00001	Pb_598_length_10390_cov_47.5003_ID_1195	1630	3714	-	672	NA	inside repeat region	TY3B-G_171	Transposon Ty3-G Gag-Pol polyprotein	GO:0003676|GO:0015074	NA	NA	NA	NA	NA	NA
0ec332dc-0af8-4bbe-ac0d-a76e1ade9334	pfs1|325-00001	Pb_1083_length_4528_cov_79.7114_ID_2165	3347	4147	-	246	NA	NA	NA	NA	NA	NA	NA	NA	NA	NA	NA
0ecde39e-e985-4214-a60f-706c8067d654	pfs1|9722-00001	Pb_463_length_15109_cov_32.3775_ID_925	10500	10965	-	154	NA	inside repeat region	POL_61	Retrovirus-related Pol polyprotein from transposon 412	NA	NA	NA	NA	NA	NA	NA
0ece9b90-d39d-4393-a266-b03c5aa7c074	pfs1|476-00001	Pb_110_length_55753_cov_36.0323_ID_219	5334	6057	-	190	NA	NA	NA	NA	NA	NA	NA	NA	NA	NA	NA
0ed25e6e-4c07-4fa4-a615-4089698dd01e	pfs1|352-00001	Pb_108_length_56371_cov_33.4102_ID_215	32247	33453	+	401	NA	NA	NA	NA	NA	NA	Secreted	NA	NA	NA	NA
0ed2ab27-9a0d-40bb-b133-c3860f71d80c	pfs1|6209-00001	Pb_275_length_32431_cov_37.6382_ID_549	9199	10438	+	412	NA	NA	RHM1	Trifunctional UDP-glucose 4,6-dehydratase/UDP-4-keto-6-deoxy-D-glucose 3,5-epimerase/UDP-4-keto-L-rhamnose-reductase RHM1	GO:0003824|GO:0050662	NA	NA	NA	NA	NA	NA
0ed4c7c1-4b56-4cb8-8869-145b5201672b	pfs1|10352-00001	Pb_51_length_78236_cov_35.1804_ID_101	29645	35270	-	1851	NA	NA	NA	NA	NA	NA	Secreted	NA	NA	TMdomain	2
0ee3484d-29ac-4dce-9cbc-2d406104d770	pfs1|6515-00001	Pb_287_length_31403_cov_33.4188_ID_573	13452	13728	+	91	NA	NA	NA	NA	NA	NA	NA	NA	NA	NA	NA
0ee5e631-f378-4b71-83e2-1513e82e4475	pfs1|13066-00001	Pb_930_length_5524_cov_28.5546_ID_1859	1886	3026	-	305	NA	NA	NA	NA	NA	NA	NA	NA	NA	NA	NA
0eed64d8-a688-495f-bd31-030dc9aa6c26	pfs1|4602-00001	Pb_217_length_38781_cov_41.8796_ID_433	31719	32451	+	243	NA	NA	NIA2	Nitrate reductase [NADH] 2	GO:0020037	NA	NA	NA	NA	NA	NA
0eed8de2-ce36-4880-8a95-70adf13adfea	pfs1|302-00001	Pb_107_length_56663_cov_35.3781_ID_213	15398	16037	-	151	NA	NA	RPS13	40S ribosomal protein S13	GO:0003735|GO:0005622|GO:0005840|GO:0006412|GO:0003735|GO:0005840|GO:0006412	NA	NA	NA	NA	NA	NA
0eed9d08-da4d-48d0-90f6-407e273621b7	pfs1|13437-00001	Pb_9_length_129813_cov_37.8051_ID_17	74140	75820	+	559	NA	NA	Xylb	Xylulose kinase	GO:0005975|GO:0016773	NA	NA	NA	NA	NA	NA
0eef38ed-8e4c-48a1-825a-b1f50735f3ba	pfs1|11613-00001	Pb_691_length_8419_cov_53.5877_ID_1381	1645	2359	-	213	NA	inside repeat region	NA	NA	GO:0003676|GO:0008270	NA	NA	NA	NA	NA	NA
0ef7c032-eaa8-4641-9dce-9272a5407cdf	pfs1|5837-00001	Pb_2608_length_1545_cov_167.072_ID_5215	202	1522	-	412	NA	inside repeat region	TY3B-I_215	Transposon Ty3-I Gag-Pol polyprotein	GO:0003676|GO:0015074	NA	NA	NA	NA	NA	NA
0f05c45a-d8ce-4a42-a76d-1b09b2169d93	pfs1|11109-00001	Pb_60_length_69358_cov_35.0649_ID_119	35653	36448	+	264	NA	NA	NA	NA	NA	NA	NA	NA	NA	NA	NA
0f0a0f34-5e64-40e3-9a15-d4fa4a1ac239	pfs1|12540-00001	Pb_82_length_60532_cov_49.3479_ID_163	54738	55546	-	217	NA	NA	tmem65	Transmembrane protein 65	NA	NA	NA	NA	NA	NA	NA
0f11e80f-3c6e-4931-8c67-0ef09aa6b809	pfs1|1971-00001	Pb_1460_length_3106_cov_35.8681_ID_2919	2077	2833	-	182	NA	inside repeat region	Tf2-11_29	Transposon Tf2-11 polyprotein	NA	NA	NA	NA	NA	NA	NA
0f12513c-3ceb-4e87-9145-2fed54e68296	pfs1|3567-00001	Pb_189_length_42546_cov_32.4832_ID_377	34396	35155	+	252	NA	NA	NA	NA	NA	NA	Secreted	NA	NA	TMdomain	2
0f17ceff-dc59-4a92-8af0-760114fb4a6b	pfs1|6348-00001	Pb_27_length_94143_cov_35.7418_ID_53	82122	83936	+	574	NA	NA	RPRD1B	Regulation of nuclear pre-mRNA domain-containing protein 1B	NA	NA	NA	NA	NA	NA	NA
0f1a27f2-4726-4d3f-874a-807c68cd5514	pfs1|7646-00001	Pb_335_length_23134_cov_24.3848_ID_669	13600	16145	+	759	NA	NA	NA	NA	NA	NA	NA	NA	NA	NA	NA
0f1a52b8-fc4f-4ba4-b5ec-859058ac8c6a	pfs1|9863-00001	Pb_4798_length_597_cov_18.4128_ID_9595	25	579	-	162	<1kb	NA	NA	NA	GO:0005515	NA	NA	NA	NA	NA	NA
0f1d1d95-0d06-47e5-a1c8-ed4f595bb90b	pfs1|1929-00001	Pb_144_length_49187_cov_39.0328_ID_287	19322	20617	-	399	NA	NA	Actr1a	Alpha-centractin	NA	NA	NA	NA	NA	NA	NA
0f1e84bc-5567-4671-a3b7-edfa98d6f025	pfs1|9243-00001	Pb_424_length_16609_cov_31.8938_ID_847	2582	4463	+	430	NA	NA	emc3	ER membrane protein complex subunit 3	GO:0016020|GO:0043231|GO:0051537	NA	NA	NA	NA	NA	NA
0f20c599-b0e2-4072-b027-34dfb06519bd	pfs1|9505-00001	Pb_4455_length_690_cov_473.369_ID_8909	104	523	-	107	<1kb	inside repeat region	NA	NA	GO:0003676|GO:0015074	NA	NA	NA	NA	NA	NA
0f214e2c-af30-455b-86cb-a64cef5cc3f5	pfs1|11973-00001	Pb_73_length_64877_cov_33.0663_ID_145	61986	63112	-	351	NA	NA	NA	NA	NA	NA	NA	NA	NA	NA	NA
0f24e68a-fe9d-470a-953c-1c08abc52aca	pfs1|7946-00001	Pb_34_length_89277_cov_35.6611_ID_67	64358	69791	+	1810	NA	NA	Polr1a	DNA-directed RNA polymerase I subunit RPA1	GO:0003677|GO:0003899|GO:0006351	NA	NA	NA	NA	NA	NA
0f2c8512-91e6-4ed6-8fa4-35aa1ba35a44	pfs1|11099-00001	Pb_609_length_10039_cov_28.0519_ID_1217	5059	5989	+	309	NA	inside repeat region	pol_53	Retrovirus-related Pol polyprotein from transposon 17.6	NA	NA	NA	NA	NA	NA	NA
0f2e3fe5-22e4-4134-b147-03d6bd612af7	pfs1|13203-00001	Pb_965_length_5184_cov_137.67_ID_1929	11	800	+	262	NA	inside repeat region	NA	NA	GO:0003676|GO:0008270	NA	NA	NA	NA	NA	NA
0f320427-4a13-4837-a6e4-071b0b8a9e1e	pfs1|9165-00001	Pb_419_length_16907_cov_36.2464_ID_837	2482	3079	+	198	NA	NA	NA	NA	NA	NA	NA	NA	NA	NA	NA
0f37b394-09a5-481b-b613-6aa028af9fcb	pfs1|4784-00001	Pb_222_length_38198_cov_2.64259_ID_443	7906	9283	+	458	NA	NA	ydcJ	Uncharacterized protein YdcJ	NA	NA	NA	NA	NA	NA	NA
0f4775e3-1319-4009-a503-d84462f6353c	pfs1|9604-00001	Pb_4544_length_664_cov_43.4935_ID_9087	56	652	+	174	<1kb	NA	MCM9_0	DNA helicase MCM9	NA	NA	NA	NA	NA	NA	NA
0f51d4d6-d368-438b-98c3-42589895d818	pfs1|13324-00001	Pb_98_length_57655_cov_40.4737_ID_195	9153	10632	-	492	NA	NA	betB	NAD/NADP-dependent betaine aldehyde dehydrogenase	GO:0008152|GO:0016491|GO:0016620|GO:0055114|GO:0008152|GO:0016491|GO:0055114	NA	NA	NA	NA	NA	NA
0f56c311-c63f-4067-a880-364e89ede0fb	pfs1|6387-00001	Pb_281_length_31694_cov_40.6602_ID_561	26550	27426	+	291	NA	NA	NA	NA	GO:0003677	NA	NA	NA	NA	NA	NA
0f5d7549-cdc5-4c2c-9d94-bdbd5b859766	pfs1|3118-00001	Pb_1763_length_2464_cov_36.5528_ID_3525	1777	2092	-	41	NA	NA	NA	NA	NA	NA	NA	NA	NA	NA	NA
0f5d9acb-ce26-43ba-91bf-20759582827f	pfs1|2599-00001	Pb_1613_length_2731_cov_19.7066_ID_3225	1515	2013	-	165	NA	NA	NA	NA	NA	NA	NA	NA	NA	NA	NA
0f64f170-c020-437e-bab2-b7c6fbf4f010	pfs1|5250-00001	Pb_2398_length_1696_cov_33.805_ID_4795	1000	1531	-	176	NA	NA	NA	NA	GO:0003676|GO:0008270	NA	NA	NA	NA	NA	NA
0f65e680-cb19-4a5c-9087-38104b332393	pfs1|1630-00001	Pb_1372_length_3362_cov_31.9604_ID_2743	138	1788	+	508	NA	inside repeat region	Tf2-8_0	Transposon Tf2-8 polyprotein	NA	NA	NA	NA	NA	NA	NA
0f6e337f-35d7-44c9-82ff-034bc7388cfb	pfs1|8511-00001	Pb_37_length_87059_cov_33.4578_ID_73	67349	68453	+	367	NA	NA	NA	NA	NA	NA	NA	NA	NA	NA	NA
0f76eb19-3a4b-48c5-8934-345e20868995	pfs1|6700-00001	Pb_2956_length_1321_cov_188.438_ID_5911	480	1312	-	247	NA	inside repeat region	NA	NA	GO:0003676|GO:0008270	NA	NA	NA	NA	NA	NA
0f772cb0-48f6-4f72-9f31-85047a7eb042	pfs1|12478-00001	Pb_81_length_61248_cov_35.5866_ID_161	45895	46739	-	256	NA	NA	FTSJ1_1	Putative tRNA (cytidine(32)/guanosine(34)-2'-O)-methyltransferase	GO:0001510|GO:0008168|GO:0008033|GO:0008175|GO:0008168|GO:0032259	NA	NA	NA	NA	NA	NA
0f7a333d-5863-4664-970b-88901c553aa5	pfs1|6773-00001	Pb_298_length_29493_cov_38.1306_ID_595	23532	25161	-	542	NA	NA	At5g54860_2	Probable folate-biopterin transporter 4	GO:0006810|GO:0016021	NA	NA	NA	NA	NA	NA
0f7c92f1-dc31-4f61-b093-997862b51aa0	pfs1|3642-00001	Pb_190_length_42450_cov_36.9021_ID_379	41801	42341	-	134	NA	NA	NA	NA	NA	NA	NA	NA	NA	NA	NA
0f832b5e-75a6-42f1-aad8-3ecafca3e510	pfs1|8718-00001	Pb_392_length_19337_cov_33.2321_ID_783	12328	12965	-	139	NA	NA	NA	NA	GO:0005515	NA	NA	NA	NA	NA	NA
0f84bbd1-7b79-4f73-8027-8def2fe9e026	pfs1|9123-00001	Pb_415_length_17049_cov_32.0527_ID_829	1451	2118	+	186	NA	NA	RPL19B	60S ribosomal protein L19-2	GO:0003735|GO:0005622|GO:0005840|GO:0006412	EPrGT00050000005858	NA	NA	NA	NA	NA
0f8a1546-1eee-4da1-b809-8d731da95017	pfs1|5187-00001	Pb_2375_length_1717_cov_32.7686_ID_4749	323	1180	+	234	NA	NA	NA	NA	NA	NA	NA	NA	NA	NA	NA
0f950502-1978-4c58-a232-b192b42f3a15	pfs1|8933-00001	Pb_402_length_18293_cov_33.603_ID_803	3364	3988	+	207	NA	inside repeat region	POLX_37	Retrovirus-related Pol polyprotein from transposon TNT 1-94	GO:0003676|GO:0015074	NA	NA	NA	NA	NA	NA
0f9ab30e-a657-4ea0-902c-c8ca0e105755	pfs1|10528-00001	Pb_53_length_75343_cov_39.2694_ID_105	32238	35913	+	1224	NA	NA	BCE_0519_0	Calcium-transporting ATPase 1	GO:0000166|GO:0000166|GO:0046872|GO:0016021	NA	NA	NA	NA	NA	NA
0f9e43fe-9fe2-4a4f-b48b-804e48e5f243	pfs1|3593-00001	Pb_18_length_109973_cov_39.2992_ID_35	57897	59790	+	493	NA	NA	sut-2	Zinc finger CCCH domain-containing protein 14	GO:0006397	NA	NA	NA	NA	NA	NA
0fae6903-7d97-4c5d-a466-a912af1c38de	pfs1|12049-00001	Pb_757_length_7185_cov_43.1622_ID_1513	2671	4334	-	208	NA	NA	NA	NA	GO:0005515	NA	NA	NA	NA	NA	NA
0fc8c4dd-5498-4b81-8f32-1daf0ff27aab	pfs1|12286-00001	Pb_798_length_6784_cov_35.3843_ID_1595	6289	6625	-	111	NA	NA	NA	NA	NA	NA	NA	NA	NA	NA	NA
0fcdeebc-e2b5-4969-b22c-276d28923f5b	pfs1|5667-00001	Pb_253_length_35037_cov_30.2571_ID_505	285	2406	-	446	NA	inside repeat region	pol_661	Retrovirus-related Pol polyprotein from transposon 297	NA	NA	NA	NA	NA	NA	NA
0fd832f4-d933-423d-8013-1b68307157c7	pfs1|11408-00001	Pb_65_length_67694_cov_36.0589_ID_129	14228	14767	+	131	NA	NA	NA	NA	GO:0035091	NA	NA	NA	NA	NA	NA
0fdc78f6-9934-4d06-822f-ef7b0bf49a74	pfs1|468-00001	Pb_1105_length_4381_cov_30.7181_ID_2209	2437	4332	-	554	NA	inside repeat region	TY3B-I_88	Transposon Ty3-I Gag-Pol polyprotein	GO:0003676|GO:0015074	NA	NA	NA	NA	NA	NA
0fe751d4-ab33-4f6f-932f-34c18d4cca0d	pfs1|6442-00001	Pb_2844_length_1385_cov_23.5723_ID_5687	374	1355	-	326	NA	NA	NA	NA	NA	NA	NA	NA	NA	NA	NA
0fe96626-4ded-4137-b0c7-92c3adf27e40	pfs1|6088-00001	Pb_26_length_97642_cov_29.5461_ID_51	75712	77371	+	452	NA	NA	AGX1	Alanine--glyoxylate aminotransferase 1	GO:0003824|GO:0030170|GO:0008152	NA	NA	NA	NA	NA	NA
0feb987f-dd78-4184-af2f-f326abcb47df	pfs1|10399-00001	Pb_5244_length_477_cov_302.274_ID_10487	77	447	+	99	<1kb	NA	NA	NA	NA	NA	NA	NA	NA	NA	NA
0fed9192-4cee-4a78-92bf-80833018aefa	pfs1|11727-00001	Pb_6_length_157460_cov_35.5039_ID_11	125112	126564	+	483	NA	NA	cdsA_1	Phosphatidate cytidylyltransferase	NA	NA	NA	NA	NA	NA	NA
1002d2c6-c9b9-4b29-a06c-428951d8c637	pfs1|3609-00001	Pb_18_length_109973_cov_39.2992_ID_35	103923	105502	-	472	NA	NA	ACP5_0	Tartrate-resistant acid phosphatase type 5	GO:0016787	NA	NA	NA	NA	NA	NA
100a1611-4d5a-485b-ac58-79f3b7e3e0d9	pfs1|10289-00001	Pb_513_length_12990_cov_32.9191_ID_1025	2635	3025	-	129	NA	NA	NDUFA13	NADH dehydrogenase [ubiquinone] 1 alpha subcomplex subunit 13	NA	NA	NA	NA	NA	NA	NA
100ce767-84d1-4ef3-add6-57417488ed9b	pfs1|401-00001	Pb_109_length_56008_cov_41.1129_ID_217	45946	48613	+	888	NA	NA	HSP70-17	Heat shock 70 kDa protein 17	NA	NA	Secreted	NA	NA	NA	NA
101185d7-3ad7-4d78-b188-c707df609ba2	pfs1|3319-00001	Pb_181_length_43256_cov_33.3436_ID_361	26598	29058	+	767	NA	NA	2005-03-01	E3 ubiquitin-protein ligase MARCH5	GO:0005515|GO:0008270	NA	NA	NA	NA	NA	NA
101c8a47-0ab4-4bbe-b594-fe7b281a492d	pfs1|5448-00001	Pb_2464_length_1641_cov_216.273_ID_4927	165	1428	+	420	NA	inside repeat region	POLX_129	Retrovirus-related Pol polyprotein from transposon TNT 1-94	NA	NA	NA	NA	NA	NA	NA
101d1aaf-3ce5-46b2-8e9a-561005937eb5	pfs1|12649-00001	Pb_84_length_60337_cov_32.8476_ID_167	54016	56303	+	682	NA	NA	rbm26	RNA-binding protein 26	GO:0000166|GO:0003676|GO:0006397	NA	NA	NA	NA	NA	NA
102321a0-5398-4c44-a603-66784824aef8	pfs1|102-00001	Pb_1029_length_4842_cov_147.515_ID_2057	1450	3252	-	583	NA	inside repeat region	POLX_81	Retrovirus-related Pol polyprotein from transposon TNT 1-94	NA	NA	NA	NA	NA	NA	NA
1034416a-53e3-41b3-ba02-e3c89c64be43	pfs1|12561-00001	Pb_838_length_6328_cov_56.5431_ID_1675	346	727	+	126	NA	NA	NA	NA	NA	NA	NA	NA	NA	NA	NA
1036533d-dbf9-4170-b256-fb00e38a25d0	pfs1|3663-00001	Pb_191_length_42421_cov_25.7469_ID_381	19197	20538	-	446	NA	NA	CENPB_0	Major centromere autoantigen B	GO:0003677	NA	NA	NA	NA	NA	NA
1039192b-06b3-4cc8-8b34-93a7ba01092a	pfs1|13132-00001	Pb_94_length_58042_cov_33.6619_ID_187	24140	26161	-	647	NA	NA	NA	NA	NA	NA	NA	NA	NA	NA	NA
104299a1-6c48-4f9c-95c6-2df1521d2b12	pfs1|13410-00001	Pb_9_length_129813_cov_37.8051_ID_17	10881	12873	-	663	NA	NA	FKBP62_0	Peptidyl-prolyl cis-trans isomerase FKBP62	GO:0005515	NA	NA	NA	NA	NA	NA
1049cae7-c6a5-4920-b690-a442c25642aa	pfs1|195-00001	Pb_104_length_56928_cov_30.7283_ID_207	43185	43674	-	162	NA	inside repeat region	TY3B-G_24	Transposon Ty3-G Gag-Pol polyprotein	GO:0003676	NA	NA	NA	NA	NA	NA
104a7cac-539d-4d0d-9a15-9e35dc8c2125	pfs1|7987-00001	Pb_351_length_21924_cov_32.8549_ID_701	12564	12883	-	80	NA	NA	RIC1	Protein Ric1	GO:0016021	NA	NA	NA	NA	NA	NA
104d4689-308d-439e-8d48-8ea72cf799e8	pfs1|7709-00001	Pb_33_length_89679_cov_36.1607_ID_65	391	1585	-	348	NA	NA	gamt	Guanidinoacetate N-methyltransferase	NA	NA	NA	NA	NA	NA	NA
105bfba4-32db-4c04-88ff-11a94b70d42f	pfs1|1546-00001	Pb_1350_length_3425_cov_201.522_ID_2699	154	1823	-	536	NA	inside repeat region	pol_493	Retrovirus-related Pol polyprotein from transposon opus	NA	NA	NA	NA	NA	NA	NA
1062a399-0570-44f2-84ee-842f4099efe5	pfs1|10697-00001	Pb_55_length_73783_cov_40.74_ID_109	49581	51302	+	524	NA	NA	Wrnip1	ATPase WRNIP1	GO:0003677|GO:0006260|GO:0006281|GO:0006310|GO:0009378	NA	NA	NA	NA	NA	NA
1062af12-f810-4b32-a1be-8001b5bc2ab4	pfs1|4871-00001	Pb_2261_length_1833_cov_25.5756_ID_4521	71	722	+	118	NA	NA	star_0	Steroidogenic acute regulatory protein, mitochondrial	GO:0008289	NA	NA	NA	NA	NA	NA
1068577a-1c9b-4a89-8647-bceb8574fbe2	pfs1|10052-00001	Pb_497_length_13579_cov_33.9382_ID_993	12766	13096	+	109	NA	NA	NA	NA	NA	NA	NA	NA	NA	NA	NA
107194af-d669-430c-9220-b38ff7b37526	pfs1|10695-00001	Pb_55_length_73783_cov_40.74_ID_109	39470	40917	-	352	NA	NA	VPS37A	Vacuolar protein sorting-associated protein 37A	NA	NA	NA	NA	NA	NA	NA
10723b5d-bf72-4b29-82af-0cec99cddac9	pfs1|7665-00001	Pb_3378_length_1101_cov_50.96_ID_6755	328	951	-	80	NA	NA	pip5k3_1	1-phosphatidylinositol 3-phosphate 5-kinase	GO:0046872	NA	NA	NA	NA	NA	NA
10765261-6d54-4db0-aeaf-7e6895ef7a5b	pfs1|3804-00001	Pb_196_length_41512_cov_32.9327_ID_391	26606	29555	-	928	NA	NA	ACTN1	Alpha-actinin-1	GO:0005509|GO:0005515	NA	NA	NA	NA	NA	NA
10777d09-d74d-44b6-88e5-637e1503f80e	pfs1|764-00001	Pb_1170_length_4064_cov_21.5042_ID_2339	2084	3352	+	201	NA	NA	NA	NA	NA	NA	NA	NA	NA	NA	NA
10786f1e-1673-40d4-87a0-22d69f394b2d	pfs1|1825-00001	Pb_141_length_49610_cov_36.1678_ID_281	7059	8099	+	323	NA	NA	gpn1	GPN-loop GTPase 1	NA	NA	NA	NA	NA	NA	NA
107b162f-691e-4c8f-83e5-9c77d0153ce0	pfs1|3002-00001	Pb_172_length_45196_cov_33.4757_ID_343	6038	8801	+	894	NA	NA	CanA1	Serine/threonine-protein phosphatase 2B catalytic subunit 1	GO:0016787	NA	NA	NA	NA	NA	NA
107d497d-cdb1-4ea5-b5c6-8d9620985927	pfs1|12147-00001	Pb_770_length_7096_cov_30.0491_ID_1539	1264	2846	+	376	NA	NA	ptar1-b	Protein prenyltransferase alpha subunit repeat-containing protein 1-B (Fragment)	GO:0008318|GO:0018342	NA	NA	NA	NA	NA	NA
108305bb-f08e-4433-b5f3-2b4c988b334c	pfs1|10067-00001	Pb_499_length_13526_cov_41.6873_ID_997	12371	12749	+	125	NA	inside repeat region	TY3B-I_117	Transposon Ty3-I Gag-Pol polyprotein	GO:0003676|GO:0015074	NA	NA	NA	NA	NA	NA
1084361d-5001-4e00-acf5-f655d9c31ec4	pfs1|12868-00001	Pb_89_length_59198_cov_38.4595_ID_177	14728	16921	+	730	NA	NA	KIN7N	Kinesin-like protein KIN-7N	GO:0003777|GO:0005524|GO:0007018|GO:0008017	NA	NA	NA	NA	NA	NA
1085d42e-4c91-496a-9f47-865dc547174c	pfs1|10709-00001	Pb_560_length_11636_cov_42.1375_ID_1119	7048	11410	-	1296	NA	inside repeat region	Tf2-6_16	Transposon Tf2-6 polyprotein	GO:0003676|GO:0015074	NA	NA	NA	NA	NA	NA
1087d455-6554-425a-89f5-445c54e764ad	pfs1|11290-00001	Pb_63_length_68773_cov_35.6954_ID_125	8565	11403	+	945	NA	NA	NA	NA	NA	NA	NA	NA	NA	NA	NA
108a32a2-7766-4491-abce-551e9f87cf9f	pfs1|9403-00001	Pb_437_length_16088_cov_29.1695_ID_873	2453	4340	+	579	NA	NA	CCT7	T-complex protein 1 subunit eta	GO:0005524|GO:0005524|GO:0006457|GO:0051082	NA	NA	NA	NA	NA	NA
108acd46-1b6e-494f-a737-f983b9a3fdbe	pfs1|2689-00001	Pb_1640_length_2683_cov_43.0509_ID_3279	62	2031	+	605	NA	inside repeat region	TY3B-I_80	Transposon Ty3-I Gag-Pol polyprotein	GO:0003676|GO:0015074	NA	NA	NA	NA	NA	NA
108c8649-8dd9-440b-bbd1-83bde110598b	pfs1|10405-00001	Pb_525_length_12567_cov_42.5233_ID_1049	1341	2657	-	398	NA	inside repeat region	Tf2-9_9	Transposon Tf2-9 polyprotein	GO:0003676|GO:0015074	NA	NA	NA	NA	NA	NA
108e0a62-2e3f-4487-aa09-6c97c2a00875	pfs1|3131-00001	Pb_176_length_44462_cov_33.8884_ID_351	25580	28109	-	766	NA	NA	rdgC	Serine/threonine-protein phosphatase rdgC	GO:0005509|GO:0016787	NA	NA	NA	NA	NA	NA
1090ed69-b85d-40ff-aa68-389e049b221a	pfs1|11056-00001	Pb_600_length_10339_cov_33.9897_ID_1199	617	1796	+	392	NA	NA	NA	NA	NA	NA	NA	NA	NA	NA	NA
10995354-2acc-4dd6-a5f6-99cb9fcd02d5	pfs1|3199-00001	Pb_178_length_43875_cov_36.0864_ID_355	35704	36715	-	336	NA	NA	NA	NA	NA	NA	NA	NA	NA	NA	NA
10a0c128-6b32-42a7-9fb6-767185f9c92e	pfs1|12434-00001	Pb_811_length_6589_cov_28.9619_ID_1621	1619	3280	-	527	NA	NA	CABLES2	CDK5 and ABL1 enzyme substrate 2	NA	NA	NA	NA	NA	NA	NA
10a18a95-b601-4a00-9f6a-4218a1809c31	pfs1|4851-00001	Pb_2256_length_1842_cov_273.482_ID_4511	901	1813	-	303	NA	inside repeat region	TY3B-I_77	Transposon Ty3-I Gag-Pol polyprotein	GO:0003676|GO:0015074	NA	NA	NA	NA	NA	NA
10a210d0-9aec-4be9-a77a-7fa219e0a923	pfs1|293-00001	Pb_1076_length_4567_cov_369.246_ID_2151	509	4341	-	1218	NA	inside repeat region	pol_447	Retrovirus-related Pol polyprotein from transposon opus	GO:0003676|GO:0003676|GO:0004523	NA	NA	NA	NA	NA	NA
10c161d7-1ffb-48c7-bc1f-af338247895c	pfs1|2669-00001	Pb_1638_length_2683_cov_37.0356_ID_3275	1387	2301	-	271	NA	inside repeat region	NA	NA	NA	NA	NA	NA	NA	NA	NA
10da7036-0719-4bd6-af0d-07c4cde56d7e	pfs1|1006-00001	Pb_1222_length_3861_cov_27.9325_ID_2443	2587	3082	+	164	NA	inside repeat region	NA	NA	NA	NA	NA	NA	NA	NA	NA
10e3d8c6-bf07-459c-8b62-dbe865056206	pfs1|1058-00001	Pb_123_length_52537_cov_39.0322_ID_245	1857	2925	-	355	NA	NA	NA	NA	NA	NA	Secreted	NA	NA	NA	NA
10e7b95d-1c05-4bb1-9372-b1971820dc0b	pfs1|5094-00001	Pb_233_length_37180_cov_41.4242_ID_465	348	901	-	160	NA	inside repeat region	NA	NA	NA	NA	NA	NA	NA	NA	NA
10e879bb-1f84-4de8-a4fc-a3dafc5660cc	pfs1|7368-00001	Pb_321_length_24468_cov_31.4182_ID_641	7388	7766	-	101	NA	NA	NA	NA	NA	NA	NA	NA	NA	NA	NA
10f004e6-4871-4d44-8052-cbc9a59b8a00	pfs1|2067-00001	Pb_148_length_48691_cov_33.9924_ID_295	19450	20530	+	331	NA	NA	dus	Probable tRNA-dihydrouridine synthase	GO:0003824|GO:0008033|GO:0017150|GO:0050660|GO:0055114|GO:0016491|GO:0055114	NA	NA	NA	NA	NA	NA
10f5de01-bdc0-4261-a0da-a9bd1523c880	pfs1|11161-00001	Pb_61_length_68947_cov_35.5577_ID_121	4506	5030	-	174	NA	NA	NA	NA	NA	NA	NA	NA	NA	NA	NA
10fdb85f-a738-42c8-b563-eed6a83c7b91	pfs1|2111-00001	Pb_149_length_48475_cov_37.7263_ID_297	31059	32256	-	398	NA	NA	FAD12	Delta(12) fatty acid desaturase	GO:0006629	NA	NA	NA	NA	NA	NA
1102d8e3-6bda-4682-ae2c-93942539e122	pfs1|343-00001	Pb_108_length_56371_cov_33.4102_ID_215	20524	21166	+	213	NA	NA	NA	NA	NA	NA	NA	NA	NA	NA	NA
1103ae6d-8cbc-4458-8823-cfd5891d18c8	pfs1|11826-00001	Pb_719_length_7870_cov_65.2803_ID_1437	490	985	+	164	NA	inside repeat region	ORF_5	Enzymatic polyprotein	NA	NA	NA	NA	NA	NA	NA
110986cc-b640-4d71-b9cd-e52beba9ac37	pfs1|2840-00001	Pb_168_length_45422_cov_28.4963_ID_335	23614	29046	-	1607	NA	NA	ASPM	Abnormal spindle-like microcephaly-associated protein homolog (Fragment)	GO:0005515	NA	NA	NA	NA	NA	NA
110f587d-326b-4379-a2e2-c2c78aaf8d61	pfs1|12263-00001	Pb_792_length_6869_cov_35.0774_ID_1583	2397	2784	+	128	NA	NA	NA	NA	NA	NA	NA	NA	NA	NA	NA
1111f8ca-610b-4878-ad31-3de1ef2bcbeb	pfs1|4996-00001	Pb_22_length_103805_cov_38.7503_ID_43	60457	61834	+	458	NA	NA	CBSDUF7	DUF21 domain-containing protein At1g47330	NA	NA	NA	NA	NA	NA	NA
1115b83e-2a86-4a83-93d6-31a0419abdd7	pfs1|3116-00001	Pb_1761_length_2465_cov_27.8161_ID_3521	1089	2141	-	329	NA	NA	CENPB_1	Major centromere autoantigen B	GO:0003676	NA	NA	NA	NA	NA	NA
111862ff-0303-49af-96ce-e78057855f43	pfs1|10334-00001	Pb_519_length_12500_cov_37.5794_ID_1037	7935	8348	+	111	NA	NA	rpsQ	30S ribosomal protein S17	GO:0003735|GO:0005622|GO:0005840|GO:0006412	NA	NA	NA	NA	NA	NA
1118a945-55bb-42d2-adde-f9212e82632a	pfs1|7254-00001	Pb_316_length_25846_cov_44.5861_ID_631	17953	18853	-	249	NA	NA	ZIC3	Zinc finger protein ZIC 3	GO:0003676|GO:0046872	NA	NA	NA	NA	NA	NA
111aed84-0e1e-49eb-8e27-c97e50511636	pfs1|5943-00001	Pb_264_length_33834_cov_36.9963_ID_527	33443	33789	-	86	NA	NA	NA	NA	NA	NA	NA	NA	NA	NA	NA
11204d46-c63d-4b10-ad60-2a672e829340	pfs1|8547-00001	Pb_381_length_20176_cov_24.3891_ID_761	14392	15690	-	410	NA	inside repeat region	Tf2-8_41	Transposon Tf2-8 polyprotein	GO:0003676|GO:0015074	NA	NA	NA	NA	NA	NA
1120bb7c-62b2-440b-a0fd-e180b1a23074	pfs1|907-00001	Pb_11_length_121189_cov_39.2866_ID_21	62492	66830	+	1445	NA	NA	Myo5a_1	Unconventional myosin-Va	GO:0003774|GO:0005524|GO:0016459|GO:0005515	NA	NA	NA	NA	NA	NA
11272e79-bf19-44d1-8373-13db30d6cf52	pfs1|4669-00001	Pb_21_length_105605_cov_37.6269_ID_41	7125	9896	-	844	NA	NA	MYBL1	Myb-related protein A	GO:0003677|GO:0003682	NA	NA	NA	NA	NA	NA
112a9f49-94f2-4d95-b753-932fa0c8d8d5	pfs1|6812-00001	Pb_29_length_92859_cov_37.5794_ID_57	52103	53007	-	246	NA	NA	NA	NA	NA	NA	NA	NA	NA	NA	NA
1135e08d-86bb-472a-a70f-40706a37bdbe	pfs1|10568-00001	Pb_544_length_12068_cov_41.2154_ID_1087	59	2708	-	882	NA	NA	Os08g0176100_0	Phosphopantothenate--cysteine ligase 2	GO:0006629	NA	NA	NA	NA	NA	NA
113c862e-7257-43db-a975-7d7b95fa467f	pfs1|189-00001	Pb_104_length_56928_cov_30.7283_ID_207	13370	15044	-	557	NA	NA	NA	NA	NA	NA	NA	NA	NA	NA	NA
11415849-8bf2-4425-943c-cd0a1d8a47d7	pfs1|7206-00001	Pb_3143_length_1215_cov_814.83_ID_6285	65	1204	+	216	NA	inside repeat region	Tf2-9_44	Transposon Tf2-9 polyprotein	GO:0003676|GO:0015074	NA	NA	NA	NA	NA	NA
1143093a-2303-4057-a115-279a23df524e	pfs1|3265-00001	Pb_1800_length_2392_cov_244.201_ID_3599	26	2306	+	636	NA	inside repeat region	Tf2-6_42	Transposon Tf2-6 polyprotein	GO:0003676|GO:0015074	NA	NA	NA	NA	NA	NA
1144e16c-d00c-441a-8e88-9005e0a5d391	pfs1|12300-00001	Pb_79_length_62356_cov_36.2814_ID_157	26230	28551	-	700	NA	NA	NEDD4L	E3 ubiquitin-protein ligase NEDD4-like	GO:0004842|GO:0008270	NA	NA	NA	NA	NA	NA
1151f9a6-6215-420d-97c9-b8a21028fc56	pfs1|7405-00001	Pb_323_length_24403_cov_34.2922_ID_645	16385	17342	-	232	NA	NA	Ovca2	Esterase OVCA2	NA	NA	NA	NA	NA	NA	NA
11520379-2ee3-4447-b96f-d828636ee63b	pfs1|1950-00001	Pb_1459_length_3106_cov_27.7049_ID_2917	380	1481	+	366	NA	NA	NA	NA	NA	NA	Secreted	WYdomain	2	NA	NA
11566e8d-7036-4039-a1ae-0ae72a327c44	pfs1|11204-00001	Pb_623_length_9858_cov_29.2414_ID_1245	5012	8756	-	1136	NA	inside repeat region	POLX_194	Retrovirus-related Pol polyprotein from transposon TNT 1-94	GO:0003676|GO:0003676|GO:0008270|GO:0015074	NA	NA	NA	NA	NA	NA
1159e88b-0215-42a5-8e00-06fba0a5cb63	pfs1|2684-00001	Pb_163_length_46207_cov_29.2598_ID_325	38569	39007	-	145	NA	NA	NA	NA	GO:0005515	NA	Secreted	NA	NA	NA	NA
115db574-4cb3-4469-9f06-657a29010edd	pfs1|13083-00001	Pb_93_length_58087_cov_31.0415_ID_185	6315	9306	+	996	NA	NA	mtm1_3	Myotubularin	GO:0004725|GO:0016311|GO:0016791	NA	NA	NA	NA	NA	NA
1163af4b-572e-4ffd-b0f1-4b9340441406	pfs1|94-00001	Pb_1027_length_4857_cov_49.1095_ID_2053	3506	4124	-	205	NA	inside repeat region	POLX_78	Retrovirus-related Pol polyprotein from transposon TNT 1-94	NA	NA	NA	NA	NA	NA	NA
11655f2c-88a8-4d42-8f03-03b7f1e34bdd	pfs1|10556-00001	Pb_541_length_12101_cov_36.5441_ID_1081	11416	12085	-	149	NA	NA	NA	NA	GO:0016772	NA	NA	NA	NA	NA	NA
11697b58-7b88-4860-a77a-834ee5b6395e	pfs1|5904-00001	Pb_2636_length_1265_cov_29.1358_ID_5271	215	842	-	208	NA	NA	NA	NA	NA	NA	NA	NA	NA	NA	NA
116a26c8-c20d-4570-bdb2-bbc1cf4f07c3	pfs1|7168-00001	Pb_3119_length_1228_cov_52.9546_ID_6237	192	801	+	172	NA	inside repeat region	TY3B-G_232	Transposon Ty3-G Gag-Pol polyprotein	GO:0003676|GO:0015074	NA	NA	NA	NA	NA	NA
116ba311-2517-47a2-8063-273147a3262b	pfs1|12403-00001	Pb_809_length_6614_cov_47.6561_ID_1617	842	1861	+	268	NA	inside repeat region	NA	NA	NA	NA	NA	NA	NA	NA	NA
11705655-822a-40c4-9e40-5566c1630fb8	pfs1|4980-00001	Pb_22_length_103805_cov_38.7503_ID_43	25905	26313	+	135	NA	NA	NA	NA	NA	NA	Secreted	NA	NA	NA	NA
11802fe1-a64a-4577-88a3-0a19cadffb4c	pfs1|7780-00001	Pb_341_length_22873_cov_40.7819_ID_681	8885	9902	+	290	NA	NA	NA	NA	GO:0005515	NA	Secreted	NA	NA	NA	NA
11874fa1-e92b-4dce-ba74-c7ec47667e11	pfs1|1373-00001	Pb_1308_length_3558_cov_30.7304_ID_2615	176	2489	-	656	NA	inside repeat region	pol_70	Retrovirus-related Pol polyprotein from transposon 297	NA	NA	NA	NA	NA	NA	NA
11894552-8444-4384-bba3-a4be3751dac3	pfs1|11548-00001	Pb_67_length_66691_cov_40.9245_ID_133	57247	57995	+	214	NA	NA	PSMD9	26S proteasome non-ATPase regulatory subunit 9	GO:0005515	NA	NA	NA	NA	NA	NA
118a2c38-6210-4d73-8091-99ba4aadd206	pfs1|6384-00001	Pb_281_length_31694_cov_40.6602_ID_561	19521	22944	+	1089	NA	NA	LARS	Leucine--tRNA ligase, cytoplasmic	GO:0000166|GO:0004812|GO:0005524|GO:0006418|GO:0000166|GO:0004823|GO:0005524|GO:0005737|GO:0006429|GO:0000166|GO:0006418|GO:0002161|GO:0006418	NA	NA	NA	NA	NA	NA
118f2b2c-d1ac-460d-8863-7e6467f2ae07	pfs1|13002-00001	Pb_919_length_5580_cov_59.8029_ID_1837	2126	2459	-	110	NA	NA	NA	NA	GO:0003676|GO:0008270	NA	NA	NA	NA	NA	NA
119d1354-9dc3-43a2-8ee3-dd5b4c0f6aeb	pfs1|9192-00001	Pb_41_length_82994_cov_35.3195_ID_81	59876	60543	+	202	NA	NA	NA	NA	NA	NA	NA	NA	NA	NA	NA
11a08b69-352a-4555-9469-fecf63e6c39d	pfs1|4457-00001	Pb_2122_length_1984_cov_42.5202_ID_4243	510	891	-	126	NA	inside repeat region	NA	NA	NA	NA	NA	NA	NA	NA	NA
11adb5d6-2d44-4d33-a3ca-ce5e23d78abf	pfs1|8280-00001	Pb_3699_length_971_cov_111.224_ID_7397	431	833	-	133	<1kb	inside repeat region	NA	NA	NA	NA	NA	NA	NA	NA	NA
11b3ccbf-6f28-41e3-8256-1c775062c624	pfs1|12806-00001	Pb_882_length_5909_cov_56.8973_ID_1763	3815	5510	-	564	NA	inside repeat region	pol_150	Retrovirus-related Pol polyprotein from transposon 297	NA	NA	NA	NA	NA	NA	NA
11b57513-9d1a-49ea-af2b-eb47967e0759	pfs1|13238-00001	Pb_96_length_57914_cov_39.6032_ID_191	54031	54673	-	213	NA	NA	NA	NA	GO:0035091	NA	NA	NA	NA	NA	NA
11c247bc-f16e-43b6-82bf-f1790f619bcf	pfs1|1735-00001	Pb_13_length_118911_cov_35.7059_ID_25	19085	20013	-	218	NA	NA	SNRPB	Small nuclear ribonucleoprotein-associated protein B'	NA	EPrGT00050000003367	NA	NA	NA	NA	NA
11c40f0c-7050-4aad-b6f0-8bb4b562487b	pfs1|10909-00001	Pb_58_length_71816_cov_35.8222_ID_115	26685	27912	-	408	NA	NA	LHY_0	Protein LHY	GO:0003677|GO:0003682	NA	NA	NA	NA	NA	NA
11c4b4c3-9fab-451d-bb83-7546fccb3cfe	pfs1|7475-00001	Pb_327_length_23863_cov_35.5015_ID_653	12884	13971	-	318	NA	NA	NA	NA	NA	NA	NA	NA	NA	NA	NA
11e01c7c-ad70-407a-923e-3196e4049ca4	pfs1|3454-00001	Pb_1864_length_2309_cov_129.89_ID_3727	1597	2301	+	218	NA	inside repeat region	BQ2027_MB2253C_17	Uncharacterized protein Mb2253c	GO:0003676|GO:0003676|GO:0004523	NA	Secreted	NA	NA	NA	NA
11e4dc2d-9785-4855-bbe8-d6f0452b3432	pfs1|4043-00001	Pb_1_length_310098_cov_37.1603_ID_1	217367	218870	+	500	NA	NA	6GAL	Endo-beta-1,6-galactanase	GO:0005975	NA	Secreted	NA	NA	NA	NA
11edf46d-c4b8-40ec-83fa-194405d3b28e	pfs1|6654-00001	Pb_292_length_30439_cov_31.7473_ID_583	29676	30296	+	192	NA	inside repeat region	NA	NA	NA	NA	NA	NA	NA	NA	NA
11eec66b-4b1d-450b-a2ed-b9cf316a8495	pfs1|13394-00001	Pb_99_length_57513_cov_43.1663_ID_197	33410	34715	-	434	NA	NA	At5g41760_0	CMP-sialic acid transporter 1	GO:0000139|GO:0005351|GO:0008643|GO:0016021|GO:0005338|GO:0015780|GO:0016021	NA	Secreted	NA	NA	TMdomain	6
11f3bd3b-2421-43c9-8e9d-b955ffb3c875	pfs1|12580-00001	Pb_83_length_60467_cov_37.7891_ID_165	27362	27844	+	114	NA	NA	vatF	V-type proton ATPase subunit F	GO:0015991|GO:0033180|GO:0046961|GO:0034220	EPrGT00050000005852	NA	NA	NA	NA	NA
11f4d5e5-9659-433c-b315-ea95eea63c18	pfs1|12007-00001	Pb_74_length_64869_cov_39.0537_ID_147	7299	9103	+	416	NA	NA	SPCC1442.07c	Ubiquitin and WLM domain-containing metalloprotease SPCC1442.07c	GO:0005515	NA	NA	NA	NA	NA	NA
11f559e1-b958-41bb-bfbc-ec99f6cf1314	pfs1|7758-00001	Pb_340_length_22956_cov_30.2029_ID_679	4003	4507	-	167	NA	NA	NA	NA	NA	NA	NA	NA	NA	NA	NA
12007d0e-30ba-40ed-9ad3-c835ff2b9bf1	pfs1|3128-00001	Pb_176_length_44462_cov_33.8884_ID_351	17702	19456	-	512	NA	NA	GSH2	Glutathione synthetase, chloroplastic	GO:0004363|GO:0005524|GO:0004363|GO:0005524|GO:0006750|GO:0004363|GO:0005524|GO:0006750|GO:0016874	NA	NA	NA	NA	NA	NA
1203968c-9be7-4f28-9ef6-3d222561b838	pfs1|3925-00001	Pb_19_length_109390_cov_39.7596_ID_37	51177	51486	+	102	NA	NA	LSM7	U6 snRNA-associated Sm-like protein LSm7	GO:0000398|GO:0003723|GO:0005732	NA	NA	NA	NA	NA	NA
12061afb-8f24-4402-8cf4-b1b4f1d8a4cf	pfs1|9614-00001	Pb_4551_length_663_cov_159.269_ID_9101	207	651	+	147	<1kb	NA	NA	NA	NA	NA	NA	NA	NA	NA	NA
12096931-dc79-43fe-be9c-e806da0fcc70	pfs1|6939-00001	Pb_300_length_29147_cov_30.1968_ID_599	25768	26791	-	340	NA	inside repeat region	pol_384	Retrovirus-related Pol polyprotein from transposon 17.6	NA	NA	NA	NA	NA	NA	NA
120c0d6f-0b7c-499c-9752-2578811fa1b3	pfs1|8860-00001	Pb_3_length_181673_cov_37.7352_ID_5	64327	65418	-	240	NA	NA	dpm1	Dolichol-phosphate mannosyltransferase subunit 1	NA	EPrGT00050000005439	NA	NA	NA	NA	NA
120dda1f-5b57-41bb-8e9d-52acda26d21a	pfs1|7045-00001	Pb_3070_length_1254_cov_396.741_ID_6139	264	951	+	228	NA	inside repeat region	TY3B-G_129	Transposon Ty3-G Gag-Pol polyprotein	GO:0003676|GO:0015074	NA	NA	NA	NA	NA	NA
1216f33d-6600-4518-a281-9eb86a4fa87e	pfs1|10513-00001	Pb_539_length_12158_cov_38.0726_ID_1077	6886	8383	-	408	NA	NA	NA	NA	GO:0003676|GO:0008270	NA	NA	NA	NA	NA	NA
12174a47-4883-4193-8c6a-ed7247509992	pfs1|9277-00001	Pb_4277_length_750_cov_42.1621_ID_8553	299	563	-	87	<1kb	inside repeat region	NA	NA	NA	NA	NA	NA	NA	NA	NA
12210920-0888-402e-9aa0-efa6b020add3	pfs1|1414-00001	Pb_131_length_51700_cov_36.7367_ID_261	3478	4656	-	346	NA	inside repeat region	NA	NA	NA	NA	NA	NA	NA	NA	NA
1225d7ea-523d-4e72-9bd6-8d9cb5574e6a	pfs1|152-00001	Pb_103_length_56973_cov_32.1811_ID_205	17208	17799	-	196	NA	NA	NA	NA	NA	NA	NA	NA	NA	NA	NA
1237bb0b-f04c-4e52-a319-08a8437e724a	pfs1|1810-00001	Pb_1412_length_3256_cov_21.0508_ID_2823	531	1119	+	195	NA	inside repeat region	NA	NA	NA	NA	NA	NA	NA	NA	NA
1240ff98-4c46-4096-b8a3-88681969d293	pfs1|11007-00001	Pb_5_length_158301_cov_37.5637_ID_9	43402	45733	+	776	NA	NA	mtm1_1	Myotubularin	GO:0004725|GO:0016311|GO:0016791|GO:0008270	NA	NA	NA	NA	NA	NA
124708ce-8413-4650-8a58-b52183b998bc	pfs1|10711-00001	Pb_561_length_11627_cov_45.4601_ID_1121	1249	1687	+	145	NA	NA	NA	NA	NA	NA	NA	NA	NA	NA	NA
12487bf7-5608-4ee1-bdc0-f3f84719229b	pfs1|11549-00001	Pb_67_length_66691_cov_40.9245_ID_133	58264	58923	-	150	NA	NA	RPS14	40S ribosomal protein S14	GO:0003735|GO:0005840|GO:0006412	NA	NA	NA	NA	NA	NA
124b2417-6ad0-4e01-9d07-8857b0adb672	pfs1|5765-00001	Pb_258_length_34503_cov_35.7852_ID_515	8628	11228	-	814	NA	NA	eng1	Endo-1,3(4)-beta-glucanase 1	GO:0016998|GO:0052861|GO:0052862	NA	NA	NA	NA	NA	NA
125b1b00-2fe0-48d9-87a3-dedefe82dcd9	pfs1|8176-00001	Pb_3621_length_998_cov_689.77_ID_7241	16	772	+	197	<1kb	inside repeat region	pol_66	Retrovirus-related Pol polyprotein from transposon opus	NA	NA	NA	NA	NA	NA	NA
1260cf07-f473-4988-b396-6b8bff9e632e	pfs1|1184-00001	Pb_126_length_52020_cov_36.9356_ID_251	35640	37545	+	602	NA	NA	NA	NA	GO:0005515	NA	NA	NA	NA	NA	NA
1261a0b7-dae6-4c67-9431-1f6f6ff31bbc	pfs1|2507-00001	Pb_159_length_46397_cov_33.8366_ID_317	29555	31266	-	423	NA	NA	HIS5	Histidinol-phosphate aminotransferase	GO:0000105|GO:0004400|GO:0003824|GO:0030170|GO:0008152|GO:0016740|GO:0009058|GO:0030170	NA	NA	NA	NA	NA	NA
1262e3de-38a6-493d-9c52-0498be079cee	pfs1|4748-00001	Pb_2217_length_1892_cov_203.063_ID_4433	11	1715	-	466	NA	inside repeat region	Tf2-9_3	Transposon Tf2-9 polyprotein	NA	NA	NA	NA	NA	NA	NA
126cca81-510c-4c38-b4bf-3b67e9d9e02d	pfs1|9405-00001	Pb_437_length_16088_cov_29.1695_ID_873	5898	7109	+	327	NA	NA	pptc7	Protein phosphatase PTC7 homolog	GO:0003824	NA	NA	NA	NA	NA	NA
12701767-cd57-4286-ac79-fe9e037a7fcc	pfs1|3018-00001	Pb_1730_length_2511_cov_64.6758_ID_3459	361	1070	-	183	NA	inside repeat region	NA	NA	NA	NA	NA	NA	NA	NA	NA
12747385-49a4-40ba-b964-69019c6e5871	pfs1|2848-00001	Pb_168_length_45422_cov_28.4963_ID_335	44486	44956	-	134	NA	NA	NA	NA	NA	NA	NA	NA	NA	NA	NA
1284540e-a9ef-4132-8237-5f324fe2eda8	pfs1|7311-00001	Pb_31_length_91292_cov_33.8518_ID_61	13660	14170	-	169	NA	NA	NA	NA	NA	NA	NA	NA	NA	NA	NA
128c7111-ad87-42ee-b85b-d051665f722b	pfs1|2395-00001	Pb_1568_length_2834_cov_54.304_ID_3135	69	1218	+	359	NA	inside repeat region	pol_497	Retrovirus-related Pol polyprotein from transposon opus	NA	NA	NA	NA	NA	NA	NA
128ec33b-4ae1-40f8-8a90-1d08bb54999e	pfs1|1644-00001	Pb_137_length_50355_cov_30.0699_ID_273	1452	1986	-	177	NA	inside repeat region	NA	NA	GO:0003676	NA	NA	NA	NA	NA	NA
1296588f-00f7-428c-a330-9c81f9680ad5	pfs1|10637-00001	Pb_551_length_11855_cov_26.7966_ID_1101	4237	5429	+	344	NA	NA	NA	NA	NA	NA	NA	NA	NA	NA	NA
129c9e2b-6847-4da6-b55d-4f9de0e1bf8b	pfs1|9427-00001	Pb_43_length_81713_cov_39.5167_ID_85	33	300	+	88	NA	inside repeat region	GIP_75	Copia protein	NA	NA	NA	NA	NA	NA	NA
129ca596-7477-4b32-a613-4e882ff2b40e	pfs1|2423-00001	Pb_1576_length_2812_cov_97.8432_ID_3151	113	2115	-	644	NA	NA	PEG10_0	Retrotransposon-derived protein PEG10	NA	NA	NA	NA	NA	NA	NA
12a65977-5cbf-4e42-86e5-dda7906384ae	pfs1|9510-00001	Pb_445_length_15722_cov_35.7591_ID_889	7112	8852	-	579	NA	NA	NA	NA	NA	NA	NA	NA	NA	NA	NA
12a8901d-68be-47b8-b135-250d560e02a9	pfs1|12235-00001	Pb_789_length_6890_cov_43.6624_ID_1577	5514	5985	-	156	NA	NA	NA	NA	NA	NA	NA	NA	NA	NA	NA
12ae4b0c-fc27-490b-84e5-e3a591abddf2	pfs1|4968-00001	Pb_229_length_37240_cov_42.022_ID_457	32132	32429	-	98	NA	NA	NA	NA	NA	NA	NA	NA	NA	NA	NA
12afa948-b0dc-4866-8b40-a2fe37ac17a8	pfs1|7656-00001	Pb_336_length_23133_cov_24.1342_ID_671	9216	12621	+	1134	NA	NA	tef3_0	Elongation factor 3	GO:0005488|GO:0005524|GO:0016887	NA	NA	NA	NA	NA	NA
12b3bb1d-cb3e-40d9-9e4c-d8f2a7762157	pfs1|12292-00001	Pb_79_length_62356_cov_36.2814_ID_157	4338	6529	+	703	NA	NA	Bud13	BUD13 homolog	NA	NA	NA	NA	NA	NA	NA
12b6e2f6-76df-4ff6-962d-347cffc0166a	pfs1|3518-00001	Pb_188_length_42710_cov_39.4771_ID_375	2336	2690	-	117	NA	NA	H2B_0	Histone H2B	GO:0000786|GO:0003677|GO:0005634|GO:0003677|GO:0046982	NA	NA	NA	NA	NA	NA
12c13c3e-d405-49ae-9d63-318012469ddc	pfs1|1592-00001	Pb_1364_length_3399_cov_72.4346_ID_2727	762	2099	-	418	NA	inside repeat region	NA	NA	NA	NA	NA	NA	NA	NA	NA
12c5cb56-7ec8-4b70-86bc-c3d85949ef95	pfs1|11604-00001	Pb_68_length_66630_cov_31.5136_ID_135	48896	53990	+	1697	NA	NA	NA	NA	GO:0005515	NA	NA	NA	NA	NA	NA
12c619d6-b703-4435-ac52-053b94ed4f8e	pfs1|11766-00001	Pb_706_length_8171_cov_116.216_ID_1411	4817	5360	-	180	NA	NA	NA	NA	NA	NA	NA	NA	NA	NA	NA
12c65d36-9e09-4d89-ab15-586f581224e5	pfs1|5909-00003	Pb_263_length_33836_cov_32.5571_ID_525	1212	1821	-	202	NA	NA	NA	NA	NA	NA	Secreted	WYdomain	1	NA	NA
12cc28c8-c127-4655-8790-ec068cfc6298	pfs1|8449-00001	Pb_3784_length_937_cov_85.0321_ID_7567	11	452	+	146	<1kb	NA	NA	NA	NA	NA	NA	NA	NA	NA	NA
12d3fe29-b25d-4f5b-9791-ecaea5996a17	pfs1|3389-00001	Pb_1841_length_2333_cov_433.855_ID_3681	1359	2178	-	272	NA	inside repeat region	NA	NA	NA	NA	NA	NA	NA	NA	NA
12d8397d-e9f2-42a3-826b-a65956f1617f	pfs1|1182-00001	Pb_126_length_52020_cov_36.9356_ID_251	31251	33819	+	733	NA	NA	ccz1	Vacuolar fusion protein CCZ1 homolog	NA	NA	NA	NA	NA	NA	NA
12e01e72-1141-49fa-a9d3-409b236213de	pfs1|9377-00001	Pb_434_length_16198_cov_46.7087_ID_867	8778	11470	+	815	NA	NA	NA	NA	GO:0003676|GO:0008270	NA	NA	NA	NA	NA	NA
12e01f29-1fb4-4f07-aeed-85086f747c9f	pfs1|12820-00001	Pb_88_length_59385_cov_26.748_ID_175	3792	6168	+	762	NA	NA	NLRC3_2	NLR family CARD domain-containing protein 3	GO:0005515	NA	NA	NA	NA	NA	NA
12e3fd8c-3819-41f1-9ac1-292f273e9c1a	pfs1|6025-00001	Pb_268_length_33297_cov_33.3295_ID_535	1997	3308	-	436	NA	NA	NA	NA	NA	NA	NA	NA	NA	NA	NA
12e5922b-9bbe-48b4-9c97-979ebdfa94b4	pfs1|8485-00001	Pb_37_length_87059_cov_33.4578_ID_73	4939	6192	-	393	NA	NA	NA	NA	NA	NA	NA	NA	NA	NA	NA
12e990d2-cb71-46d8-9ab0-e90b9542b010	pfs1|2100-00001	Pb_149_length_48475_cov_37.7263_ID_297	14984	15326	+	113	NA	NA	mrpl54	39S ribosomal protein L54, mitochondrial	NA	NA	NA	NA	NA	NA	NA
12ea664b-8bdc-40fb-b0a3-4648c5e83d07	pfs1|4978-00001	Pb_22_length_103805_cov_38.7503_ID_43	20557	23311	+	917	NA	NA	rngB_0	RING finger protein B	GO:0000166|GO:0005515|GO:0008270	NA	NA	NA	NA	NA	NA
12ed3b55-7229-4200-a513-3a104961c0ba	pfs1|11947-00001	Pb_73_length_64877_cov_33.0663_ID_145	10423	10778	+	33	NA	NA	NA	NA	NA	NA	NA	NA	NA	NA	NA
12ee3504-2e8a-4fda-8ce8-5d48bd4b1b82	pfs1|9504-00001	Pb_4453_length_690_cov_75.4032_ID_8905	63	612	+	182	<1kb	inside repeat region	pol_76	Pol polyprotein (Fragment)	GO:0003676|GO:0015074	NA	NA	NA	NA	NA	NA
12efcb6f-3276-4d11-8a4d-12c0e7bf11c1	pfs1|6961-00001	Pb_3022_length_1281_cov_88.2314_ID_6043	23	662	+	212	NA	inside repeat region	BQ2027_MB2253C_2	Uncharacterized protein Mb2253c	GO:0003676	NA	Secreted	NA	NA	NA	NA
12f15d4b-cb50-49f3-9565-b53d4d72251c	pfs1|6546-00001	Pb_2894_length_1357_cov_148.891_ID_5787	32	1273	-	295	NA	inside repeat region	pol_137	Retrovirus-related Pol polyprotein from transposon 297	NA	NA	NA	NA	NA	NA	NA
12f6d276-5ba6-410b-a17b-b9012a32cae5	pfs1|2213-00001	Pb_150_length_48178_cov_37.4742_ID_299	25297	26907	+	427	NA	NA	Hat1	Histone acetyltransferase type B catalytic subunit	GO:0004402|GO:0016568	NA	NA	NA	NA	NA	NA
12f81ca5-150e-4fea-8c68-229780b8c439	pfs1|4772-00001	Pb_2220_length_1887_cov_119.703_ID_4439	469	1067	+	164	NA	NA	NA	NA	NA	NA	NA	NA	NA	NA	NA
12fbd7bd-f112-492c-ae34-08e7ee82e1c9	pfs1|435-00001	Pb_10_length_122925_cov_30.5206_ID_19	62431	63031	-	199	NA	NA	PRP38	Pre-mRNA-splicing factor 38	NA	NA	NA	NA	NA	NA	NA
12fcf150-2907-4a95-b6c1-83a1c4960df7	pfs1|712-00001	Pb_115_length_54713_cov_40.1972_ID_229	32876	33383	-	168	NA	NA	nxn_1	Nucleoredoxin	NA	NA	NA	NA	NA	NA	NA
12ffd40d-2cd0-477b-8075-2048860fa167	pfs1|171-00001	Pb_1043_length_4766_cov_67.9105_ID_2085	1191	1779	-	195	NA	NA	NA	NA	GO:0016020	NA	NA	NA	NA	NA	NA
130004d9-4762-42b0-9ae2-2bf516a9bd7a	pfs1|5643-00001	Pb_252_length_35063_cov_38.6187_ID_503	2980	4102	+	373	NA	NA	NA	NA	NA	NA	Secreted	NA	NA	NA	NA
1303fcb3-bb13-49e1-aee5-5eb84d1644b0	pfs1|12106-00001	Pb_766_length_7145_cov_24.9879_ID_1531	3859	4561	-	233	NA	inside repeat region	POLX_60	Retrovirus-related Pol polyprotein from transposon TNT 1-94	GO:0003676|GO:0008270	NA	NA	NA	NA	NA	NA
130bc400-3be1-46e7-b78a-84180616e110	pfs1|7536-00001	Pb_32_length_90941_cov_40.1485_ID_63	55796	56598	-	233	NA	NA	SPBC776.07	Mitochondrial acidic protein mam33	GO:0005759	NA	NA	NA	NA	NA	NA
131199df-ad06-4db9-9a9c-6ce337d81b31	pfs1|3321-00001	Pb_181_length_43256_cov_33.3436_ID_361	33461	34621	+	347	NA	inside repeat region	pol_271	Retrovirus-related Pol polyprotein from transposon 297	NA	NA	NA	NA	NA	NA	NA
1311c2c0-ca22-4cb9-96e6-adc611554566	pfs1|9507-00001	Pb_4457_length_690_cov_29.7886_ID_8913	27	451	-	118	<1kb	inside repeat region	NA	NA	NA	NA	NA	NA	NA	NA	NA
131698b7-96f4-405a-9630-202ff1b7be19	pfs1|8719-00001	Pb_392_length_19337_cov_33.2321_ID_783	13814	15548	-	577	NA	NA	NA	NA	GO:0004672|GO:0005524|GO:0006468|GO:0005524|GO:0016772	NA	Secreted	NA	NA	NA	NA
13186130-0cb8-48fa-95a8-5603582ef217	pfs1|12720-00001	Pb_867_length_6046_cov_61.2274_ID_1733	3211	3784	+	190	NA	inside repeat region	NA	NA	NA	NA	NA	NA	NA	NA	NA
131985c8-9496-47e4-8d90-5633c2a40b44	pfs1|10261-00001	Pb_50_length_78522_cov_31.5953_ID_99	51553	53323	+	538	NA	NA	CYR1_2	Adenylate cyclase	GO:0009190|GO:0016849|GO:0035556	NA	NA	NA	NA	NA	NA
131c8657-dcd1-425f-8f05-047d6042e925	pfs1|35-00001	Pb_1011_length_4976_cov_66.4679_ID_2021	42	501	+	152	NA	inside repeat region	NA	NA	NA	NA	NA	NA	NA	NA	NA
131d6749-5cf8-4386-9588-da5d6342c31d	pfs1|6335-00001	Pb_27_length_94143_cov_35.7418_ID_53	58532	60006	-	467	NA	NA	SSC1	Heat shock protein SSC1, mitochondrial	NA	NA	NA	NA	NA	NA	NA
1320da66-5b3d-47ee-b828-2775e0dc0077	pfs1|10197-00001	Pb_503_length_13224_cov_36.7329_ID_1005	9168	9603	-	87	NA	NA	NA	NA	GO:0006886|GO:0008430|GO:0030176	NA	NA	NA	NA	NA	NA
132e66a5-b14a-4077-b429-68939fa5cd84	pfs1|5556-00001	Pb_24_length_98969_cov_35.6377_ID_47	44102	45555	-	423	NA	NA	NA	NA	GO:0008289|GO:0046872	NA	NA	NA	NA	NA	NA
13302332-a5b0-4028-90f2-1ee476a5caa9	pfs1|922-00001	Pb_11_length_121189_cov_39.2866_ID_21	93661	97449	-	1195	NA	NA	ANK2	Ankyrin-2	GO:0005515|GO:0005515|GO:0007165	NA	NA	NA	NA	NA	NA
1333f187-d5ca-42c6-8fa0-c7cbecad5955	pfs1|8015-00001	Pb_353_length_21912_cov_32.3038_ID_705	3907	4861	-	317	NA	NA	NFI1	CTD small phosphatase-like protein	GO:0005515|GO:0016791	NA	NA	NA	NA	NA	NA
133485da-d28a-441d-af5b-534d3fd4a729	pfs1|4520-00001	Pb_214_length_39380_cov_36.2142_ID_427	22674	23457	+	260	NA	NA	NA	NA	GO:0035091	NA	NA	NA	NA	NA	NA
1338b732-0099-48b4-89b9-63326fd515eb	pfs1|3626-00001	Pb_1907_length_2246_cov_60.3067_ID_3813	1040	1875	-	249	NA	NA	NA	NA	NA	NA	NA	NA	NA	NA	NA
1338c103-4ac0-4c5a-adc4-9db416ea9b20	pfs1|11908-00001	Pb_72_length_65478_cov_34.2112_ID_143	43522	43942	-	139	NA	NA	NA	NA	GO:0003677|GO:0005634|GO:0006351	NA	NA	NA	NA	NA	NA
133f28fd-0f57-4057-b496-7a5d6442daa7	pfs1|2662-00001	Pb_1634_length_2693_cov_29.3722_ID_3267	35	515	+	73	NA	inside repeat region	NA	NA	NA	NA	NA	NA	NA	NA	NA
133f6db5-9024-400d-94ca-4bc11ee6e53d	pfs1|3461-00001	Pb_186_length_42770_cov_35.5427_ID_371	746	1862	-	371	NA	NA	RID2	18S rRNA (guanine-N(7))-methyltransferase RID2	NA	NA	NA	NA	NA	NA	NA
134005d7-0f12-4f6c-bc56-a145546e892b	pfs1|8625-00001	Pb_3884_length_898_cov_100.143_ID_7767	136	502	+	121	<1kb	inside repeat region	TY3B-I_87	Transposon Ty3-I Gag-Pol polyprotein	GO:0003676|GO:0015074	NA	NA	NA	NA	NA	NA
134340a8-b18f-4581-914a-90b2895c7155	pfs1|11934-00001	Pb_736_length_7454_cov_45.5238_ID_1471	2114	3650	+	511	NA	NA	amt1_2	Ammonium transporter 1	GO:0008519|GO:0015696|GO:0016020|GO:0008519|GO:0016020|GO:0072488	NA	Secreted	NA	NA	TMdomain	9
1345e301-49cb-48c1-9211-d85b542c645a	pfs1|12837-00001	Pb_88_length_59385_cov_26.748_ID_175	53337	54221	+	234	NA	NA	NA	NA	NA	NA	NA	NA	NA	NA	NA
1347f3bc-076a-4b08-8644-451f1ca767c2	pfs1|12026-00001	Pb_750_length_7270_cov_47.4726_ID_1499	892	2171	-	372	NA	inside repeat region	NA	NA	GO:0003676	NA	NA	NA	NA	NA	NA
13498ace-d3c5-4a50-87a0-ff15960fdf1d	pfs1|8430-00001	Pb_376_length_20429_cov_24.4677_ID_751	17883	19261	-	331	NA	NA	NA	NA	NA	NA	NA	NA	NA	NA	NA
1349def8-2ef5-4f35-b184-cba6c7003a76	pfs1|8316-00001	Pb_36_length_87424_cov_33.8152_ID_71	65734	66841	+	368	NA	NA	NA	NA	NA	NA	NA	NA	NA	NA	NA
134d5773-c5e4-4bf9-993b-b99a26d45e25	pfs1|11309-00001	Pb_63_length_68773_cov_35.6954_ID_125	50892	52838	+	508	NA	NA	Tbl1xr1	F-box-like/WD repeat-containing protein TBL1XR1	GO:0005515	NA	NA	NA	NA	NA	NA
134e7ca6-506f-4843-b073-f577f3bdfc8f	pfs1|3587-00001	Pb_18_length_109973_cov_39.2992_ID_35	44300	46060	+	526	NA	NA	tmem135_1	Transmembrane protein 135	NA	NA	NA	NA	NA	NA	NA
1350d3a4-2643-424d-94c5-bc465c63e270	pfs1|8453-00001	Pb_378_length_20309_cov_30.4538_ID_755	2777	3203	+	141	NA	NA	NA	NA	NA	NA	NA	NA	NA	NA	NA
1356fa16-59fb-4875-b6aa-9d71d1677f22	pfs1|8886-00001	Pb_3_length_181673_cov_37.7352_ID_5	121311	123096	-	512	NA	NA	ALDH7B4	Aldehyde dehydrogenase family 7 member B4	GO:0008152|GO:0016491|GO:0016620|GO:0055114|GO:0008152|GO:0016491|GO:0055114	NA	NA	NA	NA	NA	NA
1357d00e-9505-4b0b-97f5-6abaa30fd84b	pfs1|12653-00001	Pb_850_length_5967_cov_34.2698_ID_1699	2375	2807	-	143	NA	NA	NA	NA	NA	NA	NA	NA	NA	NA	NA
135cad09-d296-46cb-ac6c-9e51623d4224	pfs1|767-00001	Pb_1173_length_4047_cov_32.1806_ID_2345	777	1173	-	131	NA	inside repeat region	NA	NA	NA	NA	NA	NA	NA	NA	NA
135ed242-30e3-4b80-8cf5-36839daaddf3	pfs1|12414-00001	Pb_80_length_62113_cov_39.3212_ID_159	22272	23459	+	374	NA	NA	sfsA	Sugar fermentation stimulation protein homolog	NA	NA	NA	NA	NA	NA	NA
135f6f2e-83d8-4d69-ae70-c4b0434b10df	pfs1|11478-00001	Pb_66_length_67561_cov_41.1405_ID_131	26862	27884	+	247	NA	NA	GID8	Protein GID8 homolog	GO:0005515	NA	NA	NA	NA	NA	NA
13670d81-74d7-412a-9c28-8dd03d1ff034	pfs1|7219-00001	Pb_314_length_26082_cov_37.3338_ID_627	19124	19694	+	189	NA	NA	RpL9	60S ribosomal protein L9	GO:0003735|GO:0005622|GO:0005840|GO:0006412|GO:0003735|GO:0005840|GO:0006412|GO:0019843	NA	NA	NA	NA	NA	NA
137c1473-218d-4fa9-9e8e-4f4efc8e8bae	pfs1|13278-00001	Pb_97_length_57783_cov_38.9161_ID_193	30296	31716	-	421	NA	NA	AP3M1	AP-3 complex subunit mu-1	GO:0005515|GO:0006886|GO:0016192|GO:0030131|GO:0006810|GO:0006886|GO:0016192|GO:0030131	NA	NA	NA	NA	NA	NA
137cdb4e-9bc1-483a-9500-3891dd14776f	pfs1|717-00001	Pb_115_length_54713_cov_40.1972_ID_229	44089	46066	-	658	NA	NA	BIP5	Luminal-binding protein 5	NA	NA	Secreted	NA	NA	NA	NA
137fa849-53dd-4375-bfc7-60a4ccd0d0b7	pfs1|9592-00001	Pb_4531_length_667_cov_72_ID_9061	40	352	+	103	<1kb	NA	QCR7-1	Cytochrome b-c1 complex subunit 7-1	GO:0005750|GO:0006122	NA	NA	NA	NA	NA	NA
1383296e-68f2-43db-9013-2fe775ad6938	pfs1|7583-00001	Pb_331_length_23624_cov_38.2496_ID_661	13704	14331	-	208	NA	NA	NA	NA	NA	NA	NA	NA	NA	NA	NA
13868230-ea9e-4d3c-8354-8628d295edf3	pfs1|466-00001	Pb_1103_length_4390_cov_23.5285_ID_2205	1886	2234	-	115	NA	inside repeat region	NA	NA	NA	NA	NA	NA	NA	NA	NA
1386860f-6937-4b53-b8ef-c92e0b20ca5a	pfs1|6176-00001	Pb_273_length_32712_cov_33.1785_ID_545	17866	20289	+	601	NA	NA	CCR4-1	Carbon catabolite repressor protein 4 homolog 1	NA	NA	NA	NA	NA	NA	NA
138871d1-6c3b-4cf1-bf9d-eee0d08d7fbc	pfs1|12017-00001	Pb_74_length_64869_cov_39.0537_ID_147	30273	31457	+	324	NA	NA	NA	NA	GO:0016491|GO:0016706|GO:0055114	NA	NA	NA	NA	NA	NA
138a47f8-0ce2-4ebf-b808-4ee4c515a1a0	pfs1|8087-00001	Pb_358_length_21499_cov_36.8478_ID_715	9658	10994	+	422	NA	NA	NA	NA	NA	NA	NA	NA	NA	NA	NA
138fce42-f1cb-4fbe-80f9-37ab0ac86ae9	pfs1|1260-00001	Pb_128_length_51872_cov_36.6332_ID_255	22606	23299	-	133	NA	NA	ncb2	Negative cofactor 2 complex subunit beta	GO:0005622|GO:0043565|GO:0046982	NA	NA	NA	NA	NA	NA
1396a1ee-52e9-4d0f-8c9a-a79056de8764	pfs1|887-00001	Pb_11_length_121189_cov_39.2866_ID_21	10520	12035	-	371	NA	NA	TAF7	Transcription initiation factor TFIID subunit 7	GO:0005669|GO:0006367	NA	NA	NA	NA	NA	NA
13983ae2-df72-436f-a9f7-b2769ac5c98a	pfs1|12417-00001	Pb_80_length_62113_cov_39.3212_ID_159	34445	37322	+	807	NA	NA	MCM3	DNA replication licensing factor MCM3	GO:0003677|GO:0003678|GO:0005524|GO:0005634|GO:0006270|GO:0042555|GO:0003677|GO:0005524|GO:0006260	NA	NA	NA	NA	NA	NA
139c4b15-094d-4c51-a275-c1df3f0ace59	pfs1|12442-00001	Pb_813_length_6575_cov_86.9538_ID_1625	4828	5179	-	116	NA	inside repeat region	NA	NA	NA	NA	NA	NA	NA	NA	NA
13a771bb-1497-4a30-9afe-439db87c378c	pfs1|10097-00001	Pb_49_length_78765_cov_40.002_ID_97	60444	61452	+	335	NA	NA	SPBC16D10.01c	Probable assembly chaperone of rpl4	GO:0005515	NA	NA	NA	NA	NA	NA
13ae138c-567d-42e2-bec2-5a09dd369ce1	pfs1|6788-00001	Pb_299_length_29376_cov_31.3433_ID_597	17378	17738	-	119	NA	inside repeat region	NA	NA	NA	NA	NA	NA	NA	NA	NA
13ae9567-50bc-498d-91c9-121ec61abd8e	pfs1|12729-00001	Pb_86_length_59970_cov_37.6866_ID_171	13227	14445	+	405	NA	NA	NA	NA	NA	NA	NA	NA	NA	NA	NA
13b7feec-3d46-4a7a-812c-c8e84a0868ac	pfs1|12175-00001	Pb_77_length_63987_cov_41.9447_ID_153	11518	12218	+	206	NA	NA	YRB1	Ran-specific GTPase-activating protein 1	GO:0046907	NA	NA	NA	NA	NA	NA
13b8dc5b-3cdd-41a0-b9d7-5a90ca2b0860	pfs1|5375-00001	Pb_242_length_36273_cov_37.5202_ID_483	27953	28733	+	259	NA	NA	NA	NA	NA	NA	NA	NA	NA	NA	NA
13bc39e2-e46f-4e68-8b09-91afa706faeb	pfs1|3780-00001	Pb_195_length_41601_cov_42.0816_ID_389	28716	30072	+	451	NA	NA	TUBA	Tubulin alpha chain	GO:0003924|GO:0003924|GO:0005525|GO:0006184|GO:0043234|GO:0051258|GO:0005200|GO:0005525|GO:0005874|GO:0007017|GO:0005525|GO:0005874|GO:0007017|GO:0005874|GO:0007017	NA	NA	NA	NA	NA	NA
13c75830-df92-4e0e-b153-3c2dc6b590c1	pfs1|6912-00001	Pb_2_length_229436_cov_37.7387_ID_3	204524	206598	+	663	NA	NA	Rad17	Cell cycle checkpoint protein RAD17	NA	NA	NA	NA	NA	NA	NA
13c99e8c-8c42-44e4-a043-5955ecc22dd8	pfs1|13285-00001	Pb_97_length_57783_cov_38.9161_ID_193	45283	46532	+	307	NA	NA	At4g29120_0	Probable 3-hydroxyisobutyrate dehydrogenase-like 1, mitochondrial	GO:0004616|GO:0006098|GO:0055114|GO:0016491|GO:0016616|GO:0050662|GO:0055114|GO:0016491|GO:0055114|GO:0051287|GO:0055114	NA	NA	NA	NA	NA	NA
13cecedc-0919-49f4-8ede-bdc791c24da7	pfs1|1004-00001	Pb_1222_length_3861_cov_27.9325_ID_2443	338	1509	+	321	NA	inside repeat region	NA	NA	NA	NA	NA	NA	NA	NA	NA
13cffffb-3afe-49c4-971c-ec226a997a7b	pfs1|13150-00001	Pb_952_length_5298_cov_36.7196_ID_1903	1633	2725	+	363	NA	inside repeat region	pol_617	Retrovirus-related Pol polyprotein from transposon 297	NA	NA	NA	NA	NA	NA	NA
13d8c657-0f0b-42af-ad76-7b3191c6dbe0	pfs1|1772-00001	Pb_1400_length_3304_cov_75.8039_ID_2799	5	3294	+	1064	NA	inside repeat region	pol_274	Retrovirus-related Pol polyprotein from transposon opus	NA	NA	NA	NA	NA	NA	NA
13db8507-342c-4218-a3eb-2135bfa56f84	pfs1|1956-00001	Pb_145_length_49016_cov_33.4955_ID_289	12450	14628	+	725	NA	NA	ABCF3	ABC transporter F family member 3	GO:0005524|GO:0016887	NA	NA	NA	NA	NA	NA
13de8247-5456-420b-b72a-cb1cd07c97e4	pfs1|6115-00001	Pb_270_length_32837_cov_40.316_ID_539	23139	23836	+	182	NA	NA	RFESD_0	Rieske domain-containing protein	GO:0016491|GO:0051537|GO:0055114	NA	NA	NA	NA	NA	NA
13e2f977-2957-4b7f-9bcd-bdcb81cd20f0	pfs1|1278-00001	Pb_1293_length_3619_cov_41.2703_ID_2585	2497	3352	-	106	NA	inside repeat region	POL_14	Polyprotein P3	NA	NA	NA	NA	NA	NA	NA
13e78ef8-466d-4c6b-aa6a-c0d1a8f9d3b4	pfs1|8295-00001	Pb_36_length_87424_cov_33.8152_ID_71	15980	18071	-	546	NA	NA	gatA	Glutamyl-tRNA(Gln) amidotransferase subunit A	GO:0006412|GO:0016884	NA	NA	NA	NA	NA	NA
13e7f74b-0251-4c68-94a7-aba7d7c9fd0e	pfs1|8132-00001	Pb_35_length_89149_cov_37.4966_ID_69	54446	55160	+	237	NA	NA	mybJ_4	Myb-like protein J	GO:0003677|GO:0003682	NA	NA	NA	NA	NA	NA
13f06c68-ee38-4cb1-9ee5-6db817d98932	pfs1|11735-00001	Pb_6_length_157460_cov_35.5039_ID_11	143468	144678	+	300	NA	NA	NA	NA	NA	NA	NA	NA	NA	NA	NA
13f259e9-bb57-4ec7-81fc-b612bb962a9c	pfs1|8073-00001	Pb_357_length_21796_cov_36.0294_ID_713	17186	18179	-	330	NA	NA	NA	NA	GO:0035091	NA	NA	NA	NA	NA	NA
13f506c4-b252-4121-ac18-474acc6daeca	pfs1|703-00001	Pb_115_length_54713_cov_40.1972_ID_229	10540	12886	+	678	NA	NA	CA_C0512	Putative gluconeogenesis factor	NA	NA	NA	NA	NA	NA	NA
1402b1e0-30ac-40cc-b1be-282c01dda8ec	pfs1|6060-00001	Pb_269_length_33043_cov_32.5513_ID_537	26354	27355	-	283	NA	NA	TRZ1	tRNase Z TRZ1	NA	NA	NA	NA	NA	NA	NA
1403d3fe-3802-4280-9ed8-2b29a00202e7	pfs1|1326-00001	Pb_12_length_119400_cov_36.9367_ID_23	36449	39950	+	991	NA	NA	sucA	2-oxoglutarate dehydrogenase E1 component	GO:0004591|GO:0006099|GO:0030976|GO:0055114|GO:0008152|GO:0016624	NA	NA	NA	NA	NA	NA
140b85ce-2ba6-44ed-ac7c-d1a220f57c90	pfs1|7736-00001	Pb_33_length_89679_cov_36.1607_ID_65	59745	60840	-	310	NA	NA	APA2	Diadenosine 5',5'''-P1,P4-tetraphosphate phosphorylase 2	GO:0003824|GO:0003877|GO:0003877|GO:0005524|GO:0009117	NA	NA	NA	NA	NA	NA
140e4b1b-2995-4f72-be93-65365cb2cbdc	pfs1|4868-00001	Pb_225_length_37657_cov_37.4041_ID_449	31770	33477	+	519	NA	NA	NA	NA	NA	NA	Secreted	NA	NA	TMdomain	1
1419f307-7fba-4b9c-8ba4-e4252f2db474	pfs1|10317-00001	Pb_516_length_12828_cov_37.9002_ID_1031	6381	9093	-	634	NA	NA	Fignl1	Fidgetin-like protein 1	GO:0005524	NA	NA	NA	NA	NA	NA
142059b0-2d7b-420a-b41b-8ee71c53f0fc	pfs1|3787-00001	Pb_1961_length_2182_cov_86.5937_ID_3921	553	2098	+	492	NA	inside repeat region	TY3B-G_3	Transposon Ty3-G Gag-Pol polyprotein	GO:0003676|GO:0015074	NA	NA	NA	NA	NA	NA
1428e55f-da55-4865-9b04-7e82e8ee3c69	pfs1|8408-00001	Pb_3755_length_951_cov_131.74_ID_7509	25	831	+	145	<1kb	NA	NA	NA	NA	NA	NA	NA	NA	NA	NA
14311411-a02a-4dec-b917-39c7ed4d05c8	pfs1|8793-00001	Pb_398_length_18463_cov_25.2752_ID_795	4865	5766	+	267	NA	NA	NA	NA	GO:0005515|GO:0008270	NA	NA	NA	NA	NA	NA
1436bb82-536a-4ef4-8bdb-b072b12ded99	pfs1|1043-00001	Pb_1231_length_3823_cov_174.102_ID_2461	1765	3814	-	641	NA	inside repeat region	POLX_174	Retrovirus-related Pol polyprotein from transposon TNT 1-94	NA	NA	NA	NA	NA	NA	NA
14375607-ee47-4214-9c0a-f4727a1c2276	pfs1|4625-00001	Pb_218_length_38715_cov_38.0944_ID_435	15045	16736	+	521	NA	NA	nmd3	60S ribosomal export protein NMD3	NA	NA	Secreted	NA	NA	NA	NA
1440a242-dac7-4818-9398-755a5bb5f432	pfs1|7951-00001	Pb_34_length_89277_cov_35.6611_ID_67	78938	81332	+	746	NA	NA	NA	NA	NA	NA	NA	NA	NA	NA	NA
1443727d-f3fb-4a42-b7bc-b5fe0283a948	pfs1|309-00001	Pb_107_length_56663_cov_35.3781_ID_213	26626	27349	+	240	NA	NA	NA	NA	NA	NA	NA	NA	NA	NA	NA
14472e6c-25bb-4538-8f3b-226892d25479	pfs1|13061-00001	Pb_92_length_58428_cov_35.6602_ID_183	42429	45570	+	1046	NA	NA	FH6_1	Formin-like protein 6	GO:0071203	NA	NA	NA	NA	NA	NA
144ad949-5941-453d-a583-cc51fff6ed92	pfs1|1549-00001	Pb_1352_length_3422_cov_29.3775_ID_2703	584	1303	+	144	NA	NA	NA	NA	NA	NA	NA	NA	NA	NA	NA
1454d53e-55d5-4e17-a4be-af4bc0c407ae	pfs1|9280-00001	Pb_427_length_16480_cov_34.7462_ID_853	3445	4743	+	399	NA	NA	CIPK17	CBL-interacting serine/threonine-protein kinase 17	GO:0004672|GO:0005524|GO:0006468|GO:0004672|GO:0006468|GO:0016772	NA	NA	NA	NA	NA	NA
145634d3-6913-47ce-9b80-4485127c358a	pfs1|8826-00001	Pb_39_length_84231_cov_39.6876_ID_77	61953	63572	-	433	NA	NA	Mbtps1	Membrane-bound transcription factor site-1 protease	GO:0004252|GO:0006508	NA	NA	NA	NA	NA	NA
145810f1-ac60-4b42-a6c1-25bddf3d5de8	pfs1|3094-00001	Pb_1755_length_2474_cov_134.343_ID_3509	426	1770	+	447	NA	NA	NA	NA	GO:0005524|GO:0016772	NA	NA	NA	NA	NA	NA
146110ce-b55c-44fa-8ac1-a6b33b23c198	pfs1|2636-00001	Pb_1629_length_2703_cov_80.1374_ID_3257	84	963	+	197	NA	inside repeat region	NA	NA	NA	NA	NA	NA	NA	NA	NA
1463864b-82fb-4426-862e-9d8f9afb09b6	pfs1|5230-00001	Pb_238_length_36687_cov_29.9111_ID_475	17281	18552	+	406	NA	NA	NA	NA	NA	NA	NA	NA	NA	NA	NA
146a4242-eb13-40c7-97ef-0d665081b9ff	pfs1|12591-00001	Pb_83_length_60467_cov_37.7891_ID_165	50531	52288	-	535	NA	NA	NA	NA	NA	NA	NA	NA	NA	NA	NA
146c70ca-ff92-42f5-a45f-fa2f48968bb2	pfs1|2411-00001	Pb_156_length_47238_cov_34.1366_ID_311	34325	39029	-	1567	NA	NA	dhx29	ATP-dependent RNA helicase dhx29	GO:0003676|GO:0005524|GO:0003676|GO:0005524|GO:0008026|GO:0004386	NA	NA	NA	NA	NA	NA
146f0974-82f0-42a7-bc2e-e37b0da7770e	pfs1|6621-00001	Pb_2910_length_1346_cov_69.0271_ID_5819	779	1286	-	145	NA	NA	NA	NA	NA	NA	NA	NA	NA	NA	NA
146f8996-1b9f-4612-a0cc-b5d0fc77d756	pfs1|8083-00001	Pb_358_length_21499_cov_36.8478_ID_715	1740	2958	-	405	NA	NA	NA	NA	GO:0035091	NA	NA	NA	NA	NA	NA
14765952-c788-4ac4-aac0-aa264302ff6f	pfs1|80-00001	Pb_1021_length_4901_cov_58.5092_ID_2041	2738	3332	+	197	NA	NA	NA	NA	NA	NA	NA	NA	NA	NA	NA
147bd223-f79a-40b4-8d6b-6b8736e33b24	pfs1|881-00001	Pb_119_length_54113_cov_39.7837_ID_237	45894	49383	+	1162	NA	NA	Polr3b	DNA-directed RNA polymerase III subunit RPC2	GO:0003677|GO:0003899|GO:0006351|GO:0003899	NA	NA	NA	NA	NA	NA
14809401-c7b0-4f16-8674-3addd816e4fe	pfs1|11990-00001	Pb_745_length_7365_cov_22.4862_ID_1489	4030	4561	-	176	NA	inside repeat region	Tf2-11_7	Transposon Tf2-11 polyprotein	NA	NA	NA	NA	NA	NA	NA
1482f8b9-09a8-40e2-beb8-ce3aa7118fe5	pfs1|2167-00001	Pb_14_length_118778_cov_37.165_ID_27	80255	82448	+	730	NA	NA	PAT23_1	Probable protein S-acyltransferase 23	GO:0005515|GO:0008270	NA	NA	NA	NA	NA	NA
1485f326-4aba-4a86-a780-b5385b5490ca	pfs1|5970-00001	Pb_2665_length_1503_cov_84.4302_ID_5329	620	1395	+	221	NA	inside repeat region	POL_59	Retrovirus-related Pol polyprotein from transposon 412	GO:0003676	NA	NA	NA	NA	NA	NA
148ea27d-eab1-43e5-a139-68fb2221a978	pfs1|7901-00001	Pb_348_length_22116_cov_27.4094_ID_695	21207	21884	-	160	NA	inside repeat region	NA	NA	NA	NA	NA	NA	NA	NA	NA
14931c7e-aaf9-4781-bdee-03ea89fb9ac0	pfs1|6050-00001	Pb_269_length_33043_cov_32.5513_ID_537	2224	2707	-	160	NA	NA	MET30	F-box protein MET30	GO:0005515	NA	NA	NA	NA	NA	NA
14ad2c99-e859-4643-b06c-6640e448aadc	pfs1|12715-00001	Pb_866_length_6056_cov_35.9027_ID_1731	1123	2586	+	372	NA	NA	SPAC22H10.08_0	UPF0652 protein C22H10.08	GO:0003676|GO:0008270	NA	NA	NA	NA	NA	NA
14ad5cfa-d3d6-48c6-ba95-6b8cc7b03f1a	pfs1|6262-00001	Pb_277_length_32231_cov_36.3558_ID_553	29226	31806	-	859	NA	NA	cyy-1	Cyclin-Y	GO:0000079|GO:0019901|GO:0005515	NA	NA	NA	NA	NA	NA
14b23c65-6d46-4d16-86af-b1b47a882537	pfs1|4764-00001	Pb_221_length_38238_cov_36.5642_ID_441	18042	19649	-	398	NA	NA	prs_0	Ribose-phosphate pyrophosphokinase	GO:0000287|GO:0004749|GO:0009165	NA	NA	NA	NA	NA	NA
14b63085-6458-4cd8-9907-397f4edb46b5	pfs1|4508-00001	Pb_2143_length_1961_cov_28.9215_ID_4285	695	1034	+	112	NA	inside repeat region	NA	NA	NA	NA	NA	NA	NA	NA	NA
14c429aa-07d6-44db-9abf-c64f0d943304	pfs1|87-00001	Pb_1025_length_4868_cov_34.2227_ID_2049	2408	2963	-	131	NA	NA	ermp1	Endoplasmic reticulum metallopeptidase 1	NA	NA	NA	NA	NA	NA	NA
14c480c7-0a01-4218-bfdd-a4825454cbe1	pfs1|8079-00001	Pb_3585_length_1014_cov_113.46_ID_7169	131	599	+	155	NA	inside repeat region	NA	NA	NA	NA	NA	NA	NA	NA	NA
14cd58fd-0ff3-45cf-bc67-82574c72a269	pfs1|6482-00001	Pb_2861_length_1375_cov_191.708_ID_5721	9	915	+	301	NA	inside repeat region	TY3B-I_13	Transposon Ty3-I Gag-Pol polyprotein	GO:0003676|GO:0015074	NA	NA	NA	NA	NA	NA
14ce5395-8cff-496b-a2ee-51ba57dd5ce8	pfs1|6605-00001	Pb_2901_length_1352_cov_209.453_ID_5801	29	1031	+	333	NA	inside repeat region	NA	NA	NA	NA	NA	NA	NA	NA	NA
14cee38f-f129-4ba9-adc1-3abc68cb3a1c	pfs1|6481-00001	Pb_2860_length_1375_cov_304.812_ID_5719	63	1187	+	194	NA	NA	NA	NA	GO:0005524|GO:0016772	NA	NA	NA	NA	NA	NA
14d77c01-80af-4018-bd29-5ed095d2f4b7	pfs1|592-00001	Pb_112_length_54772_cov_38.6663_ID_223	51371	52496	-	374	NA	NA	NA	NA	NA	NA	NA	NA	NA	NA	NA
14d77f95-32a1-461c-b118-1618b4cd7efa	pfs1|11586-00001	Pb_68_length_66630_cov_31.5136_ID_135	6713	8210	+	498	NA	NA	LPD1	Dihydrolipoyl dehydrogenase 1, mitochondrial	GO:0004148|GO:0050660|GO:0055114|GO:0016491|GO:0050660|GO:0055114|GO:0016491|GO:0055114|GO:0016668|GO:0055114|GO:0045454|GO:0055114|GO:0055114	NA	NA	NA	NA	NA	NA
14d7aba2-b62c-43c7-924d-43d01622d8c2	pfs1|13260-00001	Pb_979_length_5117_cov_43.6577_ID_1957	256	751	+	164	NA	inside repeat region	ORF_23	Enzymatic polyprotein	NA	NA	NA	NA	NA	NA	NA
14de64e5-bcfe-472f-ac6d-a7b0033999e2	pfs1|5033-00001	Pb_230_length_37235_cov_34.0923_ID_459	26095	27802	+	465	NA	NA	Man1b1	Endoplasmic reticulum mannosyl-oligosaccharide 1,2-alpha-mannosidase	GO:0004571|GO:0005509|GO:0016020	NA	NA	NA	NA	NA	NA
14e63537-69d1-4989-96d8-74d16d4ed65c	pfs1|1548-00001	Pb_1351_length_3423_cov_71.0819_ID_2701	11	3397	-	1105	NA	NA	sst4_0	Vacuolar protein sorting-associated protein 27	GO:0035091|GO:0046872	NA	NA	NA	NA	NA	NA
14e91918-534d-4dd8-b39a-3003562c1824	pfs1|1123-00001	Pb_1255_length_3752_cov_257.445_ID_2509	2274	3747	-	329	NA	inside repeat region	Tf2-9_102	Transposon Tf2-9 polyprotein	GO:0003676|GO:0015074	NA	NA	NA	NA	NA	NA
14ece8fa-067c-4ab2-b2f5-ba89c7e8095d	pfs1|5466-00001	Pb_246_length_36090_cov_30.8864_ID_491	23526	25401	-	624	NA	NA	NA	NA	NA	NA	NA	NA	NA	NA	NA
14ef0da3-b463-4d08-b007-bcaadd9f7799	pfs1|11082-00001	Pb_606_length_10232_cov_41.4579_ID_1211	605	1613	+	281	NA	NA	At5g40530	Ribosomal RNA-processing protein 8	GO:0008168	EPrGT00050000000134	NA	NA	NA	NA	NA
14eff226-facc-496f-b311-47c0ce2a3000	pfs1|154-00001	Pb_103_length_56973_cov_32.1811_ID_205	21130	21841	-	236	NA	NA	NA	NA	NA	NA	NA	NA	NA	NA	NA
14f243be-42e4-427d-bbe1-a717191f9a05	pfs1|6221-00001	Pb_2760_length_1440_cov_75.6839_ID_5519	861	1431	-	189	NA	inside repeat region	POLX_247	Retrovirus-related Pol polyprotein from transposon TNT 1-94	GO:0003676|GO:0015074	NA	NA	NA	NA	NA	NA
14f8a8e2-c392-40fa-92de-986bad722809	pfs1|8458-00001	Pb_378_length_20309_cov_30.4538_ID_755	10818	12126	+	435	NA	NA	NA	NA	NA	NA	NA	NA	NA	NA	NA
14fc0cea-bfb7-4bcd-885f-65a3febeec54	pfs1|10425-00001	Pb_528_length_12551_cov_51.0617_ID_1055	2385	2703	-	105	NA	inside repeat region	NA	NA	NA	NA	NA	NA	NA	NA	NA
15009356-6987-4b42-ae5e-ba86a6e70fab	pfs1|11325-00001	Pb_641_length_9479_cov_36.3111_ID_1281	6919	7303	+	127	NA	NA	NA	NA	NA	NA	NA	NA	NA	NA	NA
1505d4d9-9928-4089-9b14-113865c3c885	pfs1|694-00001	Pb_1156_length_4096_cov_199.6_ID_2311	920	4051	+	982	NA	inside repeat region	POLX_94	Retrovirus-related Pol polyprotein from transposon TNT 1-94	GO:0003676|GO:0015074	NA	NA	NA	NA	NA	NA
1509f907-bd26-44e7-8524-0827d55c87ad	pfs1|30867-00001	Pb_6_length_157460_cov_35.5039_ID_11	10753	10993	-	79	NA	NA	NA	NA	NA	NA	Secreted	NA	NA	NA	NA
151ac709-de2f-4142-93ac-cf121575a334	pfs1|148-00001	Pb_1039_length_4778_cov_40.8314_ID_2077	2942	3497	+	184	NA	inside repeat region	NA	NA	NA	NA	NA	NA	NA	NA	NA
1521440c-1be6-4b23-b853-dedd33eba1b0	pfs1|6877-00001	Pb_2_length_229436_cov_37.7387_ID_3	124045	124986	+	205	NA	NA	NA	NA	GO:0005515	NA	NA	NA	NA	NA	NA
1540dcfe-8567-41b3-a5ad-ae22a80598e9	pfs1|1041-00001	Pb_1230_length_3823_cov_200.623_ID_2459	2369	3704	+	398	NA	inside repeat region	POLX_132	Retrovirus-related Pol polyprotein from transposon TNT 1-94	NA	NA	NA	NA	NA	NA	NA
1541dc59-993e-4f4f-93c5-527f8d40a897	pfs1|1196-00001	Pb_1271_length_3711_cov_1.46261_ID_2541	3200	3488	-	26	NA	NA	NA	NA	NA	NA	NA	NA	NA	NA	NA
154ed6d5-4b4a-4498-8fd8-893d18f036b6	pfs1|504-00001	Pb_1114_length_4306_cov_36.1776_ID_2227	369	1445	-	328	NA	inside repeat region	GIP_18	Copia protein	NA	NA	NA	NA	NA	NA	NA
1551f3ad-47e7-4b62-847d-219f9277c922	pfs1|12161-00001	Pb_774_length_7039_cov_53.239_ID_1547	1238	1646	-	135	NA	inside repeat region	NA	NA	NA	NA	NA	NA	NA	NA	NA
15547481-15ca-419a-a40a-e1489079bd82	pfs1|5219-00001	Pb_2387_length_1707_cov_111.907_ID_4773	135	1515	-	392	NA	inside repeat region	NA	NA	NA	NA	NA	NA	NA	NA	NA
1554e5c9-6ee9-4100-9907-694deb6df9d3	pfs1|6396-00001	Pb_282_length_31685_cov_37.3944_ID_563	13	514	+	166	NA	NA	NA	NA	NA	NA	NA	NA	NA	NA	NA
155affc8-e119-4713-8158-5152ac0613bd	pfs1|1823-00001	Pb_1419_length_3235_cov_20.2812_ID_2837	2673	3219	-	108	NA	NA	NA	NA	NA	NA	NA	NA	NA	NA	NA
155cdd24-502d-4670-8b74-3f2b9fcd3ee0	pfs1|7767-00001	Pb_3410_length_1090_cov_100.442_ID_6819	96	777	+	203	NA	NA	iscS_0	Cysteine desulfurase IscS	GO:0003824|GO:0030170|GO:0008152	NA	NA	NA	NA	NA	NA
15603ef6-7bfc-4c31-a3f2-52e4eb8b332f	pfs1|12104-00001	Pb_766_length_7145_cov_24.9879_ID_1531	2040	2520	-	159	NA	inside repeat region	POLX_145	Retrovirus-related Pol polyprotein from transposon TNT 1-94	NA	NA	NA	NA	NA	NA	NA
1561ab9f-54fb-44e0-bd8c-18c5ca338db3	pfs1|355-00001	Pb_108_length_56371_cov_33.4102_ID_215	37972	39960	-	565	NA	NA	eif2b4	Translation initiation factor eIF-2B subunit delta	GO:0044237	NA	NA	NA	NA	NA	NA
156438ef-ed66-4252-b59a-646ba63f6851	pfs1|4393-00001	Pb_20_length_108621_cov_36.7146_ID_39	89621	90305	+	227	NA	NA	NA	NA	NA	NA	NA	NA	NA	NA	NA
1567a163-1c8e-4577-969b-4549da67a644	pfs1|4557-00001	Pb_2161_length_1949_cov_224.916_ID_4321	655	1012	+	118	NA	inside repeat region	NA	NA	NA	NA	Secreted	NA	NA	TMdomain	1
156c0ba8-ed47-4450-b839-09f55093de12	pfs1|9449-00001	Pb_43_length_81713_cov_39.5167_ID_85	74020	74931	-	233	NA	NA	CXIP4	CAX-interacting protein 4	GO:0003676|GO:0008270	NA	NA	NA	NA	NA	NA
15765060-3f75-42a4-92ac-f87d67f57115	pfs1|11887-00001	Pb_72_length_65478_cov_34.2112_ID_143	5309	7740	-	649	NA	NA	FUBP3	Far upstream element-binding protein 3	GO:0003676|GO:0003723	NA	NA	NA	NA	NA	NA
157fc5fc-be62-47a5-9f51-dc2323543b08	pfs1|4574-00001	Pb_216_length_39121_cov_27.4728_ID_431	15089	15422	-	110	NA	NA	mybH_1	Myb-like protein H	GO:0003677|GO:0003682	NA	NA	NA	NA	NA	NA
15895911-e70f-4cab-9db9-2250bf01f724	pfs1|1183-00001	Pb_126_length_52020_cov_36.9356_ID_251	34028	35469	+	347	NA	NA	NA	NA	NA	NA	NA	NA	NA	NA	NA
1592bf3e-ad7d-4f88-8d80-ec46ecfeb8b2	pfs1|4906-00001	Pb_227_length_37601_cov_36.5701_ID_453	8341	12189	+	1174	NA	NA	KIF15_0	Kinesin-like protein KIF15	GO:0003777|GO:0005524|GO:0007018|GO:0008017	NA	NA	NA	NA	NA	NA
159a7cb9-42f4-4a23-9fe4-8f001cb1a2d7	pfs1|5754-00001	Pb_2581_length_1566_cov_261.229_ID_5161	564	1131	-	188	NA	inside repeat region	NA	NA	GO:0003676|GO:0008270	NA	NA	NA	NA	NA	NA
159fdf47-a802-4151-934f-7ae24aa62c67	pfs1|3333-00001	Pb_1824_length_2355_cov_100.828_ID_3647	957	1871	+	286	NA	inside repeat region	Tf2-9_107	Transposon Tf2-9 polyprotein	GO:0003676|GO:0015074	NA	NA	NA	NA	NA	NA
15a444b7-227f-40e1-8c4d-63c52501f72c	pfs1|13018-00001	Pb_91_length_58866_cov_34.3831_ID_181	43345	45565	-	524	NA	NA	ttc38	Tetratricopeptide repeat protein 38	GO:0005515	NA	NA	NA	NA	NA	NA
15a50937-70b6-4eca-b15d-042fabdf5bfc	pfs1|12473-00001	Pb_81_length_61248_cov_35.5866_ID_161	36239	37855	-	510	NA	NA	PPM1L	Protein phosphatase 1L	GO:0003824	NA	NA	NA	NA	NA	NA
15a52d2b-ce8b-49f5-8008-f7f2ef6afec0	pfs1|6573-00001	Pb_28_length_93464_cov_39.0048_ID_55	23226	24232	-	267	NA	NA	NA	NA	NA	NA	NA	NA	NA	NA	NA
15a7cfe6-e79f-49c9-886b-9ec13dce3c8e	pfs1|709-00001	Pb_115_length_54713_cov_40.1972_ID_229	27116	27746	-	209	NA	NA	RVE6	Protein REVEILLE 6	GO:0003677|GO:0003682	NA	NA	NA	NA	NA	NA
15a8f993-c17f-4069-902d-6af6b708281e	pfs1|9596-00001	Pb_4538_length_665_cov_102.4_ID_9075	174	633	+	152	<1kb	inside repeat region	NA	NA	NA	NA	NA	NA	NA	NA	NA
15adf581-9cbf-43e7-b8db-58285cf72e84	pfs1|2925-00001	Pb_1700_length_2567_cov_55.477_ID_3399	54	705	-	165	NA	inside repeat region	NA	NA	NA	NA	NA	NA	NA	NA	NA
15b27afb-2244-4efa-a672-ec49b60730bc	pfs1|1677-00001	Pb_1389_length_3326_cov_51.718_ID_2777	1602	3284	-	535	NA	inside repeat region	pol_190	Retrovirus-related Pol polyprotein from transposon opus	NA	NA	NA	NA	NA	NA	NA
15b67e06-cb7e-4f9e-a9b4-2de59d2dd4b6	pfs1|1892-00001	Pb_143_length_49442_cov_37.5761_ID_285	7160	8722	+	463	NA	NA	NA	NA	NA	NA	NA	NA	NA	NA	NA
15ba27fa-6065-443d-80e8-167e066ee89e	pfs1|6424-00001	Pb_283_length_31603_cov_33.804_ID_565	1196	3735	+	590	NA	NA	papA_1	Poly(A) polymerase	GO:0003723|GO:0004652|GO:0005634|GO:0043631|GO:0003723|GO:0016779|GO:0031123|GO:0004652|GO:0005634|GO:0043631|GO:0004652|GO:0043631	NA	NA	NA	NA	NA	NA
15bb0c35-31a8-4ffb-be22-0d68008005e7	pfs1|3150-00001	Pb_1777_length_2440_cov_49.8093_ID_3553	797	1247	-	149	NA	NA	NA	NA	NA	NA	NA	NA	NA	NA	NA
15bb39fe-7877-4e2c-8f38-240ac992ae44	pfs1|5078-00001	Pb_232_length_37198_cov_25.6022_ID_463	22092	23404	-	409	NA	NA	thrB	Homoserine kinase	GO:0004413|GO:0005524|GO:0006566|GO:0005524	NA	NA	NA	NA	NA	NA
15c4fc86-9077-420d-bebc-ceeed476f5f7	pfs1|590-00001	Pb_112_length_54772_cov_38.6663_ID_223	46608	47282	+	199	NA	NA	REEP5_1	Receptor expression-enhancing protein 5	NA	NA	NA	NA	NA	NA	NA
15c5d509-1f16-4e3e-864f-e48bc5980859	pfs1|9847-00001	Pb_476_length_14495_cov_22.33_ID_951	7901	8487	+	170	NA	inside repeat region	NA	NA	NA	NA	NA	NA	NA	NA	NA
15c68438-4a90-4e8b-aa14-e09ece7da5ac	pfs1|11809-00001	Pb_714_length_8001_cov_32.0577_ID_1427	3113	3428	-	76	NA	NA	Snrpg	Small nuclear ribonucleoprotein G	GO:0000398|GO:0003723|GO:0005732	NA	NA	NA	NA	NA	NA
15c98380-ead8-413c-8d25-189faeadf14f	pfs1|12230-00001	Pb_788_length_6917_cov_50.4704_ID_1575	4611	4950	+	112	NA	inside repeat region	TY3B-G_212	Transposon Ty3-G Gag-Pol polyprotein	GO:0003676|GO:0015074	NA	NA	NA	NA	NA	NA
15ced408-c45d-4411-abaa-fda14cc7d6c0	pfs1|10541-00001	Pb_53_length_75343_cov_39.2694_ID_105	62043	64320	-	481	NA	NA	SRL1	Pre-mRNA splicing factor SR-like 1	NA	NA	NA	NA	NA	NA	NA
15cf4a18-bd39-4781-bea4-07a35238c14b	pfs1|8025-00001	Pb_3547_length_1035_cov_70.0881_ID_7093	339	996	-	99	NA	inside repeat region	ORF_33	Enzymatic polyprotein	NA	NA	NA	NA	NA	NA	NA
15d0f20e-52ad-4ccb-8ba8-eef619640968	pfs1|1325-00001	Pb_12_length_119400_cov_36.9367_ID_23	35189	36077	+	295	NA	NA	PHYHD1	Phytanoyl-CoA dioxygenase domain-containing protein 1	NA	NA	NA	NA	NA	NA	NA
15d33f9f-618f-43e3-893e-a0b7aa3af886	pfs1|7866-00001	Pb_346_length_22460_cov_37.2821_ID_691	4235	5708	-	490	NA	NA	NA	NA	NA	NA	NA	NA	NA	NA	NA
15d57b80-3b30-47bd-b5aa-198e16477895	pfs1|7743-00001	Pb_33_length_89679_cov_36.1607_ID_65	76721	78014	+	430	NA	NA	NA	NA	NA	NA	NA	NA	NA	NA	NA
15d84984-e619-4fce-9068-b5516e37a35a	pfs1|7746-00001	Pb_33_length_89679_cov_36.1607_ID_65	80814	81426	-	203	NA	NA	FKBP5_0	FK506-binding protein 5	NA	NA	NA	NA	NA	NA	NA
15d87757-927a-4213-a773-5f6ebcd206dc	pfs1|6865-00001	Pb_2_length_229436_cov_37.7387_ID_3	91954	94501	+	748	NA	NA	CTR1_2	Serine/threonine-protein kinase CTR1	GO:0004672|GO:0005524|GO:0006468|GO:0004672|GO:0006468|GO:0016772	NA	Secreted	NA	NA	TMdomain	1
15e1427f-643f-46f8-b701-96b2de7f6cb9	pfs1|10332-00001	Pb_519_length_12500_cov_37.5794_ID_1037	4505	6019	+	403	NA	NA	ZNHIT6	Box C/D snoRNA protein 1	NA	NA	NA	NA	NA	NA	NA
15e1a41e-e554-4c54-ae0b-b276d4e2d63d	pfs1|10455-00001	Pb_52_length_77262_cov_35.7491_ID_103	55851	58581	+	909	NA	NA	sbf2	Myotubularin-related protein 13	GO:0038032	NA	NA	NA	NA	NA	NA
15e4bd29-f430-4600-911b-c0b68ec9c330	pfs1|8033-00001	Pb_354_length_21889_cov_31.1328_ID_707	12809	13541	-	243	NA	NA	NA	NA	NA	NA	Secreted	NA	NA	NA	NA
15e83394-9488-47b5-8415-9f13ea22554e	pfs1|5259-00001	Pb_239_length_36463_cov_36.354_ID_477	16012	20685	+	1183	NA	NA	RTEL1	Regulator of telomere elongation helicase 1 homolog	GO:0003676|GO:0005524|GO:0006139|GO:0008026|GO:0016818|GO:0003676|GO:0005524|GO:0008026|GO:0003677|GO:0004003|GO:0005524|GO:0004003|GO:0016818|GO:0005515|GO:0008270|GO:0005524	NA	NA	NA	NA	NA	NA
15f131b0-3405-444a-bcbf-ab32651cc369	pfs1|3569-00001	Pb_189_length_42546_cov_32.4832_ID_377	39134	39494	+	119	NA	NA	NA	NA	NA	NA	NA	NA	NA	NA	NA
15f232c8-ca66-4382-9c4b-acdec05d2932	pfs1|11829-00001	Pb_719_length_7870_cov_65.2803_ID_1437	5239	5497	+	85	NA	NA	NA	NA	NA	NA	NA	NA	NA	NA	NA
15f4b369-87c4-4aee-ab6f-eef2df342074	pfs1|7764-00001	Pb_340_length_22956_cov_30.2029_ID_679	12173	13914	+	550	NA	NA	slr0889	Uncharacterized protein slr0889	GO:0016772	NA	Secreted	NA	NA	NA	NA
15f8a7a6-c6d6-47a3-b04f-481fc88b44df	pfs1|4436-00001	Pb_2117_length_1987_cov_181.342_ID_4233	159	1038	+	292	NA	inside repeat region	pol_278	Retrovirus-related Pol polyprotein from transposon 297	GO:0003676	NA	NA	NA	NA	NA	NA
15fb700b-f6cd-4771-b2cb-199344d243e2	pfs1|160-00001	Pb_103_length_56973_cov_32.1811_ID_205	33483	35187	+	567	NA	NA	PRODH	Proline dehydrogenase 1, mitochondrial	GO:0005509	NA	NA	NA	NA	NA	NA
1606fd37-d154-4adc-9776-7f83464e4dc5	pfs1|10884-00001	Pb_587_length_10642_cov_24.0081_ID_1173	5055	6093	-	345	NA	NA	MPT3	Mitochondrial phosphate carrier protein 3, mitochondrial	NA	NA	NA	NA	NA	NA	NA
1608f1de-ff6b-4d92-8fa5-f4db5921a561	pfs1|5240-00001	Pb_238_length_36687_cov_29.9111_ID_475	34912	36341	-	452	NA	NA	MAP2B	Methionine aminopeptidase 2B	GO:0004177|GO:0006508|GO:0008235	NA	NA	NA	NA	NA	NA
16098f22-abfb-46f0-9136-9012cfef3153	pfs1|1799-00001	Pb_140_length_49826_cov_39.7376_ID_279	27257	27671	+	137	NA	NA	NA	NA	NA	NA	NA	NA	NA	NA	NA
1610f5b6-498f-4617-8059-b7680ab52d46	pfs1|7861-00001	Pb_3466_length_1069_cov_591.254_ID_6931	92	952	-	264	NA	NA	NA	NA	NA	NA	NA	NA	NA	NA	NA
161308ed-6889-4c34-8c1e-83deb7f4696c	pfs1|7296-00001	Pb_319_length_25323_cov_31.599_ID_637	9212	10595	+	460	NA	NA	celf3	CUGBP Elav-like family member 3	GO:0000166|GO:0003676	NA	NA	NA	NA	NA	NA
1614c79b-0819-4524-bf8b-92066bf46717	pfs1|11816-00001	Pb_715_length_7979_cov_31.9836_ID_1429	6458	7920	+	425	NA	NA	NA	NA	GO:0003676|GO:0008270	NA	NA	NA	NA	NA	NA
1616534c-e047-4c2b-820d-e2926113b88e	pfs1|6386-00001	Pb_281_length_31694_cov_40.6602_ID_561	25620	26436	-	127	NA	NA	LSM10	U7 snRNA-associated Sm-like protein LSm10	NA	NA	Secreted	NA	NA	NA	NA
161746ae-24dd-4a22-91ee-1af950c3524d	pfs1|5653-00001	Pb_252_length_35063_cov_38.6187_ID_503	29618	30545	-	308	NA	NA	slr0305_0	TVP38/TMEM64 family membrane protein slr0305	NA	NA	NA	NA	NA	NA	NA
1617bb40-cfbb-409f-a882-371e12b2c55a	pfs1|13013-00001	Pb_91_length_58866_cov_34.3831_ID_181	24874	28765	+	1084	NA	NA	Bub1	Mitotic checkpoint serine/threonine-protein kinase BUB1	GO:0004672|GO:0005524|GO:0006468|GO:0016772	NA	NA	NA	NA	NA	NA
161ac337-6616-45b2-a7c4-386d33d20699	pfs1|2924-00001	Pb_16_length_112068_cov_37.6118_ID_31	109229	111722	+	830	NA	NA	eng2_1	Putative endo-1,3(4)-beta-glucanase 2	GO:0016998|GO:0052861|GO:0052862	NA	Secreted	NA	NA	NA	NA
161d741a-f43f-4356-becb-b4a933d932c1	pfs1|1486-00001	Pb_133_length_50776_cov_29.7264_ID_265	851	1400	+	182	NA	inside repeat region	pol_378	Retrovirus-related Pol polyprotein from transposon opus	NA	NA	NA	NA	NA	NA	NA
161f2d97-f6d4-44bc-a946-d732576b85c0	pfs1|2077-00001	Pb_148_length_48691_cov_33.9924_ID_295	41757	44175	-	805	NA	NA	DDB_G0269086_0	Uncharacterized abhydrolase domain-containing protein DDB_G0269086	NA	NA	NA	NA	NA	NA	NA
1633a2b1-529b-48a0-9a35-3d3ed8d29633	pfs1|6658-00001	Pb_2933_length_1334_cov_215.815_ID_5865	34	1239	-	375	NA	inside repeat region	TY3B-I_126	Transposon Ty3-I Gag-Pol polyprotein	GO:0003676|GO:0015074	NA	NA	NA	NA	NA	NA
163ae5dd-35cd-43e3-af3b-fe9112cc1604	pfs1|5318-00001	Pb_240_length_36325_cov_37.6169_ID_479	6265	6888	-	177	NA	NA	rlmB	23S rRNA (guanosine-2'-O-)-methyltransferase RlmB	GO:0003723|GO:0006396|GO:0008173	NA	NA	NA	NA	NA	NA
163bc2db-453d-4458-b01f-7b36b2a2d9ea	pfs1|2075-00001	Pb_148_length_48691_cov_33.9924_ID_295	37256	37982	-	241	NA	NA	NA	NA	NA	NA	NA	NA	NA	NA	NA
163f3336-25bc-428d-86d9-5197e179bf03	pfs1|12306-00001	Pb_79_length_62356_cov_36.2814_ID_157	42875	43775	-	161	NA	NA	NA	NA	NA	NA	NA	NA	NA	NA	NA
1640618e-d42f-463a-9a2d-aa0b914e9afd	pfs1|8675-00001	Pb_38_length_86524_cov_34.7206_ID_75	71524	71873	+	95	NA	NA	spp27_0	Upstream activation factor subunit spp27	GO:0005515	NA	NA	NA	NA	NA	NA
1643309f-3da9-46c7-88eb-772438bbf9da	pfs1|2468-00001	Pb_158_length_46805_cov_33.4479_ID_315	12466	13180	-	237	NA	NA	NA	NA	NA	NA	NA	NA	NA	NA	NA
1648d349-1d9d-49a6-b70c-fb1f7899972e	pfs1|4500-00001	Pb_213_length_39569_cov_36.0197_ID_425	39222	39435	+	70	NA	inside repeat region	NA	NA	NA	NA	NA	NA	NA	NA	NA
1649fb4f-d5ed-4178-b0bf-6424dbbd966f	pfs1|8566-00001	Pb_3834_length_917_cov_20.1266_ID_7667	50	485	+	144	<1kb	inside repeat region	NA	NA	NA	NA	NA	NA	NA	NA	NA
164b67a0-be84-4ce3-9e3f-c38ad0beb38d	pfs1|5574-00001	Pb_24_length_98969_cov_35.6377_ID_47	82392	85470	+	1025	NA	NA	VPS39	Vam6/Vps39-like protein	NA	NA	NA	NA	NA	NA	NA
164fd660-2367-45f0-88db-4f9704cf804f	pfs1|3792-00001	Pb_1967_length_2172_cov_23.7369_ID_3933	108	1275	+	388	NA	inside repeat region	TY3B-I_25	Transposon Ty3-I Gag-Pol polyprotein	NA	NA	NA	NA	NA	NA	NA
16530c93-2743-4cc0-a5ea-aa357b83d7e6	pfs1|3082-00001	Pb_174_length_45003_cov_28.2633_ID_347	42305	42593	+	95	NA	NA	NA	NA	NA	NA	NA	NA	NA	NA	NA
165b25da-75be-4508-8293-f271335c15b2	pfs1|4838-00001	Pb_224_length_37809_cov_34.8662_ID_447	13988	17502	+	1046	NA	NA	SPAC23G3.12c	PDZ domain-containing protein C23G3.12c	GO:0003824|GO:0004252|GO:0006508|GO:0005515	NA	NA	NA	NA	NA	NA
16702271-7144-4971-b5f4-b3574b282080	pfs1|7314-00001	Pb_31_length_91292_cov_33.8518_ID_61	22942	24340	+	465	NA	NA	NA	NA	NA	NA	NA	NA	NA	NA	NA
167878d1-04e8-40f4-a683-6749357f490f	pfs1|12611-00001	Pb_844_length_6280_cov_62.8586_ID_1687	4703	6193	-	474	NA	inside repeat region	POLX_232	Retrovirus-related Pol polyprotein from transposon TNT 1-94	NA	NA	NA	NA	NA	NA	NA
16829719-4fac-419e-91a4-3df47e68a00c	pfs1|2881-00001	Pb_169_length_45393_cov_28.9777_ID_337	35860	37828	+	655	NA	NA	NA	NA	NA	NA	NA	NA	NA	NA	NA
1684f31e-43d3-44b3-965a-0dbc1cf69a81	pfs1|4896-00001	Pb_2274_length_1820_cov_52.6308_ID_4547	1391	1748	-	118	NA	inside repeat region	pol_418	Gag-Pol polyprotein	GO:0003676|GO:0015074	NA	NA	NA	NA	NA	NA
16879e91-f4c3-4f0d-ae6e-c3d4026ee9e0	pfs1|5508-00001	Pb_248_length_35875_cov_34.3664_ID_495	23597	25115	+	505	NA	NA	yoaJ_1	Expansin-YoaJ	NA	NA	Secreted	NA	NA	TMdomain	1
168ca6b7-a1b8-4d53-a759-6ceaf83b5c81	pfs1|516-00001	Pb_1117_length_4292_cov_46.4646_ID_2233	484	1087	+	200	NA	NA	CTRB	Chymotrypsin B	GO:0003824|GO:0004252|GO:0006508	NA	NA	NA	NA	NA	NA
168fb66d-67c9-48dd-99b7-ad3aa115fc1c	pfs1|12148-00001	Pb_770_length_7096_cov_30.0491_ID_1539	2915	4208	-	396	NA	NA	rnf2-a	E3 ubiquitin-protein ligase RING2-A	GO:0005515|GO:0008270|GO:0046872	NA	NA	NA	NA	NA	NA
169c3b5d-df27-42e9-82c6-b4f6dcfe42e6	pfs1|6535-00001	Pb_288_length_31367_cov_28.7424_ID_575	22265	22607	+	113	NA	NA	NA	NA	NA	NA	NA	NA	NA	NA	NA
169f49e7-e96c-44d7-b35a-32999b5189d5	pfs1|3385-00001	Pb_183_length_43124_cov_35.2088_ID_365	37350	38452	-	336	NA	NA	NA	NA	NA	NA	NA	NA	NA	NA	NA
16b0552a-566c-43be-b1b7-77a461144366	pfs1|9197-00001	Pb_41_length_82994_cov_35.3195_ID_81	72972	73386	-	137	NA	NA	Lip3	Lipase 3	NA	NA	NA	NA	NA	NA	NA
16b53e7b-c517-42d9-ad48-c78dadac455b	pfs1|3909-00001	Pb_19_length_109390_cov_39.7596_ID_37	28506	30060	-	517	NA	NA	ARMC6	Armadillo repeat-containing protein 6	GO:0005488|GO:0005515	NA	NA	NA	NA	NA	NA
16b71bc7-87eb-47bd-9d34-be67e8592929	pfs1|5055-00001	Pb_231_length_37225_cov_34.9475_ID_461	25146	26923	-	512	NA	NA	NLE1	Notchless protein homolog 1	GO:0005515	NA	NA	NA	NA	NA	NA
16baf3df-1c77-43cc-bcc9-57343c94330a	pfs1|9341-00001	Pb_430_length_16399_cov_31.3558_ID_859	3371	4247	+	261	NA	inside repeat region	GIP_67	Copia protein	NA	NA	NA	NA	NA	NA	NA
16c00190-9fe2-4d62-b233-1dfbe0422fb3	pfs1|6063-00001	Pb_26_length_97642_cov_29.5461_ID_51	5073	5838	+	254	NA	NA	S2	Ribonuclease S-2	GO:0003723|GO:0033897	NA	Secreted	NA	NA	NA	NA
16c142c4-3a71-460a-a93f-d9d38007d281	pfs1|3257-00001	Pb_17_length_111491_cov_36.3361_ID_33	90639	92058	+	472	NA	NA	LIP_1	Lipase	NA	NA	Secreted	NA	NA	NA	NA
16c55ed3-bc9b-4c33-b039-e26713c8a232	pfs1|1775-00001	Pb_1402_length_3303_cov_48.6625_ID_2803	109	676	-	188	NA	inside repeat region	NA	NA	GO:0003676|GO:0008270	NA	NA	NA	NA	NA	NA
16c7ae9e-7f4a-4061-8997-45ebd8f01990	pfs1|1788-00001	Pb_140_length_49826_cov_39.7376_ID_279	737	1345	+	160	NA	NA	NA	NA	NA	NA	NA	NA	NA	NA	NA
16d624c8-29d6-45a5-a2f5-1b5b002720cc	pfs1|5352-00001	Pb_241_length_36302_cov_42.1368_ID_481	34887	36294	+	468	NA	NA	NA	NA	NA	NA	NA	NA	NA	NA	NA
16db6d95-d993-4d36-ad13-8bd77b97aa1c	pfs1|6643-00001	Pb_292_length_30439_cov_31.7473_ID_583	683	1247	-	187	NA	NA	NA	NA	NA	NA	NA	NA	NA	NA	NA
16de84d4-fa5e-48e1-afd3-7e9c7369e0f9	pfs1|2983-00001	Pb_171_length_45303_cov_42.908_ID_341	36503	37376	-	290	NA	NA	CYCP3-1	Cyclin-P3-1	GO:0000079|GO:0019901	NA	NA	NA	NA	NA	NA
16e151fb-8355-499c-9f11-7f1835911f90	pfs1|859-00001	Pb_119_length_54113_cov_39.7837_ID_237	4166	4789	-	181	NA	NA	Arxes2	Adipocyte-related X-chromosome expressed sequence 2	GO:0005787|GO:0006465|GO:0008233|GO:0016021	NA	NA	NA	NA	NA	NA
16e403e8-75a4-4510-a55a-f869faf4733f	pfs1|8753-00001	Pb_395_length_18741_cov_32.6936_ID_789	2518	3283	-	254	NA	inside repeat region	NA	NA	NA	NA	NA	NA	NA	NA	NA
16e66a93-136d-4357-8cca-353c8d4abafa	pfs1|3912-00001	Pb_19_length_109390_cov_39.7596_ID_37	32794	33910	+	312	NA	NA	CCT2	Choline-phosphate cytidylyltransferase 2	GO:0003824|GO:0009058	NA	NA	NA	NA	NA	NA
16e7f734-c5bf-453b-8393-293ed7b108e4	pfs1|147-00001	Pb_1039_length_4778_cov_40.8314_ID_2077	25	1912	+	577	NA	NA	NA	NA	NA	NA	NA	NA	NA	NA	NA
16ef2685-cd01-4015-95bb-777fe24663df	pfs1|13079-00001	Pb_938_length_5405_cov_24.9786_ID_1875	2869	3307	-	145	NA	NA	NA	NA	GO:0003676|GO:0003676|GO:0004523	NA	NA	NA	NA	NA	NA
16f2e2a3-ec4a-4637-8f9a-c9cc1c3653f4	pfs1|588-00001	Pb_112_length_54772_cov_38.6663_ID_223	40295	41309	+	337	NA	NA	NA	NA	GO:0005515	NA	NA	NA	NA	NA	NA
16f36bd6-96e8-4bde-807a-c7fe5a4f6419	pfs1|6955-00001	Pb_301_length_29020_cov_31.278_ID_601	14223	15971	+	555	NA	NA	BP80	Vacuolar-sorting receptor 1	NA	NA	Secreted	NA	NA	TMdomain	1
16f71386-4918-49d2-8c01-6d51d0bcc74f	pfs1|6985-00001	Pb_303_length_28788_cov_40.5225_ID_605	1210	5308	+	1340	NA	NA	MPK1	Mitogen-activated protein kinase homolog 1	GO:0004672|GO:0005524|GO:0006468|GO:0004672|GO:0006468|GO:0004707|GO:0005524|GO:0006468|GO:0005515|GO:0005524|GO:0016772	NA	NA	NA	NA	NA	NA
16f7df72-fdb7-4d7e-90db-2ae8ed6a1000	pfs1|6819-00001	Pb_29_length_92859_cov_37.5794_ID_57	66440	67877	+	478	NA	NA	SCO6023_0	Exopolysaccharide phosphotransferase SCO6023	GO:0016772	NA	Secreted	NA	NA	TMdomain	1
16f82618-ba4a-4c05-9d73-c41fa9d37b3b	pfs1|7971-00001	Pb_350_length_22002_cov_31.7355_ID_699	20175	20694	+	157	NA	inside repeat region	NA	NA	NA	NA	NA	NA	NA	NA	NA
16ff059e-a8a7-496c-9630-21fa1a6bb889	pfs1|8486-00001	Pb_37_length_87059_cov_33.4578_ID_73	6645	8193	-	515	NA	NA	PGAAIR	Ketol-acid reductoisomerase, chloroplastic	GO:0004455|GO:0008652|GO:0055114|GO:0004455|GO:0009082|GO:0055114|GO:0016491|GO:0016616|GO:0050662|GO:0055114|GO:0055114	NA	NA	NA	NA	NA	NA
17047dad-2901-4ae2-9dcb-2accd0f5cf36	pfs1|6665-00001	Pb_293_length_30366_cov_30.2433_ID_585	4227	7386	+	1052	NA	NA	ileS	Isoleucine--tRNA ligase	GO:0000166|GO:0004812|GO:0005524|GO:0006418|GO:0000166|GO:0004822|GO:0005524|GO:0005737|GO:0006428|GO:0000166|GO:0006418|GO:0002161|GO:0006418|GO:0003824|GO:0004822	NA	NA	NA	NA	NA	NA
170ef495-0a8e-4a0d-9856-2dd6771d0699	pfs1|444-00001	Pb_10_length_122925_cov_30.5206_ID_19	90076	90640	-	185	NA	NA	NA	NA	NA	NA	NA	NA	NA	NA	NA
171593bc-24de-416f-8617-d2ae5d43e8bf	pfs1|9222-00001	Pb_4228_length_766_cov_23.5524_ID_8455	85	580	-	164	<1kb	NA	NA	NA	GO:0003676|GO:0008270	NA	NA	NA	NA	NA	NA
171d7bc3-893f-4a1c-9896-fafa073d8c5c	pfs1|9383-00001	Pb_4352_length_726_cov_261.436_ID_8703	203	692	-	162	<1kb	NA	NA	NA	NA	NA	NA	NA	NA	NA	NA
171d9576-2210-46cd-b124-15f1fd9ea054	pfs1|7501-00001	Pb_3291_length_1134_cov_30.9394_ID_6581	832	1123	-	96	NA	NA	NA	NA	GO:0016757	NA	NA	NA	NA	NA	NA
17291114-e041-4c3f-8d79-0fd8f8bb27aa	pfs1|7142-00001	Pb_3106_length_1235_cov_231.478_ID_6211	31	812	-	238	NA	inside repeat region	TY3B-I_184	Transposon Ty3-I Gag-Pol polyprotein	GO:0003676|GO:0015074	NA	NA	NA	NA	NA	NA
172a69dc-5f0d-4dc0-9781-c2a53ae6fc1b	pfs1|7753-00001	Pb_3407_length_1091_cov_272.883_ID_6813	24	435	+	136	NA	inside repeat region	NA	NA	NA	NA	NA	NA	NA	NA	NA
172d6ad9-affc-434a-9dc5-31cad3c6b61a	pfs1|2200-00001	Pb_150_length_48178_cov_37.4742_ID_299	926	1831	+	250	NA	NA	Os06g0177100	Proteasome subunit alpha type-4-3	GO:0004175|GO:0005839|GO:0051603|GO:0004175|GO:0006511|GO:0019773|GO:0004298|GO:0004298|GO:0005839|GO:0051603	EPrGT00310000126008	NA	NA	NA	NA	NA
17416cd4-c14e-464a-bb45-9e722b6194fc	pfs1|10214-00001	Pb_506_length_13160_cov_25.4393_ID_1011	1652	2078	-	141	NA	NA	NA	NA	NA	NA	NA	NA	NA	NA	NA
174d90df-c1d8-42a8-aefd-187cda99a3e5	pfs1|12039-00001	Pb_754_length_6976_cov_26.6188_ID_1507	5499	6291	+	263	NA	NA	NA	NA	NA	NA	Secreted	NA	NA	NA	NA
17546677-2151-4c79-b4ed-0986095ea075	pfs1|11040-00001	Pb_5_length_158301_cov_37.5637_ID_9	116437	117175	+	137	NA	NA	RPS24B	40S ribosomal protein S24-2	GO:0000166|GO:0003735|GO:0005622|GO:0005840|GO:0006412	EPrGT00050000006117	NA	NA	NA	NA	NA
1755a608-f973-4027-bded-a24802266990	pfs1|11237-00001	Pb_62_length_68922_cov_26.0453_ID_123	24259	25497	+	335	NA	NA	eif2b1	Translation initiation factor eIF-2B subunit alpha	GO:0044237	NA	NA	NA	NA	NA	NA
1755bb48-d617-4d5c-9708-827668baf7d4	pfs1|12785-00001	Pb_87_length_59834_cov_32.0289_ID_173	25856	27551	-	564	NA	NA	GPXMC1_1	Probable phospholipid hydroperoxide glutathione peroxidase	GO:0004602|GO:0006979|GO:0055114	NA	NA	NA	NA	NA	NA
1756d8df-0256-4d41-95b1-f7ecc4161eb1	pfs1|2879-00001	Pb_169_length_45393_cov_28.9777_ID_337	33446	34497	+	274	NA	NA	PHB2	Prohibitin-2	GO:0016020	NA	NA	NA	NA	NA	NA
1763a938-07cf-44b1-9e73-c0298add08d0	pfs1|9715-00001	Pb_463_length_15109_cov_32.3775_ID_925	2225	2510	-	94	NA	inside repeat region	NA	NA	NA	NA	NA	NA	NA	NA	NA
1768bdd7-382f-4736-9590-611bee5c359a	pfs1|6320-00001	Pb_27_length_94143_cov_35.7418_ID_53	27976	29089	-	370	NA	NA	TIF3H1	Eukaryotic translation initiation factor 3 subunit H	GO:0003743|GO:0005737|GO:0005852|GO:0005515	NA	NA	NA	NA	NA	NA
17697810-bedd-4f7f-9546-644254ba1603	pfs1|4789-00001	Pb_222_length_38198_cov_2.64259_ID_443	20878	22101	-	382	NA	NA	lexA2	LexA repressor 2	GO:0003677|GO:0006355|GO:0004252|GO:0006508	NA	NA	NA	NA	NA	NA
17706213-89ec-4f83-bc7e-b89444bc27bd	pfs1|11075-00001	Pb_603_length_10277_cov_25.7037_ID_1205	9085	10011	+	285	NA	inside repeat region	NA	NA	NA	NA	NA	NA	NA	NA	NA
17725909-b15a-442b-8d05-74730e6b92cd	pfs1|4397-00001	Pb_20_length_108621_cov_36.7146_ID_39	96325	97491	-	347	NA	NA	At4g19190	Uncharacterized zinc finger CCHC domain-containing protein At4g19190	NA	NA	NA	NA	NA	NA	NA
17743b26-67a7-4402-a9f9-852c15cb2e7a	pfs1|4953-00001	Pb_2297_length_1796_cov_21.0689_ID_4593	591	912	+	106	NA	NA	LIN1_0	LINE-1 reverse transcriptase homolog	NA	NA	NA	NA	NA	NA	NA
17852fda-19fd-4255-bbdf-b913dce1e100	pfs1|12492-00001	Pb_822_length_6476_cov_26.548_ID_1643	2091	2727	+	211	NA	NA	NA	NA	NA	NA	NA	NA	NA	NA	NA
17856000-b449-4d75-84fe-7d91a541cccb	pfs1|4442-00001	Pb_211_length_39806_cov_34.7344_ID_421	5066	6146	-	272	NA	NA	NA	NA	GO:0000775|GO:0005634|GO:0007049|GO:0007067	NA	NA	NA	NA	NA	NA
1786be44-2806-46f7-8c36-5af87781dd97	pfs1|1798-00001	Pb_140_length_49826_cov_39.7376_ID_279	26223	26637	-	137	NA	NA	NA	NA	NA	NA	NA	NA	NA	NA	NA
17938f57-96ad-4e47-ad1a-477dda330d8e	pfs1|9574-00001	Pb_450_length_15530_cov_30.4461_ID_899	7735	9201	-	469	NA	NA	NA	NA	NA	NA	NA	NA	NA	NA	NA
17a0cf32-339b-4e13-a815-70d93c4a25e9	pfs1|4492-00001	Pb_213_length_39569_cov_36.0197_ID_425	19756	21937	-	726	NA	NA	nol10	Nucleolar protein 10	GO:0005515|GO:0005634	EPrGT00050000004860	NA	NA	NA	NA	NA
17a2a873-e51f-4da8-9181-06cace39ec5a	pfs1|5955-00001	Pb_265_length_33713_cov_33.3623_ID_529	6446	7667	+	406	NA	NA	NA	NA	NA	NA	NA	NA	NA	NA	NA
17a88743-7560-4e4e-b01f-9efc68d55ef4	pfs1|13234-00001	Pb_96_length_57914_cov_39.6032_ID_191	43742	45836	-	697	NA	NA	NA	NA	GO:0005509	NA	NA	NA	NA	NA	NA
17af2b75-3a90-4685-b9ca-2299d853676a	pfs1|7037-00001	Pb_306_length_27510_cov_36.0761_ID_611	4456	4939	+	160	NA	NA	dph4	DPH4 homolog	NA	NA	NA	NA	NA	NA	NA
17ba364c-a1f6-454f-81f1-90ca724746a1	pfs1|6919-00001	Pb_2_length_229436_cov_37.7387_ID_3	223200	224121	+	306	NA	NA	Vcpkmt_1	Protein-lysine methyltransferase METTL21D	NA	NA	NA	NA	NA	NA	NA
17c06c19-70d7-408c-987a-3bb1478827fe	pfs1|6673-00001	Pb_293_length_30366_cov_30.2433_ID_585	21020	23054	+	677	NA	NA	NA	NA	GO:0003333|GO:0015171|GO:0016020	NA	NA	NA	NA	NA	NA
17cb3688-6f64-4eec-bc10-4ddd320122c1	pfs1|2095-00001	Pb_149_length_48475_cov_37.7263_ID_297	5210	8583	-	1056	NA	NA	RAD5B	DNA repair protein RAD5B	GO:0003677|GO:0005524|GO:0005515|GO:0008270	NA	NA	NA	NA	NA	NA
17d09b1b-231d-4f55-b016-710cf60e267f	pfs1|8797-00001	Pb_3990_length_862_cov_135.128_ID_7979	55	457	-	133	<1kb	inside repeat region	NA	NA	GO:0003676|GO:0008270	NA	NA	NA	NA	NA	NA
17d2bc7b-ccf6-4934-9b86-e0128b6d25d6	pfs1|4970-00001	Pb_229_length_37240_cov_42.022_ID_457	35189	35671	-	106	NA	NA	NA	NA	NA	NA	NA	NA	NA	NA	NA
17d2e1f6-f2ea-4207-a65d-7895646a38eb	pfs1|1442-00001	Pb_1324_length_3489_cov_31.1568_ID_2647	3106	3469	-	89	NA	inside repeat region	NA	NA	GO:0003676|GO:0008270	NA	NA	NA	NA	NA	NA
17d39687-94e2-4b28-93a8-2cda6f88d08a	pfs1|5678-00001	Pb_253_length_35037_cov_30.2571_ID_505	26660	27064	-	16	NA	NA	NA	NA	NA	NA	NA	NA	NA	NA	NA
17d55f33-a1cd-4c36-8a92-6480ed348956	pfs1|7456-00001	Pb_326_length_23992_cov_31.1599_ID_651	8149	9167	+	291	NA	NA	zdhhc15b	Palmitoyltransferase ZDHHC15B	GO:0008270	NA	NA	NA	NA	NA	NA
17de4f60-7052-44ba-83d8-472aa70a760e	pfs1|2084-00001	Pb_1494_length_3016_cov_46.4832_ID_2987	1	2544	+	683	NA	inside repeat region	pol_158	Retrovirus-related Pol polyprotein from transposon opus	GO:0003676|GO:0003676|GO:0004523	NA	NA	NA	NA	NA	NA
17def8e2-3738-4f10-a092-71a9809b19ef	pfs1|2337-00001	Pb_154_length_47413_cov_32.0044_ID_307	24124	25603	-	405	NA	NA	UVR8_2	Ultraviolet-B receptor UVR8	NA	NA	NA	NA	NA	NA	NA
17e06b12-1a29-47c9-9e1d-253bf02192b9	pfs1|3550-00001	Pb_1897_length_2254_cov_193.4_ID_3793	1211	1766	+	184	NA	inside repeat region	POLX_233	Retrovirus-related Pol polyprotein from transposon TNT 1-94	NA	NA	NA	NA	NA	NA	NA
17e177cd-3915-4609-b18d-b39fe75e6831	pfs1|1935-00001	Pb_144_length_49187_cov_39.0328_ID_287	34293	37332	+	1012	NA	NA	Clec16a	Protein CLEC16A	NA	NA	NA	NA	NA	NA	NA
17eb7856-f8cb-4b26-b331-e9fccfa4e7da	pfs1|7236-00001	Pb_315_length_26079_cov_31.8764_ID_629	24613	25937	-	228	NA	NA	NA	NA	NA	NA	NA	NA	NA	NA	NA
17ebe80e-8d78-4b98-9124-5560531796e0	pfs1|4077-00001	Pb_1_length_310098_cov_37.1603_ID_1	299822	300599	-	258	NA	NA	NA	NA	NA	NA	NA	NA	NA	NA	NA
17f6b137-8402-482e-9781-99b06a0b31ac	pfs1|12183-00001	Pb_77_length_63987_cov_41.9447_ID_153	26487	28695	+	477	NA	NA	MTPC1_0	Metal tolerance protein C1	GO:0006812|GO:0008324|GO:0016021|GO:0055085	NA	NA	NA	NA	NA	NA
17fb6329-1b55-4ed3-a2d5-79cc15e0990a	pfs1|3462-00001	Pb_186_length_42770_cov_35.5427_ID_371	1961	3913	-	619	NA	NA	DDB_G0292642	Uncharacterized protein DDB_G0292642	GO:0005515|GO:0008270|GO:0008270|GO:0046872	NA	Secreted	NA	NA	TMdomain	3
17fff4a8-de39-459b-bf79-dee5a783df60	pfs1|12294-00001	Pb_79_length_62356_cov_36.2814_ID_157	8341	9413	+	333	NA	NA	CYFBP	Fructose-1,6-bisphosphatase, cytosolic	GO:0005975|GO:0042132|GO:0042578|GO:0005975|GO:0042578	NA	NA	NA	NA	NA	NA
1800776a-b004-4c90-acad-6b0b396b05db	pfs1|3251-00001	Pb_17_length_111491_cov_36.3361_ID_33	78919	80695	+	591	NA	NA	Stk26	Serine/threonine-protein kinase 26	GO:0004672|GO:0005524|GO:0006468|GO:0016772	NA	NA	NA	NA	NA	NA
1804916e-39f7-4c94-937b-32ac4cf03dbd	pfs1|647-00001	Pb_1143_length_4147_cov_161.403_ID_2285	1894	3858	+	593	NA	inside repeat region	pol_632	Retrovirus-related Pol polyprotein from transposon opus	NA	NA	NA	NA	NA	NA	NA
180eec30-54b3-4960-93a1-0183a4b985ef	pfs1|9654-00001	Pb_45_length_80125_cov_34.7877_ID_89	5712	7323	+	494	NA	NA	top6B	Type 2 DNA topoisomerase 6 subunit B	NA	NA	NA	NA	NA	NA	NA
180f6319-3768-46c1-8f12-d3243bfbeeba	pfs1|10783-00001	Pb_570_length_11214_cov_39.6909_ID_1139	5977	7378	+	466	NA	NA	NA	NA	NA	NA	NA	NA	NA	NA	NA
180f69f9-a26c-4e5d-becb-4080d663cba9	pfs1|9803-00001	Pb_46_length_79502_cov_33.7549_ID_91	74115	75479	-	355	NA	NA	gpmA_2	2,3-bisphosphoglycerate-dependent phosphoglycerate mutase	GO:0003824|GO:0008152	NA	Secreted	NA	NA	NA	NA
181021fb-84e1-44d4-9687-440c29560031	pfs1|3830-00001	Pb_197_length_41310_cov_29.0164_ID_393	28913	29832	-	240	NA	NA	yipf5	Protein YIPF5 homolog	NA	EPrGT00050000001604	NA	NA	NA	NA	NA
18104fa2-6cef-4311-a774-be4a3f3314af	pfs1|7734-00001	Pb_33_length_89679_cov_36.1607_ID_65	54208	54860	+	195	NA	NA	NA	NA	NA	NA	NA	NA	NA	NA	NA
1816d834-8dda-4798-83b0-fd07b28ac3a2	pfs1|11097-00001	Pb_609_length_10039_cov_28.0519_ID_1217	924	1836	+	257	NA	inside repeat region	NA	NA	NA	NA	NA	NA	NA	NA	NA
1817bd1b-f53d-43a9-90fd-7887f255cb40	pfs1|3148-00001	Pb_1776_length_2441_cov_200.825_ID_3551	69	423	+	117	NA	inside repeat region	NA	NA	NA	NA	NA	NA	NA	NA	NA
181eaec4-6a9e-4f6d-8095-e12973b7d37e	pfs1|8836-00001	Pb_3_length_181673_cov_37.7352_ID_5	3406	5864	-	765	NA	NA	Klhdc4	Kelch domain-containing protein 4	GO:0005515	NA	NA	NA	NA	NA	NA
18208c4e-a37e-40f5-86f8-96ba2bd032db	pfs1|7452-00001	Pb_3267_length_1150_cov_160.823_ID_6533	191	725	+	177	NA	NA	NA	NA	NA	NA	NA	NA	NA	NA	NA
182a4226-1a20-426d-9e72-8a0fc93e03e8	pfs1|11340-00001	Pb_649_length_9325_cov_38.9949_ID_1297	1705	2494	+	262	NA	inside repeat region	NA	NA	GO:0003676|GO:0008270	NA	NA	NA	NA	NA	NA
182a72c4-1ef7-4f45-8990-bc7170b5ae27	pfs1|6891-00001	Pb_2_length_229436_cov_37.7387_ID_3	152967	155215	-	714	NA	NA	TPP1	Tripeptidyl-peptidase 1	GO:0004252|GO:0006508|GO:0006508|GO:0008236	NA	Secreted	NA	NA	TMdomain	1
182ba28e-f348-4485-a14c-df4dfc94c6cd	pfs1|9766-00001	Pb_468_length_14734_cov_25.5349_ID_935	13572	14673	-	366	NA	NA	NA	NA	NA	NA	NA	NA	NA	NA	NA
1831f466-d8d3-4fe1-a3ed-68810284a88f	pfs1|11446-00001	Pb_663_length_8883_cov_81.4745_ID_1325	3599	4562	+	320	NA	inside repeat region	NA	NA	NA	NA	NA	NA	NA	NA	NA
1835f618-214b-49e7-85b8-27fa4baafc4c	pfs1|13045-00001	Pb_929_length_5526_cov_24.3532_ID_1857	3563	4543	+	276	NA	inside repeat region	NA	NA	NA	NA	NA	NA	NA	NA	NA
183e7957-49f8-453f-b544-8c55bf84b475	pfs1|5510-00001	Pb_248_length_35875_cov_34.3664_ID_495	30696	31510	+	239	NA	NA	Iah1	Isoamyl acetate-hydrolyzing esterase 1 homolog	NA	NA	NA	NA	NA	NA	NA
18437f98-bb68-4986-9cbf-71c0a3d8dd97	pfs1|4481-00001	Pb_2136_length_1967_cov_55.3402_ID_4271	143	1352	-	402	NA	inside repeat region	TY3B-I_73	Transposon Ty3-I Gag-Pol polyprotein	GO:0003676|GO:0015074	NA	NA	NA	NA	NA	NA
184fe636-d12d-4a0b-a118-f52651becda0	pfs1|7557-00001	Pb_3305_length_1129_cov_275.522_ID_6609	113	1096	+	301	NA	inside repeat region	NA	NA	NA	NA	NA	NA	NA	NA	NA
1850e469-d5b9-469b-94a5-a5448fd86bd7	pfs1|1130-00001	Pb_125_length_52291_cov_35.4051_ID_249	919	1802	+	190	NA	NA	VHA-E1_1	V-type proton ATPase subunit E1	GO:0015991|GO:0033178|GO:0046961	NA	NA	NA	NA	NA	NA
18554c8f-a2d1-45f8-bf5f-98ab6bdf5211	pfs1|2218-00001	Pb_150_length_48178_cov_37.4742_ID_299	39469	41812	-	780	NA	NA	NA	NA	NA	NA	NA	NA	NA	NA	NA
1855a8de-b2f8-4e56-b74f-7f775a9a8812	pfs1|392-00001	Pb_109_length_56008_cov_41.1129_ID_217	30033	31467	-	477	NA	NA	BGLU4	Beta-glucosidase 4	GO:0004553|GO:0005975|GO:0005975|GO:0008422|GO:0030245	NA	NA	NA	NA	NA	NA
185b97fc-772a-41dc-b424-ef2af805e669	pfs1|4904-00001	Pb_227_length_37601_cov_36.5701_ID_453	1634	3804	+	699	NA	NA	KEA5	K(+) efflux antiporter 5	GO:0006812|GO:0015299|GO:0016021|GO:0055085	NA	Secreted	NA	NA	TMdomain	13
185cadf4-9aed-4023-99be-0bd1bf077a42	pfs1|5443-00001	Pb_245_length_36170_cov_42.133_ID_489	27160	30314	+	879	NA	NA	NA	NA	GO:0004672|GO:0005524|GO:0006468|GO:0004672|GO:0006468|GO:0016772	NA	NA	NA	NA	NA	NA
18601a6a-dd68-410d-938d-f7f82bb2b2ae	pfs1|11178-00001	Pb_61_length_68947_cov_35.5577_ID_121	41717	42536	-	203	NA	inside repeat region	NA	NA	NA	NA	NA	NA	NA	NA	NA
1861bd38-c7b5-41c5-afa3-aa0b16995b49	pfs1|13400-00001	Pb_99_length_57513_cov_43.1663_ID_197	44205	49698	+	1740	NA	NA	THOC2	THO complex subunit 2	NA	NA	NA	NA	NA	NA	NA
1864ccf2-5f04-45b2-9069-cfe8813c6c45	pfs1|10498-00001	Pb_537_length_12357_cov_37.9078_ID_1073	4416	5517	-	366	NA	NA	NA	NA	NA	NA	NA	NA	NA	NA	NA
18702d78-c102-40ac-bff8-d1c28be587bf	pfs1|13100-00001	Pb_93_length_58087_cov_31.0415_ID_185	55481	57524	-	377	NA	NA	ccdc47	Coiled-coil domain-containing protein 47	NA	NA	Secreted	NA	NA	TMdomain	1
1876e8fb-2b8e-45ea-8fd3-d560a0469ad8	pfs1|1699-00001	Pb_138_length_50307_cov_39.5135_ID_275	46796	47096	+	99	NA	inside repeat region	NA	NA	NA	NA	NA	NA	NA	NA	NA
1880304d-f75b-4fda-a511-8ba917dee792	pfs1|8659-00001	Pb_38_length_86524_cov_34.7206_ID_75	29127	30858	+	549	NA	NA	NA	NA	NA	NA	NA	NA	NA	NA	NA
18838f53-7138-426a-95cf-96fbdfc24430	pfs1|3613-00001	Pb_1901_length_2251_cov_188.642_ID_3801	266	497	+	76	NA	inside repeat region	NA	NA	GO:0003676|GO:0015074	NA	NA	NA	NA	NA	NA
18871da3-d4f1-409c-9ffb-9aa36989ac7e	pfs1|314-00001	Pb_107_length_56663_cov_35.3781_ID_213	41867	43256	+	462	NA	NA	NA	NA	NA	NA	NA	NA	NA	NA	NA
188c9ca3-5a9e-4ae7-99f2-da2665339920	pfs1|5883-00001	Pb_262_length_33916_cov_38.6275_ID_523	5320	7955	+	783	NA	NA	lrrc40	Leucine-rich repeat-containing protein 40	GO:0005515	NA	NA	NA	NA	NA	NA
1895dafc-7918-4f16-816c-1b5f0b68dc5e	pfs1|3680-00001	Pb_1925_length_2219_cov_207.073_ID_3849	473	2087	+	537	NA	inside repeat region	Tf2-11_23	Transposon Tf2-11 polyprotein	GO:0003676|GO:0015074	NA	NA	NA	NA	NA	NA
18a08765-5b69-4965-9ccb-22854c55ffa2	pfs1|3736-00001	Pb_194_length_42103_cov_34.5774_ID_387	20	461	+	70	NA	NA	NA	NA	NA	NA	NA	NA	NA	NA	NA
18a87479-806e-4a35-b433-238c3e1bef6b	pfs1|5416-00001	Pb_244_length_36199_cov_36.7241_ID_487	20286	23403	-	1038	NA	NA	tef3_1	Elongation factor 3	GO:0005488|GO:0005524|GO:0016887	NA	NA	NA	NA	NA	NA
18aa7536-88d1-4a3e-866d-4abcd9b45056	pfs1|648-00001	Pb_1144_length_4146_cov_28.1794_ID_2287	992	1715	+	216	NA	inside repeat region	pol_241	Retrovirus-related Pol polyprotein from transposon 17.6	NA	NA	NA	NA	NA	NA	NA
18ab5815-c9bc-4b20-93d5-ae6c1e67dda1	pfs1|1734-00003	Pb_13_length_118911_cov_35.7059_ID_25	17279	18023	+	246	NA	NA	Mettl21e	Protein-lysine methyltransferase METTL21E	NA	NA	NA	NA	NA	NA	NA
18ab7c0b-e54f-4f1c-a802-64ce892e4445	pfs1|4765-00001	Pb_221_length_38238_cov_36.5642_ID_441	19863	23178	+	1104	NA	NA	SPAC694.02	Uncharacterized helicase C694.02	GO:0003676|GO:0005524	NA	NA	NA	NA	NA	NA
18b3109a-e4e6-4045-ab9f-7fefcc99df0a	pfs1|10815-00001	Pb_578_length_10895_cov_50.6699_ID_1155	4768	5083	+	104	NA	inside repeat region	NA	NA	NA	NA	NA	NA	NA	NA	NA
18b3a479-eec5-4836-96e5-079e543fdc03	pfs1|10518-00001	Pb_53_length_75343_cov_39.2694_ID_105	4954	6291	-	420	NA	NA	NA	NA	NA	NA	NA	NA	NA	NA	NA
18bf7693-88f3-45c7-aeed-4896ef83be2e	pfs1|4435-00001	Pb_2116_length_1990_cov_78.4842_ID_4231	536	1641	-	348	NA	inside repeat region	NA	NA	NA	NA	NA	NA	NA	NA	NA
18c22cbc-6178-41a7-8835-4de676a7a8f0	pfs1|6682-00001	Pb_2947_length_1327_cov_88.2092_ID_5893	582	1321	+	224	NA	inside repeat region	NA	NA	NA	NA	NA	NA	NA	NA	NA
18c31a14-159b-4034-90cb-e7f1c28f2ef8	pfs1|6105-00001	Pb_270_length_32837_cov_40.316_ID_539	210	789	+	192	NA	inside repeat region	TY3B-G_36	Transposon Ty3-G Gag-Pol polyprotein	GO:0003676|GO:0015074	NA	NA	NA	NA	NA	NA
18c5eb58-c7ac-40a2-bf49-7de0d91241e6	pfs1|1248-00001	Pb_1289_length_3632_cov_39.0422_ID_2577	1800	3609	-	511	NA	inside repeat region	TY3B-G_177	Transposon Ty3-G Gag-Pol polyprotein	GO:0003676|GO:0015074	NA	NA	NA	NA	NA	NA
18c8fc88-4cb4-4fbc-92b2-187a62fbd480	pfs1|3590-00001	Pb_18_length_109973_cov_39.2992_ID_35	50918	52787	+	622	NA	NA	NA	NA	NA	NA	Secreted	NA	NA	TMdomain	1
18d438e2-6cd3-4183-bfae-79ac88b70c0f	pfs1|5662-00001	Pb_2535_length_1597_cov_111.554_ID_5069	241	1486	-	366	NA	NA	FAB1_2	1-phosphatidylinositol 3-phosphate 5-kinase FAB1	GO:0016307|GO:0046488	NA	NA	NA	NA	NA	NA
18d99300-9a69-4599-8dba-092c9f33682f	pfs1|12009-00001	Pb_74_length_64869_cov_39.0537_ID_147	11507	11948	-	146	NA	NA	NA	NA	NA	NA	NA	NA	NA	NA	NA
18dbe740-484e-4da9-b1d5-9d7b15d0da76	pfs1|11157-00001	Pb_619_length_9947_cov_23.9075_ID_1237	1438	2104	-	221	NA	inside repeat region	NA	NA	NA	NA	NA	NA	NA	NA	NA
18dc78ab-bf74-4985-8db7-826a0b0d59a0	pfs1|6218-00001	Pb_275_length_32431_cov_37.6382_ID_549	27083	28150	+	279	NA	NA	XRCC3	DNA repair protein XRCC3 homolog	GO:0003677|GO:0005524|GO:0006281|GO:0008094	NA	NA	NA	NA	NA	NA
18dc8df9-e504-409e-8c9d-fe56ad28b9d9	pfs1|4727-00001	Pb_220_length_38307_cov_44.67_ID_439	16677	18737	-	609	NA	NA	NA	NA	NA	NA	NA	NA	NA	NA	NA
18dee42f-5e91-4c5e-ae3c-af0b9043f615	pfs1|8952-00001	Pb_403_length_18281_cov_38.6634_ID_805	15141	17076	-	514	NA	NA	Cyan7425_3737	Putative nickel insertion protein	NA	NA	NA	NA	NA	NA	NA
18e7fec6-730c-48d8-874f-23e99d3c84f0	pfs1|1898-00001	Pb_143_length_49442_cov_37.5761_ID_285	22219	23864	-	497	NA	NA	AVT1D_2	Amino acid transporter AVT1D	NA	NA	NA	NA	NA	NA	NA
18ea4809-9ae7-457d-a4fd-623bcdacc974	pfs1|4119-00001	Pb_2017_length_2115_cov_126.489_ID_4033	1034	1547	-	170	NA	NA	NA	NA	NA	NA	NA	NA	NA	NA	NA
190754a2-0024-48f2-b56b-2a9d109f5bf8	pfs1|5065-00001	Pb_2324_length_1770_cov_109.739_ID_4647	784	1626	+	256	NA	inside repeat region	Tf2-9_46	Transposon Tf2-9 polyprotein	NA	NA	NA	NA	NA	NA	NA
1907ebf7-3c3a-4706-a667-7fe669140b78	pfs1|12772-00001	Pb_879_length_5958_cov_21.7966_ID_1757	3777	4770	-	330	NA	inside repeat region	NA	NA	GO:0003676	NA	NA	NA	NA	NA	NA
1914006c-0986-4f56-a2b8-fa4e6a777e76	pfs1|10866-00001	Pb_5847_length_307_cov_94.8778_ID_11693	73	301	-	75	<1kb	NA	NA	NA	NA	NA	Secreted	NA	NA	NA	NA
1914c2f8-9015-4064-988c-f2e6f4d8a967	pfs1|5458-00001	Pb_246_length_36090_cov_30.8864_ID_491	4440	4974	-	177	NA	NA	NA	NA	NA	NA	NA	NA	NA	NA	NA
19176771-b5d8-4c17-a27d-1bee81793dd5	pfs1|12588-00001	Pb_83_length_60467_cov_37.7891_ID_165	42172	44933	-	683	NA	NA	Cpne3	Copine-3	GO:0005515	NA	NA	NA	NA	NA	NA
19199bfa-91bc-4403-9b61-80eeb6dafdc1	pfs1|10044-00001	Pb_496_length_13625_cov_30.7233_ID_991	10431	10977	-	54	NA	NA	NA	NA	NA	NA	NA	NA	NA	NA	NA
191aa3c1-5781-448d-b753-6ad1573980cc	pfs1|11889-00001	Pb_72_length_65478_cov_34.2112_ID_143	11483	12025	+	117	NA	NA	NA	NA	GO:0005515	NA	NA	NA	NA	NA	NA
19249c3b-ff51-4a75-8943-705d45ecd11c	pfs1|11762-00001	Pb_705_length_7967_cov_29.1528_ID_1409	7073	7851	+	240	NA	NA	CCP1	Cytochrome c peroxidase, mitochondrial	GO:0004601|GO:0006979|GO:0020037|GO:0055114|GO:0004601|GO:0055114	NA	NA	NA	NA	NA	NA
192c8741-34b0-4ee7-8fef-205f96d18151	pfs1|10110-00001	Pb_4_length_175690_cov_33.1881_ID_7	13059	14649	-	529	NA	NA	lysA	Diaminopimelate decarboxylase	GO:0003824|GO:0006596	NA	NA	NA	NA	NA	NA
194e5ed2-f04d-4074-ac42-2d485adc5c3b	pfs1|11132-00001	Pb_611_length_10022_cov_31.8675_ID_1221	3586	4787	+	365	NA	NA	NA	NA	NA	NA	NA	NA	NA	NA	NA
19564063-725f-433a-a560-abcba5fb2feb	pfs1|4299-00001	Pb_2082_length_2035_cov_262.588_ID_4163	1172	2024	-	283	NA	inside repeat region	NA	NA	GO:0003676|GO:0008270	NA	NA	NA	NA	NA	NA
195dd9ef-9c67-4e12-8ae9-a3efbc1269b3	pfs1|11917-00001	Pb_72_length_65478_cov_34.2112_ID_143	63351	64242	-	296	NA	NA	COAC2	Mitochondrial carrier protein CoAc2	GO:0055085	NA	NA	NA	NA	NA	NA
195f96e3-c341-4acb-be30-39c89f27fbee	pfs1|5260-00001	Pb_239_length_36463_cov_36.354_ID_477	21424	22522	+	365	NA	NA	WRKY19_39	Probable WRKY transcription factor 19	NA	NA	NA	NA	NA	NA	NA
1964a368-c928-4ef5-8c11-0fff55c0e26e	pfs1|1614-00001	Pb_136_length_50605_cov_35.75_ID_271	27928	28760	+	231	NA	NA	NA	NA	NA	NA	NA	NA	NA	NA	NA
1970b203-53eb-4a98-aaad-a69b6e748e77	pfs1|9573-00001	Pb_450_length_15530_cov_30.4461_ID_899	4961	7203	-	687	NA	NA	NA	NA	NA	NA	NA	NA	NA	NA	NA
19723e85-282c-484a-a6f3-c4b1d111da5d	pfs1|8159-00001	Pb_360_length_21429_cov_28.8676_ID_719	9984	11190	+	401	NA	NA	DDB_G0283629	Probable zinc transporter protein DDB_G0283629	GO:0006812|GO:0008324|GO:0016021|GO:0055085	NA	NA	NA	NA	NA	NA
19740332-9e48-47b3-b71c-3a023493441a	pfs1|1021-00001	Pb_122_length_52720_cov_33.3721_ID_243	4900	5875	-	324	NA	inside repeat region	pol_221	Retrovirus-related Pol polyprotein from transposon opus	NA	NA	NA	NA	NA	NA	NA
1975ea79-55cf-4f3b-a92b-37966c3eeaf1	pfs1|103-00001	Pb_1029_length_4842_cov_147.515_ID_2057	3773	4715	-	313	NA	inside repeat region	RE1_4	Retrovirus-related Pol polyprotein from transposon RE1	GO:0003676|GO:0008270	NA	NA	NA	NA	NA	NA
197ca702-bb5b-4f13-9d89-4e6980fab956	pfs1|4614-00001	Pb_2186_length_1926_cov_121.401_ID_4371	20	359	+	112	NA	NA	NA	NA	NA	NA	NA	NA	NA	NA	NA
1981341d-7dd5-4c44-a6e0-d580aa2fe2b4	pfs1|2545-00001	Pb_15_length_117503_cov_31.0265_ID_29	67684	68923	-	387	NA	NA	Art4	Histone-arginine methyltransferase CARMER	GO:0006479|GO:0008168	NA	NA	NA	NA	NA	NA
19844ce5-f451-46f0-9445-a0879eef9a65	pfs1|658-00001	Pb_1147_length_4127_cov_23.5667_ID_2293	3068	3803	-	244	NA	NA	NA	NA	NA	NA	NA	NA	NA	NA	NA
1989fbd0-5511-4744-8032-4f8e23a0d97b	pfs1|11155-00001	Pb_618_length_9956_cov_37.0941_ID_1235	7707	8463	-	251	NA	inside repeat region	TY3B-I_182	Transposon Ty3-I Gag-Pol polyprotein	GO:0003676|GO:0015074	NA	NA	NA	NA	NA	NA
19903927-30b2-497f-ad53-ecea8eaf37d1	pfs1|6112-00001	Pb_270_length_32837_cov_40.316_ID_539	15964	19682	-	1064	NA	NA	uba1	Ubiquitin-like modifier-activating enzyme 1	GO:0005524|GO:0006464|GO:0008641|GO:0006464|GO:0008641|GO:0008641	NA	NA	NA	NA	NA	NA
19967e3a-616b-4831-b80e-5c0c93cf6ca0	pfs1|13184-00001	Pb_95_length_57985_cov_37.8426_ID_189	27562	29878	+	565	NA	NA	NA	NA	NA	NA	NA	NA	NA	NA	NA
199a7d3d-dcd8-4e1d-b60a-e163a728a313	pfs1|7030-00001	Pb_3064_length_1256_cov_33.9442_ID_6127	200	962	+	253	NA	NA	NA	NA	NA	NA	NA	NA	NA	NA	NA
199b432c-942b-4368-a745-cd704485744d	pfs1|1957-00001	Pb_145_length_49016_cov_33.4955_ID_289	14767	18052	+	802	NA	NA	Os05g0587100	Probable protein phosphatase 2C 52	GO:0003824	NA	NA	NA	NA	NA	NA
199b75b8-957b-48c9-803d-615c30620751	pfs1|10134-00001	Pb_4_length_175690_cov_33.1881_ID_7	64661	65426	-	254	NA	NA	ykwD_4	Uncharacterized protein YkwD	NA	NA	Secreted	NA	NA	NA	NA
19a3ade7-8852-4fcf-8b73-85d57a8d60fb	pfs1|11260-00001	Pb_633_length_9581_cov_26.0743_ID_1265	4354	4795	+	146	NA	NA	NA	NA	NA	NA	NA	NA	NA	NA	NA
19aa362c-ebc8-4971-91bc-e95c6bab824f	pfs1|9074-00001	Pb_411_length_17394_cov_77.205_ID_821	1194	1542	+	115	NA	NA	NA	NA	NA	NA	NA	NA	NA	NA	NA
19ad34ff-e3b1-445d-b233-4a3ddb754030	pfs1|1350-00001	Pb_12_length_119400_cov_36.9367_ID_23	98208	99686	-	438	NA	NA	CLPS3	Protein CLP1 homolog	GO:0005849|GO:0031124	NA	NA	NA	NA	NA	NA
19b3178d-f7dc-4c0c-a6cc-8953b58f5804	pfs1|7230-00001	Pb_315_length_26079_cov_31.8764_ID_629	5509	5812	+	100	NA	NA	NA	NA	NA	NA	NA	NA	NA	NA	NA
19b6c004-68f4-4c95-8c7b-e788b2bb2cdd	pfs1|507-00001	Pb_1114_length_4306_cov_36.1776_ID_2227	3606	4293	-	228	NA	inside repeat region	POLX_172	Retrovirus-related Pol polyprotein from transposon TNT 1-94	GO:0003676|GO:0008270	NA	NA	NA	NA	NA	NA
19bbaf70-0021-437f-be77-1d41dd94afbb	pfs1|7793-00001	Pb_342_length_22765_cov_36.3962_ID_683	788	2842	-	450	NA	NA	NA	NA	NA	NA	NA	NA	NA	NA	NA
19c38931-5c55-41a2-8fd4-5a2061f7dc5f	pfs1|8202-00001	Pb_3644_length_990_cov_233.645_ID_7287	227	944	-	238	<1kb	inside repeat region	POL_7	Retrovirus-related Pol polyprotein from transposon 412	NA	NA	NA	NA	NA	NA	NA
19cb3326-bc36-431d-8d34-7715d81d0b85	pfs1|7692-00001	Pb_338_length_23044_cov_30.5729_ID_675	13720	14680	-	298	NA	NA	Cd2bp2	CD2 antigen cytoplasmic tail-binding protein 2	GO:0005515	NA	NA	NA	NA	NA	NA
19ce38f9-bfe6-43a8-8b08-2faf5edd8b42	pfs1|11589-00001	Pb_68_length_66630_cov_31.5136_ID_135	11980	12655	-	224	NA	NA	vps26	Vacuolar protein sorting-associated protein 26	NA	NA	NA	NA	NA	NA	NA
19d2be3c-6dd8-4ae3-a5ce-7769544652b9	pfs1|1778-00001	Pb_1403_length_3301_cov_49.8352_ID_2805	10	1219	-	338	NA	inside repeat region	Tf2-9_40	Transposon Tf2-9 polyprotein	GO:0003676|GO:0015074	NA	NA	NA	NA	NA	NA
19d75a9f-3f18-43c8-ac67-7044b07df2b1	pfs1|10807-00001	Pb_577_length_10979_cov_40.2088_ID_1153	2080	4222	+	713	NA	NA	acoC_0	Putative aconitate hydratase	GO:0003861|GO:0009098|GO:0009316|GO:0008152	NA	NA	NA	NA	NA	NA
19d81bf0-9fab-4005-ac81-3ae6bfab0834	pfs1|3492-00001	Pb_187_length_42763_cov_37.7587_ID_373	14801	15739	+	288	NA	NA	nol12	Nucleolar protein 12	NA	NA	NA	NA	NA	NA	NA
19d83e00-502f-4ac1-b96a-2630b57f1767	pfs1|10167-00001	Pb_4_length_175690_cov_33.1881_ID_7	149371	149797	-	141	NA	NA	NA	NA	NA	NA	NA	NA	NA	NA	NA
19db7489-c95d-4849-9b5a-63b6dd2bc51f	pfs1|8874-00001	Pb_3_length_181673_cov_37.7352_ID_5	94679	96695	+	603	NA	NA	aurka-b_0	Aurora kinase A-B	GO:0004672|GO:0005524|GO:0006468|GO:0004672|GO:0006468|GO:0005524|GO:0016772	NA	NA	NA	NA	NA	NA
19dd17a7-2564-4412-88b5-5ff4b289a538	pfs1|11492-00001	Pb_670_length_8704_cov_28.3122_ID_1339	2295	3183	-	295	NA	NA	HIS1	ATP phosphoribosyltransferase	GO:0000105|GO:0000287|GO:0003879|GO:0005737|GO:0000105|GO:0003879|GO:0000105|GO:0003879|GO:0005737|GO:0003879	NA	NA	NA	NA	NA	NA
19e24e21-4b8d-45a4-81f7-63b99025ebef	pfs1|758-00001	Pb_116_length_54417_cov_34.5066_ID_231	40021	43819	+	1265	NA	NA	NA	NA	GO:0005515	NA	NA	NA	NA	NA	NA
19e25eae-6853-4843-a111-f378fa9d661c	pfs1|7209-00001	Pb_3149_length_1212_cov_95.2286_ID_6297	519	1208	+	206	NA	inside repeat region	pol_273	Retrovirus-related Pol polyprotein from transposon opus	NA	NA	NA	NA	NA	NA	NA
19e724b8-6e66-41ca-bbad-adda39558df1	pfs1|7565-00001	Pb_330_length_23691_cov_36.124_ID_659	12866	14770	-	608	NA	NA	ZNF112	Zinc finger protein 112	GO:0003676|GO:0046872	NA	NA	NA	NA	NA	NA
19e82a9e-3794-47dd-80b2-9152dd9f30d0	pfs1|1452-00001	Pb_1329_length_3472_cov_79.1106_ID_2657	1750	3412	-	454	NA	inside repeat region	TY3B-G_172	Transposon Ty3-G Gag-Pol polyprotein	GO:0003676|GO:0015074	NA	NA	NA	NA	NA	NA
19e88b6f-f95f-4ae9-84d4-8e897d6695f9	pfs1|10888-00001	Pb_588_length_10617_cov_24.8894_ID_1175	2368	2872	+	167	NA	NA	NA	NA	NA	NA	NA	NA	NA	NA	NA
19ee53a6-c990-485c-a2d4-294e5c8d47a8	pfs1|6829-00001	Pb_29_length_92859_cov_37.5794_ID_57	90978	92061	-	360	NA	NA	SNRNP40	U5 small nuclear ribonucleoprotein 40 kDa protein	GO:0005515	NA	NA	NA	NA	NA	NA
19ef2acd-e99a-4bea-ac82-63da08979997	pfs1|10047-00001	Pb_497_length_13579_cov_33.9382_ID_993	1152	1590	-	145	NA	NA	NA	NA	NA	NA	NA	NA	NA	NA	NA
19f09372-9845-4ded-9248-65cb06097440	pfs1|10087-00001	Pb_49_length_78765_cov_40.002_ID_97	39205	40867	+	500	NA	NA	LDHD	Probable D-lactate dehydrogenase, mitochondrial	GO:0003824|GO:0008762|GO:0050660|GO:0055114|GO:0003824|GO:0016614|GO:0050660|GO:0055114|GO:0003824|GO:0050660|GO:0008762|GO:0016491|GO:0050660|GO:0055114|GO:0050660	NA	NA	NA	NA	NA	NA
19fdabf5-4f66-4027-bb2a-79d3f48393eb	pfs1|9099-00001	Pb_413_length_17078_cov_39.2271_ID_825	3618	5841	-	674	NA	NA	Ccdc22	Coiled-coil domain-containing protein 22	NA	NA	NA	NA	NA	NA	NA
1a039a5e-a638-489a-9f09-5d5fd279f7df	pfs1|9101-00001	Pb_413_length_17078_cov_39.2271_ID_825	7275	8835	-	519	NA	NA	Capsl	Calcyphosin-like protein	GO:0005509|GO:0009231|GO:0009349	NA	NA	NA	NA	NA	NA
1a03cdeb-91e1-4ed4-85b6-5b194d6420fe	pfs1|5519-00001	Pb_2496_length_1624_cov_45.2625_ID_4991	72	1469	+	437	NA	inside repeat region	NA	NA	NA	NA	NA	NA	NA	NA	NA
1a05c6ca-3434-49f0-a3ff-39bf9f13eddb	pfs1|8561-00001	Pb_382_length_19793_cov_38.466_ID_763	13101	14706	+	457	NA	NA	Nup62	Nuclear pore glycoprotein p62	NA	NA	NA	NA	NA	NA	NA
1a0717b3-99aa-408c-91fc-6524b4c2f5a9	pfs1|6548-00001	Pb_2896_length_1355_cov_36.9625_ID_5791	688	1351	-	103	NA	inside repeat region	pol_383	Retrovirus-related Pol polyprotein from transposon opus	NA	NA	NA	NA	NA	NA	NA
1a0db118-7f89-4403-a7ce-339a6a087c75	pfs1|12101-00001	Pb_765_length_7152_cov_33.7223_ID_1529	3652	4946	-	362	NA	inside repeat region	Tf2-9_84	Transposon Tf2-9 polyprotein	NA	NA	NA	NA	NA	NA	NA
1a1f5bcd-df15-45c1-a20c-ca3231209e83	pfs1|7834-00001	Pb_344_length_22530_cov_27.7541_ID_687	13540	14517	-	295	NA	NA	NA	NA	NA	NA	NA	NA	NA	NA	NA
1a2d6758-24ba-4b3c-bb0c-8aa5926a591a	pfs1|11131-00001	Pb_611_length_10022_cov_31.8675_ID_1221	1199	3209	+	591	NA	NA	NA	NA	NA	NA	NA	NA	NA	NA	NA
1a2d6be2-0221-45b2-9480-36dd19c8e706	pfs1|10091-00001	Pb_49_length_78765_cov_40.002_ID_97	44931	48333	-	957	NA	NA	TMEM245	Transmembrane protein 245	NA	NA	NA	NA	NA	NA	NA
1a37314f-9131-474b-b57c-10e59e19807c	pfs1|7074-00001	Pb_308_length_27071_cov_46.2097_ID_615	7637	10159	-	634	NA	NA	DPAGT1	UDP-N-acetylglucosamine--dolichyl-phosphate N-acetylglucosaminephosphotransferase	GO:0003824|GO:0008152|GO:0008963|GO:0016021	EPrGT00050000007812	NA	NA	NA	NA	NA
1a37ca46-f4f9-4060-b074-a2fec95cbeb2	pfs1|7809-00001	Pb_3437_length_1079_cov_179.595_ID_6873	49	714	+	195	NA	inside repeat region	NA	NA	NA	NA	NA	NA	NA	NA	NA
1a392a51-717b-4b81-9acb-8267a6c39c4c	pfs1|8413-00001	Pb_375_length_20643_cov_48.3278_ID_749	2677	3202	-	174	NA	inside repeat region	NA	NA	NA	NA	NA	NA	NA	NA	NA
1a3bb76f-ab4c-4cab-b436-6345510fb192	pfs1|12664-00001	Pb_855_length_6199_cov_34.9768_ID_1709	531	2370	-	424	NA	NA	PIGM	GPI mannosyltransferase 1	GO:0005789|GO:0006506|GO:0016021|GO:0016758	EPrGT00050000006026	NA	NA	NA	NA	NA
1a459783-8558-4e82-8fee-4a2e9abb18a5	pfs1|886-00001	Pb_11_length_121189_cov_39.2866_ID_21	9703	10095	+	102	NA	NA	NA	NA	NA	NA	NA	NA	NA	NA	NA
1a4988ce-25b0-460d-a0c1-957c0371db4a	pfs1|2307-00001	Pb_153_length_47664_cov_36.3199_ID_305	26642	27173	+	176	NA	NA	Eef1e1	Eukaryotic translation elongation factor 1 epsilon-1	NA	NA	NA	NA	NA	NA	NA
1a49f701-6928-495c-a544-4ed0cb290145	pfs1|12593-00001	Pb_83_length_60467_cov_37.7891_ID_165	54260	54739	+	120	NA	NA	Rps20	40S ribosomal protein S20	GO:0003723|GO:0003735|GO:0005622|GO:0005840|GO:0006412|GO:0003735|GO:0005840|GO:0006412|GO:0003735|GO:0006412|GO:0015935	EPrGT00050000006094	NA	NA	NA	NA	NA
1a4d3f13-b20a-4e39-94f4-51436e1b774d	pfs1|4055-00001	Pb_1_length_310098_cov_37.1603_ID_1	242739	243664	+	184	NA	NA	VHA-c2	V-type proton ATPase subunit c''2	GO:0015078|GO:0015991|GO:0033177|GO:0015078|GO:0015991|GO:0033179	NA	NA	NA	NA	NA	NA
1a50a7cb-bc99-4477-9362-34f69cfe8325	pfs1|12257-00001	Pb_790_length_6879_cov_27.4914_ID_1579	73	710	-	129	NA	NA	Eny2_1	Transcription and mRNA export factor ENY2	GO:0000124|GO:0003713|GO:0005643|GO:0006406|GO:0045893	NA	NA	NA	NA	NA	NA
1a647497-39bd-4ca8-a277-39ccc65a0670	pfs1|12127-00001	Pb_76_length_64471_cov_35.4267_ID_151	16195	17340	-	203	NA	NA	RAB1A	Ras-related protein Rab-1A	GO:0003924|GO:0005525|GO:0006184|GO:0006886|GO:0006913|GO:0007165|GO:0005525|GO:0005525|GO:0005622|GO:0007264|GO:0005525|GO:0006184|GO:0007165|GO:0016020|GO:0005525|GO:0007264|GO:0005525|GO:0007264|GO:0015031	NA	NA	NA	NA	NA	NA
1a674574-a29e-46cd-a0c1-9bf316c76ad8	pfs1|3161-00001	Pb_177_length_44230_cov_31.448_ID_353	9470	10631	+	386	NA	NA	NA	NA	NA	NA	Secreted	NA	NA	NA	NA
1a6b1380-d10e-4ab6-8ad1-841de1517b0c	pfs1|13072-00001	Pb_932_length_5513_cov_23.8942_ID_1863	4567	4951	+	127	NA	inside repeat region	TY3B-G_183	Transposon Ty3-G Gag-Pol polyprotein	GO:0003676|GO:0015074	NA	NA	NA	NA	NA	NA
1a6c254e-f238-4f25-8dd5-90078306fb88	pfs1|5207-00001	Pb_237_length_36749_cov_40.5019_ID_473	30099	31005	+	204	NA	NA	Ptpmt1	Phosphatidylglycerophosphatase and protein-tyrosine phosphatase 1	GO:0004725|GO:0016311|GO:0016791|GO:0006470|GO:0008138|GO:0016311|GO:0016791	NA	NA	NA	NA	NA	NA
1a71e24b-efb4-4c90-9bbe-638c405b894a	pfs1|42-00001	Pb_1014_length_4945_cov_51.6822_ID_2027	557	1708	+	360	NA	NA	NA	NA	NA	NA	NA	NA	NA	NA	NA
1a728aab-37ce-47c5-b037-6e2cd1debcdd	pfs1|5000-00001	Pb_22_length_103805_cov_38.7503_ID_43	70097	74172	+	1312	NA	NA	pikD_1	Phosphatidylinositol 4-kinase	GO:0005488|GO:0016772|GO:0016773	NA	NA	NA	NA	NA	NA
1a7beaa7-fafe-430e-8c14-1e5b03b87ea9	pfs1|12423-00001	Pb_80_length_62113_cov_39.3212_ID_159	44661	46671	+	669	NA	NA	NA	NA	NA	NA	NA	NA	NA	NA	NA
1a881b05-56f4-4798-bb56-d8b68bc1642d	pfs1|12388-00001	Pb_803_length_6718_cov_29.5187_ID_1605	4499	6684	+	702	NA	NA	NA	NA	NA	NA	Secreted	WYdomain	11	NA	NA
1a88c5ce-3f5e-4484-ad0c-926662662947	pfs1|280-00001	Pb_106_length_56869_cov_38.5809_ID_211	48030	48606	-	191	NA	NA	NA	NA	NA	NA	NA	NA	NA	NA	NA
1a90348e-a4c8-4f1d-9852-353daf817c85	pfs1|46-00001	Pb_1015_length_4939_cov_209.835_ID_2029	1321	4358	-	535	NA	NA	MIMI_L63	Putative ankyrin repeat protein L63	NA	NA	Secreted	NA	NA	NA	NA
1a968465-79b1-4999-9b9b-b1a1c263c9cd	pfs1|9378-00001	Pb_434_length_16198_cov_46.7087_ID_867	11563	11923	+	119	NA	inside repeat region	POL_10	Polyprotein P3	NA	NA	NA	NA	NA	NA	NA
1a96be51-64e6-4319-b06e-467353ee34a2	pfs1|8824-00001	Pb_39_length_84231_cov_39.6876_ID_77	59134	60238	+	367	NA	NA	DDB_G0278535	Probable serine/threonine-protein kinase DDB_G0278535	GO:0005515	NA	NA	NA	NA	NA	NA
1a98bcd5-9782-4932-b059-06adaa81034e	pfs1|13221-00001	Pb_96_length_57914_cov_39.6032_ID_191	9101	9821	-	239	NA	NA	NA	NA	GO:0035091	NA	NA	NA	NA	NA	NA
1aa1aef8-8deb-4b09-8cc7-b8c3f6eab3be	pfs1|3664-00001	Pb_191_length_42421_cov_25.7469_ID_381	21133	22273	-	356	NA	NA	NA	NA	NA	NA	NA	NA	NA	NA	NA
1aa26214-d74f-4a19-b424-cf9e23e6194b	pfs1|12304-00001	Pb_79_length_62356_cov_36.2814_ID_157	37643	42257	+	1537	NA	NA	NA	NA	NA	NA	NA	NA	NA	NA	NA
1aa4f108-5ef2-4cbc-988b-8bd3a2f68c71	pfs1|9445-00001	Pb_43_length_81713_cov_39.5167_ID_85	62600	63600	+	253	NA	NA	psmA1	Proteasome subunit alpha type-1	GO:0004175|GO:0006511|GO:0019773|GO:0004298|GO:0004298|GO:0005839|GO:0051603	NA	NA	NA	NA	NA	NA
1aa7ef2b-f39a-4805-9fca-070dc465cb27	pfs1|12714-00001	Pb_866_length_6056_cov_35.9027_ID_1731	423	891	+	155	NA	NA	NA	NA	NA	NA	NA	NA	NA	NA	NA
1ab56f26-847e-49ad-b278-7afc015d52ef	pfs1|5031-00001	Pb_230_length_37235_cov_34.0923_ID_459	21204	22670	-	389	NA	NA	NA	NA	NA	NA	NA	NA	NA	NA	NA
1abb1750-6b8e-436f-8b53-d063f15d4be4	pfs1|7605-00001	Pb_3335_length_1118_cov_199.053_ID_6669	90	898	-	243	NA	NA	NA	NA	NA	NA	NA	NA	NA	NA	NA
1abeda02-2cc3-4b2b-8970-3aacc9c55289	pfs1|9376-00001	Pb_434_length_16198_cov_46.7087_ID_867	6665	7265	+	199	NA	NA	NA	NA	NA	NA	NA	NA	NA	NA	NA
1ac0d56a-6abd-4375-a215-75d8771fc5a8	pfs1|11254-00001	Pb_630_length_9735_cov_54.8321_ID_1259	9163	9730	+	188	NA	NA	NA	NA	NA	NA	NA	NA	NA	NA	NA
1acd3885-df8e-414b-90f6-1f7d59338e28	pfs1|6875-00001	Pb_2_length_229436_cov_37.7387_ID_3	122504	123410	-	301	NA	NA	NA	NA	NA	NA	NA	NA	NA	NA	NA
1ad24e24-1e5e-44b4-8eae-066f7202370a	pfs1|11231-00001	Pb_62_length_68922_cov_26.0453_ID_123	10526	10975	+	104	NA	NA	NA	NA	NA	NA	NA	NA	NA	NA	NA
1ad41e87-58be-4af3-b7e0-68d0d90184e2	pfs1|9037-00001	Pb_40_length_84194_cov_36.417_ID_79	52326	53483	-	340	NA	NA	NA	NA	NA	NA	NA	NA	NA	NA	NA
1ad725ab-9052-42ae-afa9-435573e3b321	pfs1|12399-00001	Pb_807_length_6647_cov_24.8905_ID_1613	3515	3890	-	124	NA	inside repeat region	NA	NA	NA	NA	NA	NA	NA	NA	NA
1ae0c5d7-71c3-4efa-ae03-7b4e2724f8f8	pfs1|3481-00001	Pb_1875_length_2284_cov_56.3732_ID_3749	648	1361	+	207	NA	NA	NA	NA	NA	NA	NA	NA	NA	NA	NA
1ae663e1-12dc-4b55-9d5d-198d87944e51	pfs1|4659-00001	Pb_219_length_38386_cov_32.719_ID_437	28979	29531	-	183	NA	inside repeat region	NA	NA	NA	NA	NA	NA	NA	NA	NA
1aef64c8-9aa9-407f-bd34-462c55ad6b00	pfs1|2209-00001	Pb_150_length_48178_cov_37.4742_ID_299	16368	16719	+	116	NA	NA	ATL48	RING-H2 finger protein ATL48	NA	NA	NA	NA	NA	NA	NA
1afaa48c-8243-4fd4-b602-3d6e08876d2a	pfs1|826-00001	Pb_118_length_54198_cov_34.8056_ID_235	4383	5909	+	485	NA	NA	CARS	Cysteine--tRNA ligase, cytoplasmic	GO:0000166|GO:0004812|GO:0005524|GO:0006418	NA	NA	NA	NA	NA	NA
1afb0189-603d-4028-af5a-9d9492506e2f	pfs1|7462-00001	Pb_3271_length_1148_cov_96.0098_ID_6541	219	1130	-	220	NA	inside repeat region	NA	NA	NA	NA	NA	NA	NA	NA	NA
1afb8679-0df9-4681-b40a-f7b0a7ef9206	pfs1|6451-00001	Pb_284_length_31532_cov_32.1222_ID_567	13899	14592	-	230	NA	NA	NA	NA	NA	NA	NA	NA	NA	NA	NA
1afbcaa3-7cd4-4ed3-912e-7c3c4cf8174e	pfs1|9634-00001	Pb_457_length_15231_cov_31.2099_ID_913	7001	7364	+	120	NA	NA	NA	NA	NA	NA	Secreted	NA	NA	TMdomain	1
1b011152-c3a3-41bf-9235-611db5af1431	pfs1|11602-00001	Pb_68_length_66630_cov_31.5136_ID_135	47285	47870	-	194	NA	NA	NACA	Nascent polypeptide-associated complex subunit alpha-like protein	GO:0005515	NA	NA	NA	NA	NA	NA
1b05cc41-14c0-4777-a2dc-be4bc24d008c	pfs1|6068-00001	Pb_26_length_97642_cov_29.5461_ID_51	16536	17487	+	316	NA	NA	NA	NA	NA	NA	NA	NA	NA	NA	NA
1b0976cc-5eaa-40d6-acab-cde255464336	pfs1|5604-00001	Pb_2510_length_1613_cov_243.821_ID_5019	246	672	+	141	NA	inside repeat region	POL_45	Polyprotein P3	NA	NA	NA	NA	NA	NA	NA
1b0b8ced-50d4-46b5-904d-f28f76b9791e	pfs1|11864-00001	Pb_722_length_7806_cov_58.6339_ID_1443	5261	5906	-	214	NA	NA	NA	NA	NA	NA	NA	NA	NA	NA	NA
1b0dd488-0f4b-478b-a1c6-5b590ac21f1c	pfs1|10331-00001	Pb_519_length_12500_cov_37.5794_ID_1037	3135	4392	-	418	NA	NA	ttc4	Tetratricopeptide repeat protein 4 homolog	GO:0005515	EPrGT00080000010691	NA	NA	NA	NA	NA
1b0fd556-584b-4ba6-a9f0-f8a61ad3d8de	pfs1|11679-00001	Pb_6_length_157460_cov_35.5039_ID_11	13995	17211	+	1071	NA	NA	Mtm1_0	Myotubularin	GO:0004725|GO:0016311|GO:0016791	NA	NA	NA	NA	NA	NA
1b103c36-9a78-43e6-b03f-21684de4b463	pfs1|9909-00001	Pb_4810_length_593_cov_28.1288_ID_9619	56	371	-	104	<1kb	NA	NA	NA	NA	NA	NA	NA	NA	NA	NA
1b10edd3-347a-4cfa-9319-f425a8060b77	pfs1|7385-00001	Pb_322_length_24434_cov_28.8193_ID_643	1396	1867	+	156	NA	NA	NA	NA	NA	NA	Secreted	NA	NA	NA	NA
1b10f6af-6ef9-4fd0-a3e4-c9fc375c655b	pfs1|4624-00001	Pb_218_length_38715_cov_38.0944_ID_435	14476	14830	-	87	NA	NA	POLR2K	DNA-directed RNA polymerases I, II, and III subunit RPABC4	GO:0003677|GO:0003899|GO:0006351	NA	NA	NA	NA	NA	NA
1b16b4d0-a475-4769-b28d-fe37af371b01	pfs1|4792-00001	Pb_222_length_38198_cov_2.64259_ID_443	23772	26057	+	739	NA	NA	nuoC	NADH-quinone oxidoreductase subunit C/D	GO:0008137|GO:0055114|GO:0016491|GO:0055114|GO:0016651|GO:0048038|GO:0051287|GO:0055114|GO:0016651|GO:0055114|GO:0030964|GO:0050136|GO:0055114	NA	NA	NA	NA	NA	NA
1b1865d8-fdd1-41ce-b645-145db38830d4	pfs1|3811-00001	Pb_1971_length_2168_cov_21.3444_ID_3941	7	452	+	130	NA	inside repeat region	NA	NA	NA	NA	NA	NA	NA	NA	NA
1b1ad58f-cd64-4530-b28d-6edf952c9cf6	pfs1|7644-00001	Pb_335_length_23134_cov_24.3848_ID_669	6	1116	+	283	NA	inside repeat region	Tf2-9_94	Transposon Tf2-9 polyprotein	NA	NA	NA	NA	NA	NA	NA
1b1afa19-3c51-4417-abdd-c49a3997249e	pfs1|5880-00001	Pb_262_length_33916_cov_38.6275_ID_523	217	625	+	135	NA	NA	NA	NA	NA	NA	NA	NA	NA	NA	NA
1b23185d-0d7c-47b8-af34-fe06277b07bf	pfs1|1389-00001	Pb_130_length_51700_cov_37.4791_ID_259	32851	33727	+	226	NA	NA	VHA-E1_0	V-type proton ATPase subunit E1	GO:0015991|GO:0033178|GO:0046961	NA	NA	NA	NA	NA	NA
1b25ff83-3c7a-460d-958a-e94af15ff0ff	pfs1|2516-00001	Pb_15_length_117503_cov_31.0265_ID_29	3449	4604	+	384	NA	NA	NA	NA	GO:0035091	NA	NA	NA	NA	NA	NA
1b2b75ab-8bd7-4de6-8879-9b96f0fe1bc3	pfs1|1314-00001	Pb_12_length_119400_cov_36.9367_ID_23	16540	17302	+	195	NA	NA	NA	NA	NA	NA	NA	NA	NA	NA	NA
1b2d7355-9181-49de-b666-fea04bd184a5	pfs1|6180-00001	Pb_2741_length_1449_cov_306.576_ID_5481	29	941	+	303	NA	inside repeat region	TY3B-I_65	Transposon Ty3-I Gag-Pol polyprotein	GO:0003676|GO:0015074	NA	NA	NA	NA	NA	NA
1b30dd76-4765-4e55-acdc-8a9dcb995d71	pfs1|1930-00001	Pb_144_length_49187_cov_39.0328_ID_287	20812	24541	+	1242	NA	NA	Sympk	Symplekin	NA	NA	NA	NA	NA	NA	NA
1b484982-ed1d-47cd-a114-f23a388f30be	pfs1|12533-00001	Pb_82_length_60532_cov_49.3479_ID_163	42604	43523	-	284	NA	NA	EEF1AKMT3_0	EEF1A lysine methyltransferase 3	NA	NA	NA	NA	NA	NA	NA
1b4fdd6e-6e57-440c-b19f-713cc6c2d8b8	pfs1|10848-00001	Pb_57_length_72243_cov_34.5324_ID_113	53913	54530	-	176	NA	NA	NA	NA	NA	NA	Secreted	NA	NA	NA	NA
1b50af68-f20c-462c-8b1a-7d7da9dcec29	pfs1|4503-00001	Pb_2140_length_1963_cov_180.94_ID_4279	1422	1872	-	149	NA	NA	NA	NA	NA	NA	NA	NA	NA	NA	NA
1b597878-81d7-47be-aa7d-99976e855d31	pfs1|11627-00001	Pb_695_length_8368_cov_27.8378_ID_1389	190	868	+	225	NA	inside repeat region	GIP_20	Copia protein	GO:0003676|GO:0008270	NA	NA	NA	NA	NA	NA
1b7cacd9-eccc-48d1-9d6e-bd4ee5ba309f	pfs1|9254-00001	Pb_425_length_16565_cov_79.2741_ID_849	5854	6241	-	128	NA	inside repeat region	NA	NA	NA	NA	NA	NA	NA	NA	NA
1b7f33bb-1ee4-4197-9d8c-c1c8dfe8c142	pfs1|6798-00001	Pb_29_length_92859_cov_37.5794_ID_57	12473	14573	-	699	NA	NA	MTP8	Metal tolerance protein 8	GO:0006812|GO:0008324|GO:0016021|GO:0055085	NA	NA	NA	NA	NA	NA
1b85787c-a7c7-4890-9c6d-08027d0a046b	pfs1|4707-00001	Pb_21_length_105605_cov_37.6269_ID_41	99089	100193	+	367	NA	NA	dlpA	Protein DlpA	GO:0003677	NA	NA	NA	NA	NA	NA
1b860338-da31-4742-9e20-1719833448db	pfs1|2710-00001	Pb_164_length_46110_cov_43.2567_ID_327	12255	14025	-	355	NA	NA	RRAGC	Ras-related GTP-binding protein C	GO:0005525|GO:0005634|GO:0005737	NA	NA	NA	NA	NA	NA
1b95ee71-9d0b-49e8-ace5-2ac0c2fd2a9a	pfs1|9210-00001	Pb_4212_length_777_cov_129.474_ID_8423	71	419	+	115	<1kb	inside repeat region	NA	NA	NA	NA	NA	NA	NA	NA	NA
1b97a974-ca10-4ecf-a68e-2bfd622ae1ac	pfs1|9232-00001	Pb_423_length_16714_cov_29.9732_ID_845	1852	2958	+	340	NA	NA	ATP10	Mitochondrial ATPase complex subunit ATP10	GO:0032592	NA	NA	NA	NA	NA	NA
1ba31b75-0e20-4e79-a50a-82b9a809e1fd	pfs1|183-00001	Pb_1048_length_4735_cov_71.4197_ID_2095	210	2426	+	689	NA	inside repeat region	TY3B-G_65	Transposon Ty3-G Gag-Pol polyprotein	GO:0003676|GO:0015074	NA	NA	NA	NA	NA	NA
1ba36e38-aeec-4f1f-bfae-756520bb2536	pfs1|8641-00001	Pb_389_length_19604_cov_35.7146_ID_777	6	1114	-	348	NA	NA	NA	NA	NA	NA	NA	NA	NA	NA	NA
1baf0ea0-f1fb-4998-ae9a-8268954baff0	pfs1|10784-00001	Pb_570_length_11214_cov_39.6909_ID_1139	7721	9229	-	457	NA	NA	NA	NA	NA	NA	NA	NA	NA	NA	NA
1bb41204-8cc3-43e2-8693-15572d14b2e1	pfs1|7455-00001	Pb_326_length_23992_cov_31.1599_ID_651	5651	7976	-	646	NA	NA	NA	NA	NA	NA	NA	NA	NA	NA	NA
1bbc2ce6-b7ff-4c6a-9059-88da40007cd3	pfs1|4056-00001	Pb_1_length_310098_cov_37.1603_ID_1	243808	245504	-	312	NA	NA	SETD9	SET domain-containing protein 9	NA	NA	NA	NA	NA	NA	NA
1bc59c1b-de1f-46df-bf7d-12f6ad866577	pfs1|1631-00001	Pb_1372_length_3362_cov_31.9604_ID_2743	2197	3357	+	346	NA	inside repeat region	TY3B-G_90	Transposon Ty3-G Gag-Pol polyprotein	GO:0003676|GO:0015074	NA	NA	NA	NA	NA	NA
1bc6a00f-bb50-4fee-a004-3c0475c34313	pfs1|113-00001	Pb_102_length_57125_cov_33.2355_ID_203	25248	25618	+	67	NA	NA	QCR6	Cytochrome b-c1 complex subunit 6	GO:0006122|GO:0008121	NA	NA	NA	NA	NA	NA
1bc9ceef-4f7c-4ca5-98c3-7bca0d472a8f	pfs1|643-00001	Pb_1141_length_4164_cov_31.8856_ID_2281	1547	2051	+	143	NA	inside repeat region	Tf2-8_32	Transposon Tf2-8 polyprotein	GO:0003676	NA	NA	NA	NA	NA	NA
1bcd8825-aeaf-4536-9413-4e17e907bdad	pfs1|11061-00001	Pb_6015_length_270_cov_137.874_ID_12029	28	259	+	76	<1kb	NA	NA	NA	NA	NA	NA	NA	NA	NA	NA
1bd2170e-9eec-4cf1-b8d6-ba8de850d8cd	pfs1|9902-00001	Pb_480_length_14382_cov_37.3858_ID_959	1753	2071	-	105	NA	NA	NA	NA	NA	NA	NA	NA	NA	NA	NA
1be3719a-51e0-4ff6-850a-fb4bb2406208	pfs1|1407-00001	Pb_1316_length_3521_cov_26.6417_ID_2631	2633	3468	+	241	NA	inside repeat region	AtMg00810_0	Uncharacterized mitochondrial protein AtMg00810	NA	NA	NA	NA	NA	NA	NA
1be4f3e3-a3c6-4449-928e-0b08bc0d1006	pfs1|2668-00001	Pb_1638_length_2683_cov_37.0356_ID_3275	394	1162	+	255	NA	NA	NA	NA	NA	NA	NA	NA	NA	NA	NA
1be53f52-389e-442e-9b86-79eda7e4e203	pfs1|5849-00001	Pb_260_length_34418_cov_36.3538_ID_519	30970	32867	-	574	NA	NA	DDB_G0285495	Putative uncharacterized protein DDB_G0285495	NA	NA	NA	NA	NA	NA	NA
1be7226f-d0de-40ed-bea2-cd4a23b0b794	pfs1|11965-00001	Pb_73_length_64877_cov_33.0663_ID_145	50466	50919	+	150	NA	NA	SODCC	Superoxide dismutase [Cu-Zn]	GO:0006801|GO:0046872|GO:0055114	NA	NA	NA	NA	NA	NA
1bf0f913-c94c-43e4-ad66-c9f4ace0c773	pfs1|2683-00001	Pb_163_length_46207_cov_29.2598_ID_325	36540	38368	+	453	NA	NA	CSN4	COP9 signalosome complex subunit 4	GO:0005515	NA	NA	NA	NA	NA	NA
1bf10a05-a3df-47b8-8e18-9db0176bd22a	pfs1|6337-00001	Pb_27_length_94143_cov_35.7418_ID_53	61649	63980	-	726	NA	NA	HI_1586	Uncharacterized protein HI_1586	GO:0016021	NA	Secreted	NA	NA	TMdomain	11
1bf816a6-1bb6-4b86-8335-e6bf8896f4fb	pfs1|7506-00001	Pb_3298_length_1131_cov_183.048_ID_6595	363	1082	-	213	NA	inside repeat region	NA	NA	NA	NA	NA	NA	NA	NA	NA
1bfe331f-37d1-4776-ab20-9bc33a667574	pfs1|10147-00001	Pb_4_length_175690_cov_33.1881_ID_7	92870	93407	+	178	NA	NA	NA	NA	NA	NA	NA	NA	NA	NA	NA
1c01660c-d8e9-4d67-8e52-ac640d6dd088	pfs1|7454-00001	Pb_3269_length_1149_cov_28.2564_ID_6537	478	805	-	108	NA	inside repeat region	Nynrin_1	Protein NYNRIN	NA	NA	NA	NA	NA	NA	NA
1c0f4cde-4779-4255-9e64-8bd3583cd7b0	pfs1|4859-00001	Pb_225_length_37657_cov_37.4041_ID_449	15428	17744	+	771	NA	NA	NA	NA	NA	NA	NA	NA	NA	NA	NA
1c21b907-3d58-4aba-8017-56e7a027a117	pfs1|2553-00003	Pb_15_length_117503_cov_31.0265_ID_29	99842	100472	-	161	NA	NA	NA	NA	NA	NA	NA	NA	NA	NA	NA
1c27914f-87d7-4b1f-82a6-75f6968a9936	pfs1|3665-00001	Pb_191_length_42421_cov_25.7469_ID_381	23239	26251	+	1003	NA	NA	gcvP	Glycine dehydrogenase (decarboxylating)	GO:0003824|GO:0030170|GO:0004375|GO:0006544|GO:0055114|GO:0004375|GO:0006546|GO:0055114	NA	NA	NA	NA	NA	NA
1c2a80b5-b503-4aee-a15f-fd154a9c9b55	pfs1|1435-00001	Pb_131_length_51700_cov_36.7367_ID_261	43406	45376	-	576	NA	NA	NA	NA	GO:0005515	NA	NA	NA	NA	NA	NA
1c2d0d2f-a03b-4bd8-a7e6-2e4865189a89	pfs1|12650-00001	Pb_84_length_60337_cov_32.8476_ID_167	56624	58286	-	553	NA	NA	ASNS	Asparagine synthetase [glutamine-hydrolyzing]	GO:0004066|GO:0006529|GO:0008152	NA	NA	NA	NA	NA	NA
1c2e65e9-5ae5-41e9-ace4-7bc822fca039	pfs1|7742-00001	Pb_33_length_89679_cov_36.1607_ID_65	74693	76022	-	442	NA	NA	NA	NA	NA	NA	NA	NA	NA	NA	NA
1c301c2c-2df3-4cb9-9f83-20ea4690f2e3	pfs1|2782-00001	Pb_166_length_45456_cov_35.1881_ID_331	43738	44302	-	187	NA	inside repeat region	pol_582	Retrovirus-related Pol polyprotein from transposon opus	NA	NA	NA	NA	NA	NA	NA
1c307130-e0bb-4f86-a1d7-144be2075832	pfs1|2354-00001	Pb_1556_length_2855_cov_46.7408_ID_3111	312	936	-	207	NA	inside repeat region	NA	NA	NA	NA	NA	NA	NA	NA	NA
1c3bb88f-b4eb-4ea0-a787-d2fcf97e4e86	pfs1|11879-00001	Pb_728_length_7572_cov_72.8394_ID_1455	2601	4326	-	574	NA	NA	ALG8	Probable dolichyl pyrophosphate Glc1Man9GlcNAc2 alpha-1,3-glucosyltransferase	GO:0005789|GO:0016758	NA	NA	NA	NA	NA	NA
1c3be2f0-f7c1-453c-a766-ddfb05d46e5b	pfs1|4615-00001	Pb_2186_length_1926_cov_121.401_ID_4371	1016	1367	-	116	NA	NA	NA	NA	NA	NA	NA	NA	NA	NA	NA
1c3d476f-64da-4305-8111-ca167513a73f	pfs1|321-00001	Pb_1082_length_4530_cov_49.0677_ID_2163	971	1647	-	203	NA	inside repeat region	TY3B-I_59	Transposon Ty3-I Gag-Pol polyprotein	GO:0003676|GO:0015074	NA	NA	NA	NA	NA	NA
1c3d80f4-87c1-4d95-87be-002cdde40d36	pfs1|9532-00001	Pb_4480_length_683_cov_19.0198_ID_8959	9	630	+	125	<1kb	inside repeat region	NA	NA	NA	NA	NA	NA	NA	NA	NA
1c490e91-41d7-47b4-b9e5-5d6bc3346887	pfs1|7990-00001	Pb_3521_length_1045_cov_85.1394_ID_7041	352	882	-	136	NA	inside repeat region	NA	NA	NA	NA	NA	NA	NA	NA	NA
1c4bdec3-2b61-4cdf-95c9-19816f3ca39d	pfs1|12351-00001	Pb_7_length_145100_cov_37.9078_ID_13	84567	86500	+	491	NA	NA	CAT9	Cationic amino acid transporter 9, chloroplastic	GO:0003333|GO:0015171|GO:0016020	NA	NA	NA	NA	NA	NA
1c4d7f2b-9dc1-4491-8c82-5463a351684c	pfs1|9188-00001	Pb_41_length_82994_cov_35.3195_ID_81	51917	52914	+	259	NA	NA	MED7B	Mediator of RNA polymerase II transcription subunit 7b	GO:0001104|GO:0006357|GO:0016592	NA	NA	NA	NA	NA	NA
1c5678a8-6bb9-4b6a-ac99-5be3d43ebdfb	pfs1|7940-00001	Pb_34_length_89277_cov_35.6611_ID_67	49174	50563	+	462	NA	NA	gdi1	Probable secretory pathway GDP dissociation inhibitor 1	GO:0005093|GO:0015031	NA	NA	NA	NA	NA	NA
1c57639f-a990-42e1-9496-a8583a4b41e3	pfs1|2557-00001	Pb_15_length_117503_cov_31.0265_ID_29	103754	105492	-	339	NA	NA	NA	NA	GO:0018024	NA	NA	NA	NA	NA	NA
1c577cc9-6b9d-4cd5-ae53-08822be8fcd5	pfs1|4642-00001	Pb_2196_length_1915_cov_21.6443_ID_4391	134	1485	+	358	NA	inside repeat region	NA	NA	GO:0003676|GO:0015074	NA	NA	NA	NA	NA	NA
1c581efa-335a-4195-b343-4c8eab915df0	pfs1|11628-00001	Pb_695_length_8368_cov_27.8378_ID_1389	878	3579	+	669	NA	inside repeat region	GIP_27	Copia protein	NA	NA	NA	NA	NA	NA	NA
1c5ee9b3-80c4-4146-9639-c74e4308a8e2	pfs1|12975-00001	Pb_90_length_58977_cov_35.9829_ID_179	38325	39271	-	231	NA	NA	NA	NA	NA	NA	NA	NA	NA	NA	NA
1c618714-b395-410f-aa9c-438a059558c9	pfs1|5836-00001	Pb_2607_length_1545_cov_430.41_ID_5213	47	968	+	306	NA	inside repeat region	TY3B-G_94	Transposon Ty3-G Gag-Pol polyprotein	GO:0003676|GO:0015074	NA	NA	NA	NA	NA	NA
1c61bdf1-9e94-4587-9cdb-2aa6a5cdfd41	pfs1|11800-00001	Pb_70_length_66023_cov_38.2337_ID_139	64460	65684	-	407	NA	inside repeat region	NA	NA	NA	NA	Secreted	NA	NA	NA	NA
1c6c5fdf-89d4-40f2-b906-d46ee9da218a	pfs1|11792-00001	Pb_70_length_66023_cov_38.2337_ID_139	44586	45187	-	175	NA	NA	NA	NA	NA	NA	NA	NA	NA	NA	NA
1c6e4cc1-4643-422e-982a-e803af29881d	pfs1|6189-00001	Pb_274_length_32538_cov_32.7438_ID_547	6118	6676	-	119	NA	NA	NA	NA	GO:0005515	NA	NA	NA	NA	NA	NA
1c73fed7-0479-4a6b-b4df-4db862987cf7	pfs1|6531-00001	Pb_288_length_31367_cov_28.7424_ID_575	5084	7529	+	739	NA	NA	DDB_G0283397	Probable tyrosine-protein kinase DDB_G0283397	GO:0004672|GO:0005524|GO:0006468|GO:0004672|GO:0006468|GO:0016772	NA	Secreted	NA	NA	TMdomain	1
1c801ae5-21f6-40ef-95dd-9c987747700a	pfs1|10885-00001	Pb_587_length_10642_cov_24.0081_ID_1173	8015	10532	-	651	NA	inside repeat region	POLX_206	Retrovirus-related Pol polyprotein from transposon TNT 1-94	GO:0003676|GO:0015074	NA	NA	NA	NA	NA	NA
1c80a666-8e8c-4863-bdb9-a9eb49ee490a	pfs1|10256-00001	Pb_50_length_78522_cov_31.5953_ID_99	39209	40097	-	295	NA	NA	NA	NA	NA	NA	NA	NA	NA	NA	NA
1c8623f6-ffa0-434a-8234-8e9258129070	pfs1|6279-00001	Pb_278_length_31990_cov_26.9323_ID_555	7910	8657	+	248	NA	NA	NA	NA	NA	NA	NA	NA	NA	NA	NA
1c93b703-d11d-4dc9-ace7-90691e98def4	pfs1|3415-00001	Pb_184_length_43014_cov_37.8291_ID_367	34936	38804	-	1264	NA	NA	TPS6	Alpha,alpha-trehalose-phosphate synthase [UDP-forming] 6	GO:0003824|GO:0005992|GO:0030246|GO:2001070	NA	NA	NA	NA	NA	NA
1ca2aa7c-306c-491e-8295-0a41615793b8	pfs1|12524-00001	Pb_82_length_60532_cov_49.3479_ID_163	21348	23027	+	471	NA	NA	NA	NA	GO:0005515	NA	NA	NA	NA	NA	NA
1ca7d8f3-0209-44b8-b29d-7a457d087474	pfs1|5453-00001	Pb_2469_length_1636_cov_26.0199_ID_4937	440	980	-	179	NA	inside repeat region	NA	NA	NA	NA	NA	NA	NA	NA	NA
1ca88d6b-0ee4-4ae7-af47-ddf7d212b664	pfs1|2863-00001	Pb_169_length_45393_cov_28.9777_ID_337	6189	7566	-	458	NA	NA	NA	NA	NA	NA	NA	NA	NA	NA	NA
1caac94a-a522-4ae4-8ba9-5ae1955a32d3	pfs1|4219-00001	Pb_2055_length_2067_cov_42.0789_ID_4109	747	1797	+	334	NA	inside repeat region	NA	NA	GO:0003676|GO:0008270	NA	NA	NA	NA	NA	NA
1caf236a-86c9-4a74-89ee-84b4af882692	pfs1|2702-00001	Pb_1649_length_2660_cov_30.8752_ID_3297	1885	2305	+	139	NA	inside repeat region	ORF_20	Enzymatic polyprotein	NA	NA	NA	NA	NA	NA	NA
1cb09c96-120c-48f2-b104-afc3f0e90022	pfs1|1973-00001	Pb_1461_length_3105_cov_117.525_ID_2921	2712	3081	-	122	NA	inside repeat region	NA	NA	NA	NA	NA	NA	NA	NA	NA
1cb652c1-ebf7-409b-9ecb-5fba566f945f	pfs1|8103-00001	Pb_359_length_21459_cov_41.2036_ID_717	927	5032	+	1339	NA	NA	TIO	Serine/threonine-protein kinase TIO	GO:0004672|GO:0005524|GO:0006468|GO:0004672|GO:0006468|GO:0005488|GO:0005524|GO:0016772	NA	NA	NA	NA	NA	NA
1cb93e42-c2bf-40e9-bfde-40b6be15bcf8	pfs1|1036-00001	Pb_122_length_52720_cov_33.3721_ID_243	43231	44215	+	327	NA	NA	NA	NA	NA	NA	NA	NA	NA	NA	NA
1cb961a8-a278-4587-851c-6924d271bd2f	pfs1|8632-00001	Pb_388_length_19668_cov_27.068_ID_775	6864	11616	+	1583	NA	NA	taf1	Transcription initiation factor TFIID subunit 1	GO:0005515	NA	NA	NA	NA	NA	NA
1cc25eb2-9292-45d1-92c9-56b444495429	pfs1|10170-00001	Pb_4_length_175690_cov_33.1881_ID_7	156822	163355	+	2103	NA	NA	CHD8	Chromodomain-helicase-DNA-binding protein 8	GO:0003677|GO:0003677|GO:0005524|GO:0003700|GO:0006355|GO:0005515|GO:0005515|GO:0008270|GO:0005524|GO:0005634|GO:0006355|GO:0016818	NA	NA	NA	NA	NA	NA
1cc7d516-5cec-4f28-b8ab-ae81ce0118de	pfs1|5442-00001	Pb_245_length_36170_cov_42.133_ID_489	26190	26490	+	99	NA	NA	NA	NA	NA	NA	NA	NA	NA	NA	NA
1ccf34a3-4767-425e-ba87-622b5cb0ebbb	pfs1|13441-00001	Pb_9_length_129813_cov_37.8051_ID_17	85438	86461	+	340	NA	NA	At5g66720_1	Probable protein phosphatase 2C 80	GO:0003824	NA	NA	NA	NA	NA	NA
1cd1a910-4448-4d6c-af05-5d2254933476	pfs1|12260-00001	Pb_791_length_6876_cov_23.2279_ID_1581	2092	2581	+	162	NA	NA	NA	NA	NA	NA	NA	NA	NA	NA	NA
1cd285b0-97fe-4d59-b775-9050a214fae6	pfs1|9828-00001	Pb_473_length_14554_cov_28.8746_ID_945	7436	10326	+	884	NA	NA	pkgB_5	Protein kinase 2	GO:0004672|GO:0005524|GO:0006468|GO:0004672|GO:0006468|GO:0004674|GO:0005524|GO:0006468|GO:0005524|GO:0016772	NA	NA	NA	NA	NA	NA
1cd506a0-9d2f-46bc-b6f2-8f5d624fcf98	pfs1|7412-00001	Pb_3244_length_1163_cov_63.1236_ID_6487	306	1063	+	232	NA	inside repeat region	NA	NA	NA	NA	NA	NA	NA	NA	NA
1cd8c536-07e3-4222-870d-77fbcec9ce84	pfs1|5112-00001	Pb_2346_length_1746_cov_108.582_ID_4691	6	927	+	306	NA	inside repeat region	NA	NA	NA	NA	NA	NA	NA	NA	NA
1ce2b893-e2e0-47ca-afbe-5016b029eef6	pfs1|2250-00001	Pb_151_length_47999_cov_36.9803_ID_301	41914	43189	+	424	NA	NA	Acp5_1	Tartrate-resistant acid phosphatase type 5	NA	NA	Secreted	NA	NA	NA	NA
1ceb9144-85ad-4763-87e8-3ae70c13285a	pfs1|9942-00001	Pb_484_length_14080_cov_36.1879_ID_967	11692	12102	-	113	NA	inside repeat region	NA	NA	NA	NA	NA	NA	NA	NA	NA
1ceeead0-3539-4ee8-b765-a0d2448848df	pfs1|12895-00001	Pb_8_length_143205_cov_37.8924_ID_15	29705	31432	-	548	NA	NA	utp7	Probable U3 small nucleolar RNA-associated protein 7	GO:0005515	EPrGT00050000003390	NA	NA	NA	NA	NA
1cef9afb-c421-4b10-bea6-6e804b2bebae	pfs1|7443-00001	Pb_325_length_24130_cov_42.2384_ID_649	18370	19473	-	297	NA	NA	Dnajc9	DnaJ homolog subfamily C member 9	NA	NA	NA	NA	NA	NA	NA
1cf44faa-1fb6-4d22-8c21-80967d3fb252	pfs1|445-00001	Pb_10_length_122925_cov_30.5206_ID_19	93705	94331	-	135	NA	NA	NA	NA	NA	NA	NA	NA	NA	NA	NA
1cff5191-e768-4584-a5b8-ea5309a11513	pfs1|2558-00001	Pb_15_length_117503_cov_31.0265_ID_29	105743	110196	+	1366	NA	NA	Tbcd	Tubulin-specific chaperone D	GO:0005488|GO:0005515	NA	NA	NA	NA	NA	NA
1d0bf6ef-0598-44c9-a8b8-8628b6c72495	pfs1|1612-00001	Pb_136_length_50605_cov_35.75_ID_271	25300	26101	+	266	NA	NA	SPAC630.10	25S rRNA adenine-N(1) methyltransferase	GO:0016433	NA	NA	NA	NA	NA	NA
1d10e2ab-9422-4414-854c-678628540344	pfs1|10732-00001	Pb_565_length_11479_cov_36.3394_ID_1129	10065	11373	+	435	NA	inside repeat region	NA	NA	NA	NA	NA	NA	NA	NA	NA
1d1a5c61-8f55-4c83-afb1-242f1c3a5f07	pfs1|7099-00002	Pb_30_length_92094_cov_35.9065_ID_59	6538	8080	-	513	NA	NA	BGLU32	Beta-glucosidase 32	GO:0004553|GO:0005975|GO:0005975	NA	Secreted	NA	NA	NA	NA
1d1d312b-577b-4bbc-826e-f20cd3bc08fa	pfs1|12996-00001	Pb_915_length_5600_cov_24.3161_ID_1829	3482	4196	-	237	NA	NA	NA	NA	NA	NA	NA	NA	NA	NA	NA
1d2247ef-ac1a-4f9f-8c02-4d3de57635b3	pfs1|12315-00001	Pb_7_length_145100_cov_37.9078_ID_13	7797	13242	+	1814	NA	NA	PLD	Phospholipase D	GO:0003824|GO:0008152	NA	NA	NA	NA	NA	NA
1d24429e-d616-4155-8e99-3ca7264ff9f7	pfs1|13321-00001	Pb_98_length_57655_cov_40.4737_ID_195	4674	5640	-	264	NA	NA	RPN12A	26S proteasome non-ATPase regulatory subunit 8 homolog A	NA	NA	NA	NA	NA	NA	NA
1d2a4d14-02d0-4721-b1f5-ce2ec91fc8f7	pfs1|4287-00001	Pb_207_length_40213_cov_38.7671_ID_413	20102	24044	-	1313	NA	NA	Recql4	ATP-dependent DNA helicase Q4	GO:0003676|GO:0005524|GO:0006310|GO:0008026|GO:0008270	NA	NA	NA	NA	NA	NA
1d3138f3-fa5e-406b-ae8a-495207e2afe7	pfs1|2022-00001	Pb_147_length_48770_cov_35.4229_ID_293	3504	4986	+	493	NA	NA	Nop58	Nucleolar protein 58	NA	NA	NA	NA	NA	NA	NA
1d31461d-4baf-4858-923f-ac759bb1a1d1	pfs1|9438-00001	Pb_43_length_81713_cov_39.5167_ID_85	22781	23864	-	360	NA	NA	XBOS34_1	Probable E3 ubiquitin-protein ligase XBOS34	GO:0005515	NA	NA	NA	NA	NA	NA
1d329f13-fee6-410c-96da-3e29b290d00f	pfs1|11006-00001	Pb_5_length_158301_cov_37.5637_ID_9	42484	43189	+	234	NA	NA	ykwD_0	Uncharacterized protein YkwD	NA	NA	Secreted	NA	NA	NA	NA
1d3d873d-9947-4ed3-a840-e927a3010703	pfs1|7174-00001	Pb_311_length_26637_cov_30.4364_ID_621	10897	12316	-	472	NA	NA	NA	NA	NA	NA	NA	NA	NA	NA	NA
1d3e2832-0fa0-4e8d-8efd-a2abb7bb4ac4	pfs1|1155-00001	Pb_1260_length_3744_cov_43.6453_ID_2519	1030	3037	+	668	NA	NA	HSP70_0	Heat shock 70 kDa protein	NA	NA	NA	NA	NA	NA	NA
1d4941cf-a535-4efe-aad7-e3eb5b524d79	pfs1|12547-00001	Pb_831_length_6372_cov_65.9883_ID_1661	4035	5106	-	356	NA	inside repeat region	NA	NA	NA	NA	NA	NA	NA	NA	NA
1d4c3a97-b671-4cbe-825c-fe853209ff6c	pfs1|12847-00001	Pb_892_length_5816_cov_26.6203_ID_1783	4349	5014	-	196	NA	NA	NA	NA	NA	NA	NA	NA	NA	NA	NA
1d4c5bc6-322f-44f1-8a5f-d7d09495ebfa	pfs1|10935-00001	Pb_591_length_10478_cov_76.696_ID_1181	10023	10272	-	82	NA	NA	NA	NA	NA	NA	NA	NA	NA	NA	NA
1d4dd0f0-b144-4040-b6c3-fe8f18629d29	pfs1|4944-00001	Pb_228_length_37503_cov_39.9232_ID_455	32844	34614	-	516	NA	NA	dph2	2-(3-amino-3-carboxypropyl)histidine synthase subunit 2	GO:0017183	NA	NA	NA	NA	NA	NA
1d4f2bf8-977a-40e2-8e82-cba9af162a71	pfs1|3076-00001	Pb_174_length_45003_cov_28.2633_ID_347	22785	23652	+	288	NA	inside repeat region	pol_16	Retrovirus-related Pol polyprotein from transposon opus	NA	NA	NA	NA	NA	NA	NA
1d67e1ed-b8a7-4e7d-be7a-44e5151ab184	pfs1|3731-00001	Pb_1946_length_2195_cov_386.291_ID_3891	1463	1787	-	107	NA	inside repeat region	NA	NA	NA	NA	NA	NA	NA	NA	NA
1d6a7007-7ceb-4bfa-a2ed-ab590bffa930	pfs1|7381-00001	Pb_3226_length_1173_cov_462.648_ID_6451	80	988	-	254	NA	inside repeat region	pol_551	Retrovirus-related Pol polyprotein from transposon opus	NA	NA	NA	NA	NA	NA	NA
1d73ac7a-5cef-493a-aff8-0242d9c874ba	pfs1|2868-00001	Pb_169_length_45393_cov_28.9777_ID_337	16300	16561	+	86	NA	NA	NA	NA	NA	NA	NA	NA	NA	NA	NA
1d7a6544-1079-4497-8060-72e3bf001021	pfs1|12296-00001	Pb_79_length_62356_cov_36.2814_ID_157	15748	22228	+	2051	NA	NA	UBR2	E3 ubiquitin-protein ligase UBR2	GO:0008270	NA	NA	NA	NA	NA	NA
1d8012b4-acd5-41bb-8256-2acfdeb93a55	pfs1|9448-00001	Pb_43_length_81713_cov_39.5167_ID_85	70074	73800	+	1241	NA	NA	Pi4kb	Phosphatidylinositol 4-kinase beta	GO:0016772|GO:0016773	NA	NA	NA	NA	NA	NA
1d839fd5-e957-42fb-9ff1-aa4edc4e56bc	pfs1|2675-00001	Pb_163_length_46207_cov_29.2598_ID_325	16314	17758	-	451	NA	NA	gbsB	Alcohol dehydrogenase	GO:0016491|GO:0046872|GO:0055114	NA	NA	NA	NA	NA	NA
1d85e040-9ace-47a1-b3da-55e4d06cd255	pfs1|12722-00002	Pb_869_length_6034_cov_40.2837_ID_1737	3932	5453	+	506	NA	NA	NA	NA	NA	NA	NA	WYdomain	4	NA	NA
1d8774cf-fe16-4db4-bb11-09b55ab7fbef	pfs1|10844-00001	Pb_57_length_72243_cov_34.5324_ID_113	42191	44399	+	731	NA	NA	gluA_0	Lysosomal beta glucosidase	GO:0004553|GO:0005975	NA	NA	NA	NA	NA	NA
1d89d127-7e74-48b1-8f80-022ece8699e2	pfs1|6960-00001	Pb_3021_length_1281_cov_194.029_ID_6041	847	1201	-	117	NA	inside repeat region	NA	NA	NA	NA	NA	NA	NA	NA	NA
1d912f60-e354-4dbc-9244-4ce9b5631f0f	pfs1|2877-00001	Pb_169_length_45393_cov_28.9777_ID_337	28751	32258	+	1036	NA	NA	VPS41	Vacuolar protein sorting-associated protein 41 homolog	GO:0005515|GO:0005515|GO:0008270|GO:0006886|GO:0016192	NA	NA	NA	NA	NA	NA
1d93dca1-1003-445e-9b1f-b5dbeb9bb0fa	pfs1|5614-00001	Pb_2517_length_1608_cov_32.4436_ID_5033	97	1216	+	372	NA	NA	NA	NA	NA	NA	NA	NA	NA	NA	NA
1d994c0d-54f7-4d4b-b8b6-faf43ec3bfd1	pfs1|4010-00001	Pb_1_length_310098_cov_37.1603_ID_1	138769	139358	-	116	NA	NA	ATG8	Autophagy-related protein 8	NA	NA	NA	NA	NA	NA	NA
1da36fc2-5daa-49ef-80b5-0d073f138f2a	pfs1|6835-00001	Pb_2_length_229436_cov_37.7387_ID_3	9224	10328	+	367	NA	NA	NA	NA	NA	NA	NA	NA	NA	NA	NA
1daefd6b-0b49-45d5-b908-bcf9795e096c	pfs1|3066-00001	Pb_1748_length_2489_cov_63.185_ID_3495	197	2484	-	599	NA	inside repeat region	TY3B-I_14	Transposon Ty3-I Gag-Pol polyprotein	GO:0003676|GO:0015074	NA	NA	NA	NA	NA	NA
1db89b2a-ac4a-4215-8633-0a9585ef8f95	pfs1|3872-00001	Pb_1997_length_2130_cov_42.638_ID_3993	973	1678	+	234	NA	inside repeat region	NA	NA	NA	NA	NA	NA	NA	NA	NA
1dbb423c-5ff1-4b01-8e48-401ed9985df2	pfs1|12685-00001	Pb_85_length_60007_cov_37.6894_ID_169	12901	14917	-	671	NA	NA	glnS	Probable glutamine--tRNA ligase	GO:0000166|GO:0004812|GO:0005524|GO:0005737|GO:0006418|GO:0000166|GO:0004812|GO:0005524|GO:0006418|GO:0000166|GO:0004819|GO:0005524|GO:0005737|GO:0006425|GO:0005524|GO:0016876|GO:0043039|GO:0006412	NA	NA	NA	NA	NA	NA
1dc0a206-3dfd-498b-9266-2ce12c600705	pfs1|5051-00001	Pb_231_length_37225_cov_34.9475_ID_461	11292	12636	-	447	NA	NA	mppA2	Mitochondrial-processing peptidase subunit alpha-2	GO:0003824|GO:0046872|GO:0046872	NA	NA	NA	NA	NA	NA
1dc3b35c-51bc-4e84-9aa6-f799a316a0fe	pfs1|4645-00001	Pb_2198_length_1911_cov_98.9479_ID_4395	706	1492	+	261	NA	inside repeat region	pol_30	Retrovirus-related Pol polyprotein from transposon 17.6	NA	NA	NA	NA	NA	NA	NA
1dc6dec3-b4da-416f-aba6-68318403f1f9	pfs1|7116-00001	Pb_30_length_92094_cov_35.9065_ID_59	47531	48650	-	316	NA	NA	Zdhhc7	Palmitoyltransferase ZDHHC7	GO:0008270	NA	NA	NA	NA	NA	NA
1dce49d9-8a5e-405a-bf62-b752bb845d9a	pfs1|3235-00001	Pb_17_length_111491_cov_36.3361_ID_33	39016	39565	+	182	NA	NA	yvbH_0	Uncharacterized protein YvbH	NA	NA	NA	NA	NA	NA	NA
1dd572da-03ae-4da1-aaeb-6d827b6559e3	pfs1|947-00001	Pb_1207_length_3923_cov_75.9352_ID_2413	2154	2382	+	75	NA	NA	NA	NA	NA	NA	NA	NA	NA	NA	NA
1dd8220d-3f79-4993-bd50-c263c78c7f0f	pfs1|11666-00001	Pb_69_length_66181_cov_42.6394_ID_137	55311	57142	-	460	NA	NA	phoD	Alkaline phosphatase D	NA	NA	Secreted	NA	NA	TMdomain	1
1ddc3189-f42d-4161-a584-9fe9631f15a3	pfs1|9342-00001	Pb_430_length_16399_cov_31.3558_ID_859	12703	13210	+	168	NA	NA	NA	NA	NA	NA	NA	NA	NA	NA	NA
1ddd49e7-75cc-4e4f-86a3-eafb9eeabaf6	pfs1|5913a-00001	Pb_263_length_33836_cov_32.5571_ID_525	13345	14485	+	266	NA	NA	Sarnp	SAP domain-containing ribonucleoprotein	NA	NA	NA	NA	NA	NA	NA
1dddf13a-25e5-4fdd-a823-280c8488ddd3	pfs1|6712-00001	Pb_295_length_29902_cov_40.6267_ID_589	24118	25506	+	329	NA	NA	NUC1	Nuclease	GO:0003676|GO:0016787|GO:0046872	NA	NA	NA	NA	NA	NA
1de662d2-8ffa-4e76-9f70-f9f311073a72	pfs1|3533-00001	Pb_188_length_42710_cov_39.4771_ID_375	34854	36157	+	348	NA	NA	NA	NA	NA	NA	NA	NA	NA	NA	NA
1def8d04-c0d4-4844-9472-63594c4ac834	pfs1|2358-00001	Pb_1558_length_2855_cov_33.7276_ID_3115	1786	2476	-	229	NA	NA	NA	NA	GO:0003676|GO:0008270	NA	NA	NA	NA	NA	NA
1df04ded-da8e-4368-b1b7-d79ae3d08e0d	pfs1|5467-00001	Pb_246_length_36090_cov_30.8864_ID_491	34850	35372	-	57	NA	NA	NA	NA	NA	NA	NA	NA	NA	NA	NA
1dfc5339-ad13-4a94-8de8-7b3c4059359d	pfs1|2549-00001	Pb_15_length_117503_cov_31.0265_ID_29	87458	88376	-	280	NA	NA	Elovl2_0	Elongation of very long chain fatty acids protein 2	GO:0016021	NA	NA	NA	NA	NA	NA
1dff7559-5e1a-4a10-ae06-02af95ea8554	pfs1|1681-00001	Pb_138_length_50307_cov_39.5135_ID_275	6353	9806	+	1150	NA	NA	DBB1	DNA damage-binding protein 1	GO:0003676|GO:0005634|GO:0005515	NA	NA	NA	NA	NA	NA
1e0fcde0-f9e7-431d-8752-c20cac8b3d91	pfs1|1181-00001	Pb_126_length_52020_cov_36.9356_ID_251	29835	31076	+	368	NA	NA	caf-17	Putative transferase caf-17, mitochondrial	NA	NA	NA	NA	NA	NA	NA
1e251f0c-b3ef-412b-b2e7-b38b3e284aa4	pfs1|4701-00001	Pb_21_length_105605_cov_37.6269_ID_41	83231	86054	+	940	NA	NA	YGR125W_2	Uncharacterized vacuolar membrane protein YGR125W	GO:0008272|GO:0015116|GO:0016021	NA	NA	NA	NA	NA	NA
1e300e6f-8df5-431f-a9f6-daf75322e904	pfs1|844-00001	Pb_1193_length_3974_cov_70.2763_ID_2385	997	2501	-	470	NA	inside repeat region	pol_348	Retrovirus-related Pol polyprotein from transposon opus	GO:0003676|GO:0003676|GO:0004523	NA	NA	NA	NA	NA	NA
1e333657-433b-4faa-b214-bafa7c8c30a3	pfs1|3040-00001	Pb_173_length_45090_cov_36.8638_ID_345	7496	9326	+	609	NA	NA	NA	NA	GO:0035091	NA	NA	NA	NA	NA	NA
1e39ff41-7b0b-434a-a937-6b327c53525b	pfs1|1388-00001	Pb_130_length_51700_cov_37.4791_ID_259	31673	32597	-	307	NA	NA	NA	NA	NA	NA	NA	NA	NA	NA	NA
1e3ba90a-7b60-4816-8d0e-2714de920ac4	pfs1|12766-00001	Pb_877_length_5982_cov_30.862_ID_1753	411	1771	-	321	NA	NA	NA	NA	GO:0003676|GO:0008270	NA	NA	NA	NA	NA	NA
1e439218-0d5a-4fc4-9fe8-4620b4678528	pfs1|12741-00001	Pb_86_length_59970_cov_37.6866_ID_171	46948	51055	-	1368	NA	NA	BRPF3	Bromodomain and PHD finger-containing protein 3	GO:0005515|GO:0005634|GO:0045892	NA	NA	NA	NA	NA	NA
1e47ee43-fae9-4957-8350-137e8671703e	pfs1|11753-00001	Pb_703_length_8255_cov_17.4595_ID_1405	7142	7484	+	113	NA	NA	NA	NA	NA	NA	NA	NA	NA	NA	NA
1e4ff8f6-d9d7-4c53-98db-0fb5677590a2	pfs1|2717-00001	Pb_164_length_46110_cov_43.2567_ID_327	31243	32026	-	173	NA	NA	emc4	ER membrane protein complex subunit 4	NA	NA	NA	NA	NA	NA	NA
1e5023fd-6971-401d-a323-df40b4296cba	pfs1|2152-00001	Pb_14_length_118778_cov_37.165_ID_27	53479	55213	-	577	NA	NA	Tmem161b	Transmembrane protein 161B	NA	NA	NA	NA	NA	NA	NA
1e52cc17-33f8-4787-9980-70eea99af9af	pfs1|1323-00001	Pb_12_length_119400_cov_36.9367_ID_23	31587	32397	-	217	NA	NA	ERD2A	ER lumen protein-retaining receptor A	GO:0006621|GO:0016021|GO:0046923	NA	Secreted	NA	NA	TMdomain	5
1e550502-48d2-4bdf-b3ee-e6259fe9dfbc	pfs1|2241-00001	Pb_151_length_47999_cov_36.9803_ID_301	18565	20209	+	547	NA	NA	SPAC323.07c	Uncharacterized transporter C323.07c	GO:0006855|GO:0015238|GO:0015297|GO:0016020|GO:0055085	NA	NA	NA	NA	NA	NA
1e5c1bc9-1b4b-4550-b7ed-99af471e4df8	pfs1|10237-00001	Pb_509_length_13112_cov_45.4848_ID_1017	9069	10789	+	524	NA	inside repeat region	TY3B-I_37	Transposon Ty3-I Gag-Pol polyprotein	GO:0003676|GO:0015074	NA	NA	NA	NA	NA	NA
1e629d73-22d4-43be-ab82-18b3c1b03960	pfs1|4253-00001	Pb_206_length_40284_cov_37.4629_ID_411	9452	12611	+	1052	NA	NA	SPAC6G9.14	Pumilio domain-containing protein C6G9.14	GO:0003723|GO:0005488|GO:0046872	NA	NA	NA	NA	NA	NA
1e68f3d3-6ce1-4e60-a2b0-ce610c288037	pfs1|12655-00001	Pb_852_length_6216_cov_60.0489_ID_1703	1840	2419	+	192	NA	NA	NA	NA	NA	NA	NA	NA	NA	NA	NA
1e69faa1-3a8d-4595-87b5-9354cb38a2e5	pfs1|2795-00001	Pb_1679_length_2603_cov_76.975_ID_3357	855	2489	-	445	NA	inside repeat region	NA	NA	NA	NA	NA	NA	NA	NA	NA
1e74aefd-d509-41b8-9954-da725ea7bca2	pfs1|6590-00001	Pb_28_length_93464_cov_39.0048_ID_55	58375	59239	-	287	NA	NA	hslO	33 kDa chaperonin	GO:0005737|GO:0006457|GO:0051082	NA	NA	NA	NA	NA	NA
1e7f9948-f478-4611-8436-de3c110b485a	pfs1|13300-00001	Pb_981_length_5099_cov_62.822_ID_1961	4055	4514	+	152	NA	inside repeat region	NA	NA	NA	NA	NA	NA	NA	NA	NA
1e805c4b-d2c9-4684-bab9-b8405af2addc	pfs1|10973-00001	Pb_59_length_70245_cov_35.6896_ID_117	34569	37270	-	876	NA	NA	ints6-a	Integrator complex subunit 6-A	NA	NA	NA	NA	NA	NA	NA
1e825e9f-af8d-448e-998d-d30631cb738d	pfs1|491-00001	Pb_110_length_55753_cov_36.0323_ID_219	31082	32040	-	292	NA	NA	NA	NA	NA	NA	NA	NA	NA	NA	NA
1e84e0d6-c01b-4a0f-b585-5ee0f141f458	pfs1|5544-00001	Pb_24_length_98969_cov_35.6377_ID_47	18266	22109	-	1280	NA	NA	TPS1	Alpha,alpha-trehalose-phosphate synthase [UDP-forming] 56 kDa subunit	GO:0003824|GO:0005992	NA	NA	NA	NA	NA	NA
1e89f92d-9810-4762-98d4-0ed28708f008	pfs1|9228-00001	Pb_4230_length_765_cov_29.0721_ID_8459	18	390	+	123	<1kb	NA	NA	NA	GO:0003676|GO:0008270	NA	NA	NA	NA	NA	NA
1e8f051c-7275-4c18-9495-baf562ac0ee4	pfs1|10980-00001	Pb_59_length_70245_cov_35.6896_ID_117	52135	55650	+	1045	NA	NA	CTR1_0	Serine/threonine-protein kinase CTR1	GO:0004672|GO:0005524|GO:0006468|GO:0004672|GO:0006468|GO:0005515|GO:0005524|GO:0016772	NA	NA	NA	NA	NA	NA
1e94468f-8c3e-4137-a957-92ddbbf3a0f3	pfs1|3048-00001	Pb_173_length_45090_cov_36.8638_ID_345	22307	25509	+	992	NA	NA	EMC1	ER membrane protein complex subunit 1	GO:0005515	NA	Secreted	NA	NA	TMdomain	1
1e948bb3-aed2-47e0-b706-39e303b1f3dc	pfs1|10876-00001	Pb_586_length_10684_cov_29.2894_ID_1171	2518	2812	-	97	NA	NA	NA	NA	GO:0015991|GO:0033178|GO:0046961	NA	NA	NA	NA	NA	NA
1ea4c185-11bc-4b02-ac23-8373777795de	pfs1|11216-00001	Pb_626_length_9797_cov_25.9303_ID_1251	7561	9788	-	614	NA	inside repeat region	TY3B-I_137	Transposon Ty3-I Gag-Pol polyprotein	NA	NA	NA	NA	NA	NA	NA
1ea60dac-3609-438b-b863-de3c7dbbb791	pfs1|2518-00001	Pb_15_length_117503_cov_31.0265_ID_29	7646	9320	+	557	NA	NA	NA	NA	GO:0035091	NA	NA	NA	NA	NA	NA
1ea74ec0-b523-4418-8473-141517ce110e	pfs1|9131-00001	Pb_415_length_17049_cov_32.0527_ID_829	14965	15535	+	189	NA	NA	NA	NA	NA	NA	NA	NA	NA	NA	NA
1ea9ae23-30e8-4f4d-adda-0769c12f641b	pfs1|3396-00001	Pb_1847_length_2327_cov_22.82_ID_3693	990	1368	-	125	NA	inside repeat region	NA	NA	GO:0003676|GO:0008270	NA	NA	NA	NA	NA	NA
1eb42c89-b7af-4f81-b3ab-0380d4e73186	pfs1|10992-00001	Pb_5_length_158301_cov_37.5637_ID_9	10790	11795	+	334	NA	NA	Rdh12	Retinol dehydrogenase 12	GO:0008152|GO:0016491	NA	NA	NA	NA	NA	NA
1ec9400e-16b2-4bf5-8ce2-bc7aa7550246	pfs1|11518-00001	Pb_677_length_8638_cov_147.206_ID_1353	1381	2230	+	282	NA	NA	NPEPL1_0	Probable aminopeptidase NPEPL1	GO:0004177|GO:0005622|GO:0006508|GO:0004177|GO:0005737|GO:0008235|GO:0019538|GO:0030145	NA	NA	NA	NA	NA	NA
1ecc4fc9-f754-4165-9beb-7a0ddbaa2317	pfs1|9711-00001	Pb_462_length_15114_cov_41.053_ID_923	12099	14292	-	730	NA	NA	NA	NA	NA	NA	NA	NA	NA	NA	NA
1ed3e4c6-68a4-4f82-bed8-e301385365d2	pfs1|7882-00001	Pb_347_length_22347_cov_30.1615_ID_693	2488	3614	+	304	NA	NA	NA	NA	NA	NA	NA	NA	NA	NA	NA
1ee2ce43-adce-4eec-b2fd-5b1bae604204	pfs1|13290-00001	Pb_97_length_57783_cov_38.9161_ID_193	54217	55375	-	343	NA	NA	NA	NA	GO:0008654|GO:0016020|GO:0016780	NA	NA	NA	NA	NA	NA
1ee44065-1807-443c-a4bb-653009879680	pfs1|6859-00001	Pb_2_length_229436_cov_37.7387_ID_3	80713	85480	-	1559	NA	NA	piaA	Protein pianissimo A	GO:0005488	NA	NA	NA	NA	NA	NA
1ef52752-d48c-46ad-941e-e5481cacdf25	pfs1|8871-00001	Pb_3_length_181673_cov_37.7352_ID_5	88400	88887	-	113	NA	NA	Fam32a	Protein FAM32A	NA	NA	NA	NA	NA	NA	NA
1efef93a-0a89-481a-bb56-846c688ed07c	pfs1|4385-00001	Pb_20_length_108621_cov_36.7146_ID_39	69619	70249	-	209	NA	NA	tsr2	Pre-rRNA-processing protein tsr2	NA	NA	NA	NA	NA	NA	NA
1f058d24-8b46-46e4-ad58-703c865b3084	pfs1|4829-00001	Pb_2244_length_1853_cov_36.1089_ID_4487	800	1847	-	198	NA	NA	NA	NA	NA	NA	NA	NA	NA	NA	NA
1f06fafe-a970-49b0-8542-21df723b1e1c	pfs1|1676-00001	Pb_1389_length_3326_cov_51.718_ID_2777	87	1470	-	460	NA	inside repeat region	Tf2-11_8	Transposon Tf2-11 polyprotein	GO:0003676|GO:0015074	NA	NA	NA	NA	NA	NA
1f075c5e-c67c-40d3-bbdb-b2d3a96d4a40	pfs1|3718-00001	Pb_193_length_42236_cov_32.5975_ID_385	25933	28103	+	571	NA	NA	KIN10	SNF1-related protein kinase catalytic subunit alpha KIN10	GO:0004672|GO:0005524|GO:0006468|GO:0004672|GO:0006468|GO:0005524|GO:0016772	NA	NA	NA	NA	NA	NA
1f097ee4-ba11-4410-bb3e-3a7b4764f315	pfs1|10410-00001	Pb_525_length_12567_cov_42.5233_ID_1049	8029	9072	-	160	NA	inside repeat region	NA	NA	NA	NA	NA	NA	NA	NA	NA
1f10fd24-4d22-4a43-b347-bb2949110e05	pfs1|3031-00001	Pb_1738_length_2495_cov_87.0118_ID_3475	96	1353	+	418	NA	inside repeat region	pol_410	Retrovirus-related Pol polyprotein from transposon 17.6	GO:0003676|GO:0003676|GO:0004523	NA	NA	NA	NA	NA	NA
1f1d1aa0-16b5-49c2-8050-6bbacffae1cf	pfs1|5237-00001	Pb_238_length_36687_cov_29.9111_ID_475	28306	29239	+	198	NA	NA	Arfrp1	ADP-ribosylation factor-related protein 1	GO:0005525|GO:0005525|GO:0005622|GO:0006886|GO:0005525|GO:0005622|GO:0007264|GO:0005525|GO:0007264|GO:0005525|GO:0007264|GO:0015031	NA	Secreted	NA	NA	NA	NA
1f1e8fa8-af19-409a-b9bc-cb19488745e2	pfs1|5131-00001	Pb_2353_length_1734_cov_33.2066_ID_4705	188	1105	+	254	NA	inside repeat region	Tf2-6_8	Transposon Tf2-6 polyprotein	GO:0003676	NA	NA	NA	NA	NA	NA
1f230b26-3ba6-4595-a81e-c89ec6b635cc	pfs1|11994-00001	Pb_746_length_7361_cov_131.93_ID_1491	6126	7215	-	362	NA	inside repeat region	NA	NA	NA	NA	NA	NA	NA	NA	NA
1f2d9f33-8457-4206-ba7c-6767d1e409cd	pfs1|12232-00001	Pb_789_length_6890_cov_43.6624_ID_1577	1036	1444	+	135	NA	inside repeat region	pol_290	Retrovirus-related Pol polyprotein from transposon opus	NA	NA	NA	NA	NA	NA	NA
1f3808dc-d4c4-4536-bf7d-5418679fbfb7	pfs1|4778-00001	Pb_222_length_38198_cov_2.64259_ID_443	253	1279	-	341	NA	NA	sohB	Probable protease SohB	GO:0004252|GO:0005886|GO:0006508|GO:0008233	NA	NA	NA	NA	NA	NA
1f3e832c-b7a4-47c0-96ce-a688608930e7	pfs1|1514-00001	Pb_1344_length_3431_cov_56.3117_ID_2687	2411	3065	+	183	NA	inside repeat region	NA	NA	GO:0004190|GO:0006508	NA	NA	NA	NA	NA	NA
1f3ee775-0de6-4d1f-95d9-b394fb3f8dab	pfs1|5076-00001	Pb_232_length_37198_cov_25.6022_ID_463	12303	14301	+	665	NA	NA	NA	NA	NA	NA	NA	NA	NA	NA	NA
1f3fbae6-66f5-4a33-a899-1680b8363345	pfs1|501-00001	Pb_1112_length_4314_cov_24.5565_ID_2223	49	1008	-	284	NA	inside repeat region	NA	NA	NA	NA	NA	NA	NA	NA	NA
1f403655-4f8a-4529-b2fb-8035e264a18b	pfs1|9425-00001	Pb_439_length_15983_cov_28.9343_ID_877	10571	10979	-	135	NA	NA	slv	Sugar transporter SWEET1	NA	NA	NA	NA	NA	NA	NA
1f422c8a-5745-45ad-8bb3-8368e15494e8	pfs1|58-00001	Pb_101_length_57317_cov_33.4495_ID_201	3481	6171	+	833	NA	inside repeat region	POLX_73	Retrovirus-related Pol polyprotein from transposon TNT 1-94	GO:0003676	NA	NA	NA	NA	NA	NA
1f494725-cfc6-4689-931b-92e83827a23d	pfs1|5728-00001	Pb_256_length_34705_cov_34.4647_ID_511	17232	18726	+	405	NA	NA	NA	NA	NA	NA	NA	NA	NA	NA	NA
1f4f59cf-6a66-4dc0-ac7e-25dba436b490	pfs1|9150-00001	Pb_417_length_16980_cov_20.5551_ID_833	5788	6067	+	92	NA	inside repeat region	NA	NA	NA	NA	NA	NA	NA	NA	NA
1f5b7b2a-4b8d-4499-baed-5eb4375631fa	pfs1|9842-00001	Pb_4762_length_605_cov_175.638_ID_9523	24	602	-	170	<1kb	inside repeat region	NA	NA	NA	NA	NA	NA	NA	NA	NA
1f5f696a-ec90-4f3a-8bbe-fa8617481c0a	pfs1|474-00001	Pb_1109_length_4361_cov_295.47_ID_2217	474	4135	-	1103	NA	inside repeat region	pol_308	Retrovirus-related Pol polyprotein from transposon opus	GO:0003676|GO:0003676|GO:0004523	NA	NA	NA	NA	NA	NA
1f602bfd-07b6-46ec-984c-016a5a3ea6e4	pfs1|1438-00001	Pb_1320_length_3515_cov_19.6771_ID_2639	1439	1910	-	156	NA	inside repeat region	NA	NA	NA	NA	NA	NA	NA	NA	NA
1f639f8a-bb3c-4ae9-b8c8-c284e6aef345	pfs1|2011-00001	Pb_1476_length_3067_cov_173.707_ID_2951	132	2479	-	681	NA	inside repeat region	TY3B-G_200	Transposon Ty3-G Gag-Pol polyprotein	GO:0003676|GO:0015074	NA	NA	NA	NA	NA	NA
1f65ceb7-6313-41b1-8835-4b7b9c81fc89	pfs1|13156-00001	Pb_954_length_5270_cov_67.637_ID_1907	2854	4300	+	440	NA	NA	NA	NA	NA	NA	NA	NA	NA	NA	NA
1f6751df-c0dc-4d38-b473-23e68d902335	pfs1|12938-00001	Pb_900_length_5761_cov_36.9743_ID_1799	4146	4899	-	250	NA	inside repeat region	NA	NA	NA	NA	NA	NA	NA	NA	NA
1f676a34-2de5-436f-8a5d-4c3bf6c2f10f	pfs1|7141-00001	Pb_3105_length_1235_cov_157.195_ID_6209	125	793	-	201	NA	inside repeat region	pol_520	Retrovirus-related Pol polyprotein from transposon opus	NA	NA	NA	NA	NA	NA	NA
1f68e9ea-608d-44e6-b033-306f5b121123	pfs1|6186-00001	Pb_274_length_32538_cov_32.7438_ID_547	1525	1918	-	89	NA	NA	NA	NA	NA	NA	NA	NA	NA	NA	NA
1f6ea6cb-8ba4-4049-bdce-c984ea35b211	pfs1|2540-00001	Pb_15_length_117503_cov_31.0265_ID_29	58352	60572	+	739	NA	NA	NA	NA	NA	NA	NA	NA	NA	NA	NA
1f775c97-6306-499a-adc8-d535158a18c8	pfs1|8360-00001	Pb_3720_length_963_cov_40.2057_ID_7439	77	731	+	195	<1kb	NA	NA	NA	NA	NA	NA	NA	NA	NA	NA
1f7b6546-5694-44cf-a3af-a03127cb93e8	pfs1|551-00001	Pb_111_length_54848_cov_32.8472_ID_221	48988	49453	-	154	NA	NA	img2	54S ribosomal protein img2, mitochondrial	GO:0003735|GO:0005622|GO:0005840|GO:0006412	NA	NA	NA	NA	NA	NA
1f7f3724-a7d1-4374-93b6-95dbe32e7244	pfs1|9459-00001	Pb_440_length_15973_cov_22.5697_ID_879	3015	4536	+	429	NA	NA	NA	NA	NA	NA	NA	NA	NA	NA	NA
1f80334e-8243-41c7-9d0e-ba34126c0e6c	pfs1|910-00001	Pb_11_length_121189_cov_39.2866_ID_21	70476	71331	-	259	NA	NA	NA	NA	NA	NA	NA	NA	NA	NA	NA
1f816c72-60bb-43fa-bafc-102c72decf1a	pfs1|8984-00001	Pb_4072_length_830_cov_301.671_ID_8143	95	371	+	91	<1kb	NA	NA	NA	NA	NA	NA	NA	NA	NA	NA
1f83f292-88de-4e87-a9fb-ea6a5082497e	pfs1|4567-00001	Pb_2169_length_1947_cov_403.816_ID_4337	48	1942	-	417	NA	inside repeat region	TY3B-G_227	Transposon Ty3-G Gag-Pol polyprotein	GO:0003676|GO:0015074	NA	NA	NA	NA	NA	NA
1f84e60e-52d0-422a-83b4-2c9e6711b997	pfs1|3114-00001	Pb_1760_length_2466_cov_54.1659_ID_3519	1081	1741	-	219	NA	inside repeat region	PIF4_1	ATP-dependent DNA helicase PIF4	GO:0000723|GO:0003678|GO:0006281	NA	NA	NA	NA	NA	NA
1f88cada-61d8-478e-b3f4-10d96bd5559d	pfs1|8986-00001	Pb_4076_length_828_cov_422.611_ID_8151	65	812	+	248	<1kb	inside repeat region	NA	NA	NA	NA	NA	NA	NA	NA	NA
1f892f0e-db0c-4453-9baa-ca5b6d2f80ae	pfs1|10232-00001	Pb_5097_length_520_cov_130.17_ID_10193	9	502	+	142	<1kb	inside repeat region	NA	NA	NA	NA	NA	NA	NA	NA	NA
1f8b47e6-92b3-422e-a601-d5e67e5c1daf	pfs1|9796-00001	Pb_46_length_79502_cov_33.7549_ID_91	60607	62378	+	342	NA	NA	CKB1_0	Casein kinase II subunit beta-1	GO:0005956|GO:0019887	NA	NA	NA	NA	NA	NA
1f8b7e84-47bd-4a5c-83c3-b79ffe796de3	pfs1|10365-00001	Pb_51_length_78236_cov_35.1804_ID_101	62404	63856	-	462	NA	NA	Gnl1_0	Guanine nucleotide-binding protein-like 1	GO:0005525	NA	NA	NA	NA	NA	NA
1f907516-acb9-4e1e-8281-2c4d79b9f4ff	pfs1|8842-00001	Pb_3_length_181673_cov_37.7352_ID_5	16291	20761	+	1489	NA	NA	NA	NA	NA	NA	NA	NA	NA	NA	NA
1f9c0d0d-840e-4e1d-862c-614874ffef45	pfs1|4517-00001	Pb_214_length_39380_cov_36.2142_ID_427	13594	16006	-	803	NA	NA	NA	NA	NA	NA	NA	NA	NA	NA	NA
1f9e09a2-d9ef-40ac-8cd0-a2b8108a34ac	pfs1|11063-00001	Pb_601_length_10327_cov_25.2774_ID_1201	5110	5383	-	90	NA	NA	NA	NA	NA	NA	NA	NA	NA	NA	NA
1fa4b0b0-c0bb-44bf-ae0c-63fc13d6bc09	pfs1|7140-00001	Pb_3104_length_1235_cov_34.694_ID_6207	269	1143	-	219	NA	inside repeat region	NA	NA	GO:0003676	NA	NA	NA	NA	NA	NA
1fa58f8b-5fe5-48a4-bd10-714dc59cb263	pfs1|11737-00001	Pb_6_length_157460_cov_35.5039_ID_11	146905	147409	-	167	NA	NA	p30	P30 adhesin	NA	NA	NA	NA	NA	NA	NA
1fa70b85-3394-4cd3-be03-d528450e4cae	pfs1|7415-00001	Pb_3247_length_1162_cov_504.907_ID_6493	203	1140	+	281	NA	inside repeat region	NA	NA	NA	NA	NA	NA	NA	NA	NA
1fa78f2e-3400-48bd-9cc7-21eb78fc4ff3	pfs1|3437-00001	Pb_185_length_42810_cov_37.6959_ID_369	15530	16970	-	399	NA	NA	DAP3	28S ribosomal protein S29, mitochondrial	NA	NA	NA	NA	NA	NA	NA
1fa8617c-0189-4315-b061-c68a2295d1dc	pfs1|4275-00001	Pb_2079_length_2036_cov_38.8947_ID_4157	1335	1820	-	137	NA	inside repeat region	NA	NA	NA	NA	NA	NA	NA	NA	NA
1fac914a-ecda-4d5c-9f7f-8b780f4a06d5	pfs1|1247-00001	Pb_1288_length_3638_cov_63.9086_ID_2575	3046	3430	-	127	NA	inside repeat region	NA	NA	NA	NA	NA	NA	NA	NA	NA
1fafeb39-1bb7-4e95-bbc8-c77ccb7f4307	pfs1|1158-00001	Pb_1261_length_3744_cov_177.083_ID_2521	2585	3188	-	200	NA	inside repeat region	NA	NA	NA	NA	NA	NA	NA	NA	NA
1fb640c4-5301-4b6f-a052-afb2b143d869	pfs1|11253-00001	Pb_630_length_9735_cov_54.8321_ID_1259	6675	7851	+	391	NA	NA	SLC1A5	Neutral amino acid transporter B(0)	GO:0006835|GO:0016020|GO:0017153	NA	NA	NA	NA	NA	NA
1fb86a92-585d-4f60-8c60-09cdeb600441	pfs1|4053-00001	Pb_1_length_310098_cov_37.1603_ID_1	239883	241065	-	393	NA	NA	NA	NA	GO:0035091	NA	NA	NA	NA	NA	NA
1fb87322-8cd1-41af-a5aa-f2f4bd931733	pfs1|1740-00001	Pb_13_length_118911_cov_35.7059_ID_25	24984	26151	-	388	NA	NA	Os05g0155601_2	Importin subunit alpha-1b	GO:0005488|GO:0005515	NA	NA	NA	NA	NA	NA
1fbb366b-ed7f-4742-927d-90571f9a2a23	pfs1|7542-00001	Pb_32_length_90941_cov_40.1485_ID_63	65630	66691	+	300	NA	NA	HIBADH	3-hydroxyisobutyrate dehydrogenase, mitochondrial	GO:0004616|GO:0006098|GO:0055114|GO:0006573|GO:0008442|GO:0055114|GO:0008442|GO:0051287|GO:0055114|GO:0016491|GO:0016616|GO:0050662|GO:0055114|GO:0016491|GO:0055114|GO:0051287|GO:0055114	NA	NA	NA	NA	NA	NA
1fbd66d9-bc03-40bc-b421-80fdbbf6cb31	pfs1|8263-00001	Pb_368_length_21105_cov_36.8589_ID_735	784	1336	-	183	NA	NA	NA	NA	NA	NA	NA	NA	NA	NA	NA
1fc5febd-3399-4715-86cc-cff58c4d7410	pfs1|8788-00001	Pb_3989_length_862_cov_21.9238_ID_7977	24	715	-	201	<1kb	inside repeat region	NA	NA	NA	NA	NA	NA	NA	NA	NA
1fd9c702-a06d-43f6-9c87-bc41d60e2395	pfs1|11052-00001	Pb_5_length_158301_cov_37.5637_ID_9	148515	150175	-	504	NA	NA	MYB_0	Transcriptional activator Myb	GO:0003677|GO:0003682	NA	NA	NA	NA	NA	NA
1fe34626-dece-4a9b-8dca-5cf433d54f23	pfs1|8676-00001	Pb_38_length_86524_cov_34.7206_ID_75	71988	75714	-	1241	NA	NA	NA	NA	NA	NA	NA	NA	NA	NA	NA
1fe77030-7f0b-47f9-9817-54d2c54879ae	pfs1|12011-00001	Pb_74_length_64869_cov_39.0537_ID_147	14110	15649	+	512	NA	NA	MFSD12	Major facilitator superfamily domain-containing protein 12	NA	NA	NA	NA	NA	NA	NA
1fe9a319-c704-482c-b1ef-5480b05fd9e3	pfs1|696-00001	Pb_1158_length_4091_cov_184.439_ID_2315	1281	1938	+	218	NA	inside repeat region	NA	NA	NA	NA	NA	NA	NA	NA	NA
1fed07a6-b346-405d-bc9f-14b3fa4fa75b	pfs1|6731-00001	Pb_296_length_29823_cov_28.0787_ID_591	15721	17179	-	460	NA	NA	NA	NA	GO:0003677|GO:0003677|GO:0004803|GO:0006313	NA	NA	NA	NA	NA	NA
1ff11d55-7c86-484e-8c89-94ed4ff179ab	pfs1|4590-00001	Pb_2177_length_1934_cov_23.0172_ID_4353	966	1755	+	118	NA	inside repeat region	POL_67	Polyprotein P3	NA	NA	NA	NA	NA	NA	NA
1ffbb278-649c-40b7-b5d9-f56474dd555c	pfs1|2430-00001	Pb_157_length_47100_cov_33.33_ID_313	9587	11429	+	613	NA	NA	NA	NA	NA	NA	Secreted	NA	NA	TMdomain	1
200166ea-13f7-4656-8692-975d80b3c861	pfs1|9432-00001	Pb_43_length_81713_cov_39.5167_ID_85	7261	9071	-	379	NA	NA	ATG18D	Autophagy-related protein 18d	GO:0005515	NA	NA	NA	NA	NA	NA
2004ae66-ea2a-4cb2-95b9-cadb349fd459	pfs1|7914-00001	Pb_349_length_22099_cov_39.8281_ID_697	8249	9035	+	261	NA	NA	NA	NA	NA	NA	NA	NA	NA	NA	NA
200c9ff8-4733-41c4-b40e-ca8da16dfb1e	pfs1|4156-00001	Pb_202_length_40590_cov_37.0585_ID_403	15013	19258	-	1414	NA	NA	XI-2_2	Myosin-6	GO:0003774|GO:0005524|GO:0016459|GO:0005515|GO:0046872	NA	NA	NA	NA	NA	NA
201797fe-1b5a-41b7-9911-76e9e819489e	pfs1|11246-00001	Pb_62_length_68922_cov_26.0453_ID_123	56217	56565	+	115	NA	inside repeat region	NA	NA	NA	NA	NA	NA	NA	NA	NA
201e404d-f612-47a3-806b-a2a0d2db0ea7	pfs1|5116-00001	Pb_234_length_37167_cov_39.9841_ID_467	2543	5929	-	1112	NA	inside repeat region	pol_220	Retrovirus-related Pol polyprotein from transposon 297	NA	NA	NA	NA	NA	NA	NA
20269793-9612-49de-8f45-73cb5c0d001f	pfs1|9367-00001	Pb_433_length_16265_cov_37.3556_ID_865	10495	10879	+	127	NA	NA	NA	NA	NA	NA	NA	NA	NA	NA	NA
202b14b5-2d46-4ccc-80e4-bd3609ba36fc	pfs1|12227-00001	Pb_788_length_6917_cov_50.4704_ID_1575	2585	3075	+	137	NA	inside repeat region	pol_131	Retrovirus-related Pol polyprotein from transposon 297	NA	NA	Secreted	NA	NA	NA	NA
202f5c7a-8cfe-40af-8d9a-7b762340760a	pfs1|4768-00001	Pb_221_length_38238_cov_36.5642_ID_441	27728	29480	+	583	NA	NA	NA	NA	NA	NA	NA	NA	NA	NA	NA
20311541-8065-4ff7-b2cd-e5d7f0c1068d	pfs1|8379-00001	Pb_3732_length_957_cov_42.4373_ID_7463	243	690	+	148	<1kb	NA	NA	NA	NA	NA	NA	NA	NA	NA	NA
20324996-5da9-4a17-a3d2-711136ed04a7	pfs1|1507-00001	Pb_1341_length_3444_cov_170.747_ID_2681	707	2088	-	355	NA	inside repeat region	pol_354	Retrovirus-related Pol polyprotein from transposon opus	NA	NA	NA	NA	NA	NA	NA
2033c876-6df1-4f19-b43f-1a02639d12bf	pfs1|5218-00001	Pb_2386_length_1707_cov_30.8494_ID_4771	257	977	+	239	NA	NA	WRKY19_32	Probable WRKY transcription factor 19	NA	NA	NA	NA	NA	NA	NA
20349168-9df9-45b7-87b0-29933e5708cb	pfs1|9436-00001	Pb_43_length_81713_cov_39.5167_ID_85	17736	18681	+	267	NA	NA	frr	Ribosome-recycling factor	NA	NA	Secreted	NA	NA	NA	NA
203d055e-e2be-4ade-825d-cd870f0bf4ac	pfs1|4873-00001	Pb_2264_length_1831_cov_233.407_ID_4527	48	1676	-	510	NA	inside repeat region	pol_592	Retrovirus-related Pol polyprotein from transposon opus	NA	NA	NA	NA	NA	NA	NA
20480e0c-d496-43ec-b42b-32ee562125de	pfs1|8342-00001	Pb_370_length_21032_cov_33.5446_ID_739	9541	11320	+	592	NA	NA	Os03g0815200_0	Probable methylenetetrahydrofolate reductase	GO:0004489|GO:0006555|GO:0055114	NA	NA	NA	NA	NA	NA
2050602f-89fc-4a49-a89d-3265e4926c90	pfs1|7131-00001	Pb_30_length_92094_cov_35.9065_ID_59	77866	78319	+	150	NA	NA	NA	NA	NA	NA	NA	NA	NA	NA	NA
2051ba9c-52e2-49c2-850b-3326f879441a	pfs1|4540-00001	Pb_2159_length_1950_cov_204.975_ID_4317	63	1907	+	564	NA	inside repeat region	POL_5	Retrovirus-related Pol polyprotein from transposon 412	GO:0003676|GO:0015074	NA	NA	NA	NA	NA	NA
20572100-894a-45eb-a4c2-59afd2798c28	pfs1|4021-00001	Pb_1_length_310098_cov_37.1603_ID_1	158103	160041	+	645	NA	NA	TMN7_1	Transmembrane 9 superfamily member 7	GO:0016021	NA	Secreted	NA	NA	TMdomain	9
205ea7fb-2c0c-4be1-bfbe-ec04f5269596	pfs1|1603-00001	Pb_136_length_50605_cov_35.75_ID_271	7468	9386	+	433	NA	NA	PPP2R5C	Serine/threonine-protein phosphatase 2A 56 kDa regulatory subunit gamma isoform	GO:0000159|GO:0007165|GO:0008601|GO:0005488	NA	NA	NA	NA	NA	NA
2062b74a-b106-42d6-90a8-050214797a57	pfs1|4059-00001	Pb_1_length_310098_cov_37.1603_ID_1	250161	250764	-	200	NA	NA	chac2	Putative glutathione-specific gamma-glutamylcyclotransferase 2	NA	NA	NA	NA	NA	NA	NA
2069843e-4b1b-433a-b8f9-bce62c9ed609	pfs1|12674-00001	Pb_858_length_6131_cov_35.8836_ID_1715	2599	3094	-	164	NA	inside repeat region	NA	NA	GO:0003676|GO:0008270	NA	NA	NA	NA	NA	NA
207b6979-9253-48e9-91da-be71bd0c4929	pfs1|8339-00001	Pb_370_length_21032_cov_33.5446_ID_739	2792	3459	-	199	NA	NA	NA	NA	NA	NA	NA	NA	NA	NA	NA
207bcd87-7a2c-4000-9f13-9423e17fe903	pfs1|2273-00001	Pb_152_length_47784_cov_32.345_ID_303	18315	20953	+	808	NA	NA	MIMI_R831_1	Putative serine/threonine-protein kinase/receptor R831	GO:0004672|GO:0005524|GO:0006468|GO:0004672|GO:0006468|GO:0016772	NA	NA	NA	NA	NA	NA
20826daa-881e-419a-bfa3-5b5a14e00df7	pfs1|12275-00001	Pb_796_length_6804_cov_83.5154_ID_1591	409	736	-	108	NA	inside repeat region	NA	NA	NA	NA	NA	NA	NA	NA	NA
2088fdae-53d5-4fc3-ac31-c8c16dbd7a8c	pfs1|5389-00001	Pb_243_length_36221_cov_38.9839_ID_485	9873	11203	+	370	NA	NA	DDB_G0284367	PA-phosphatase related-family protein DDB_G0284367	GO:0003824|GO:0016020	NA	NA	NA	NA	NA	NA
20939aab-ee88-435d-903c-496f5883cfd2	pfs1|6588-00001	Pb_28_length_93464_cov_39.0048_ID_55	53828	55415	-	528	NA	NA	GUA1	GMP synthase [glutamine-hydrolyzing]	GO:0003922|GO:0005524|GO:0006164|GO:0006177|GO:0003922|GO:0005524|GO:0006177|GO:0003922|GO:0006177|GO:0005524|GO:0016462	EPrGT00050000004425	NA	NA	NA	NA	NA
209d0878-4a26-45fd-8b6f-7d1c4a94339e	pfs1|7931-00001	Pb_34_length_89277_cov_35.6611_ID_67	26350	28956	+	823	NA	NA	PF13_0198_1	Reticulocyte-binding protein 2 homolog a	GO:0005622|GO:0008270	NA	NA	NA	NA	NA	NA
20a364f9-a151-40e6-8669-d81690d9c28b	pfs1|13408-00001	Pb_9_length_129813_cov_37.8051_ID_17	4640	6497	+	486	NA	NA	KDM1B	Lysine-specific histone demethylase 1B	GO:0016491|GO:0055114	NA	NA	NA	NA	NA	NA
20a4c3a2-237c-411c-8bfb-b8990bc35b6d	pfs1|11903-00001	Pb_72_length_65478_cov_34.2112_ID_143	32952	33382	+	114	NA	NA	NA	NA	NA	NA	NA	NA	NA	NA	NA
20bda863-eb32-4247-9359-996fbf24da32	pfs1|4012-00001	Pb_1_length_310098_cov_37.1603_ID_1	141639	142594	-	176	NA	NA	REV1_1	DNA repair protein REV1	NA	NA	NA	NA	NA	NA	NA
20c263ef-5c24-4e83-bd9d-804227ad1ddc	pfs1|12061-00001	Pb_75_length_64868_cov_36.1683_ID_149	20218	20829	+	143	NA	NA	ADF	Actin-depolymerizing factor	GO:0003779|GO:0005622	NA	NA	NA	NA	NA	NA
20c85859-42ef-4d72-bcb5-b2e36397a8d5	pfs1|9950-00001	Pb_4869_length_578_cov_54.8027_ID_9737	19	439	+	139	<1kb	NA	DRC7	Dynein regulatory complex subunit 7 (Fragment)	GO:0005515	NA	NA	NA	NA	NA	NA
20cb5cb4-c3e2-4688-8fef-9290d6785675	pfs1|1313-00001	Pb_12_length_119400_cov_36.9367_ID_23	15219	16353	-	377	NA	NA	PRMT10	Protein arginine N-methyltransferase PRMT10	GO:0006479|GO:0008168	NA	NA	NA	NA	NA	NA
20cbb613-2d35-4f30-9e2c-16f9d791831b	pfs1|1679-00001	Pb_138_length_50307_cov_39.5135_ID_275	3027	3474	-	148	NA	inside repeat region	NA	NA	NA	NA	NA	NA	NA	NA	NA
20d1fb32-b2cf-4a32-b63b-8f06db76cdea	pfs1|1696-00001	Pb_138_length_50307_cov_39.5135_ID_275	40931	42485	-	517	NA	NA	ino1	Inositol-3-phosphate synthase	GO:0004512|GO:0006021|GO:0008654	NA	NA	NA	NA	NA	NA
20d2dc97-ae21-4dbe-ac08-6b4e8b49ffad	pfs1|8615-00001	Pb_386_length_19746_cov_23.3614_ID_771	17939	18605	-	221	NA	inside repeat region	NA	NA	NA	NA	NA	NA	NA	NA	NA
20da62f8-75ed-47d0-ab10-888b9659ebee	pfs1|3516-00001	Pb_188_length_42710_cov_39.4771_ID_375	409	721	-	103	NA	NA	H4_0	Histone H4	GO:0000786|GO:0003677|GO:0005634|GO:0000786|GO:0003677|GO:0005634|GO:0006334|GO:0003677|GO:0046982	NA	NA	NA	NA	NA	NA
20dbdc3d-334d-4ce8-a9f1-dfa9659adca5	pfs1|1468-00001	Pb_1330_length_3472_cov_20.7713_ID_2659	1220	2647	-	351	NA	NA	REPA_0	Replication protein	GO:0003887|GO:0005727|GO:0006270	NA	NA	NA	NA	NA	NA
20f3c5ef-3746-4ebe-8619-ddd88050f288	pfs1|9182-00001	Pb_41_length_82994_cov_35.3195_ID_81	28119	42638	-	4814	NA	NA	Herc2_1	E3 ubiquitin-protein ligase HERC2	GO:0004842|GO:0004842|GO:0016567|GO:0046872|GO:0005515	NA	NA	NA	NA	NA	NA
20f593c5-a621-4843-b017-dfdc7e8a0878	pfs1|9314-00001	Pb_42_length_82376_cov_33.408_ID_83	21486	22563	-	358	NA	NA	NA	NA	GO:0003676|GO:0008168|GO:0032259	NA	NA	NA	NA	NA	NA
21009150-3a7b-479d-8fb4-9d59ad26284c	pfs1|7957-00001	Pb_3506_length_1053_cov_23.5335_ID_7011	487	1018	-	176	NA	inside repeat region	NA	NA	NA	NA	NA	NA	NA	NA	NA
2100d022-9e21-487b-ac70-2897057b754d	pfs1|8417-00001	Pb_375_length_20643_cov_48.3278_ID_749	13383	15979	+	770	NA	NA	GAK	Cyclin-G-associated kinase	GO:0005515	NA	NA	NA	NA	NA	NA
21050e33-2033-4f62-ac6f-7eb4baa39011	pfs1|2387-00001	Pb_1561_length_2849_cov_133.969_ID_3121	323	2729	+	730	NA	inside repeat region	NA	NA	GO:0004190|GO:0006508	NA	NA	NA	NA	NA	NA
210c4ff1-999c-499c-a418-d6ab0b05f254	pfs1|6123-00001	Pb_2716_length_1216_cov_46.8608_ID_5431	225	582	+	118	NA	NA	NA	NA	NA	NA	NA	NA	NA	NA	NA
21106251-726b-4d2c-8451-c78faceabca0	pfs1|4769-00001	Pb_221_length_38238_cov_36.5642_ID_441	29724	31073	-	373	NA	NA	NA	NA	NA	NA	NA	NA	NA	NA	NA
2111d3ce-7b97-4dcc-ab5e-a35d1a89b065	pfs1|13249-00001	Pb_974_length_5139_cov_51.1457_ID_1947	2111	4251	+	657	NA	inside repeat region	TY3B-I_177	Transposon Ty3-I Gag-Pol polyprotein	GO:0003676|GO:0015074	NA	NA	NA	NA	NA	NA
2114e29f-f6fc-4f5d-b024-a1bb313c4525	pfs1|5605-00001	Pb_2511_length_1613_cov_340.899_ID_5021	149	1322	+	390	NA	inside repeat region	NA	NA	NA	NA	NA	NA	NA	NA	NA
21180872-ea30-440c-9f6b-238e9ce6193b	pfs1|3932-00001	Pb_19_length_109390_cov_39.7596_ID_37	61552	62572	-	339	NA	NA	TMA22	Translation machinery-associated protein 22	GO:0003743|GO:0006413	NA	NA	NA	NA	NA	NA
2119e5cf-2cea-4b77-8ff7-c06d0cf60970	pfs1|1743-00001	Pb_13_length_118911_cov_35.7059_ID_25	32113	32549	-	119	NA	NA	polr2j	DNA-directed RNA polymerase II subunit rpb11	GO:0003677|GO:0003899|GO:0006351|GO:0006351|GO:0046983	EPrGT00130000022638	NA	NA	NA	NA	NA
211bd979-64d3-4b8c-897f-936822b760b9	pfs1|3844-00001	Pb_1988_length_2144_cov_144.653_ID_3975	994	1414	-	139	NA	inside repeat region	TY3B-I_203	Transposon Ty3-I Gag-Pol polyprotein	NA	NA	NA	NA	NA	NA	NA
211dc1f5-3d38-4862-8006-8265e63a4a72	pfs1|8508-00001	Pb_37_length_87059_cov_33.4578_ID_73	57801	59507	+	428	NA	NA	UPF3	Regulator of nonsense transcripts UPF3	GO:0000166	NA	NA	NA	NA	NA	NA
211fe40a-276e-4027-a1be-74368aa01858	pfs1|4827-00001	Pb_2242_length_1855_cov_46.5359_ID_4483	175	421	+	81	NA	inside repeat region	NA	NA	NA	NA	NA	NA	NA	NA	NA
21253dba-2155-4cb0-bd97-fb470ef5216a	pfs1|215-00001	Pb_105_length_56887_cov_37.3955_ID_209	584	2281	+	513	NA	NA	rhp7	DNA repair protein rhp7	NA	NA	NA	NA	NA	NA	NA
213325df-76ca-424e-a1f2-df27a6b941b9	pfs1|9546-00001	Pb_449_length_15574_cov_31.7576_ID_897	13480	13957	-	158	NA	NA	NA	NA	NA	NA	NA	NA	NA	NA	NA
21402059-28c3-4174-98a5-4fab8852bbbd	pfs1|2437-00001	Pb_157_length_47100_cov_33.33_ID_313	21621	22698	+	358	NA	NA	NA	NA	NA	NA	NA	NA	NA	NA	NA
2148aa03-7109-400d-b657-941ab4854be6	pfs1|8150-00001	Pb_3602_length_1006_cov_116.743_ID_7203	61	850	+	262	NA	inside repeat region	NA	NA	NA	NA	NA	NA	NA	NA	NA
2148d5bc-2af3-4de5-9610-cef32980302f	pfs1|3629-00001	Pb_1909_length_2242_cov_36.5092_ID_3817	1195	2023	+	275	NA	inside repeat region	TY3B-G_63	Transposon Ty3-G Gag-Pol polyprotein	GO:0003676|GO:0015074	NA	NA	NA	NA	NA	NA
2155fffc-264b-488a-8a45-67c4a3db3180	pfs1|4378-00001	Pb_20_length_108621_cov_36.7146_ID_39	55925	57092	-	388	NA	NA	Os08g0176100_1	Phosphopantothenate--cysteine ligase 2	NA	NA	NA	NA	NA	NA	NA
2156d711-8271-45cb-ade5-8bccc86461c8	pfs1|11711-00001	Pb_6_length_157460_cov_35.5039_ID_11	92901	94539	-	545	NA	NA	VPS9A_1	Vacuolar protein sorting-associated protein 9A	NA	NA	NA	NA	NA	NA	NA
215715b5-41fd-47ab-b8e6-7bafdae3d6d3	pfs1|131-00001	Pb_1032_length_4826_cov_115.526_ID_2063	2214	2799	+	194	NA	inside repeat region	NA	NA	GO:0003676	NA	NA	NA	NA	NA	NA
2158a21e-7dce-4c10-8abb-b74ca88a8312	pfs1|10142-00001	Pb_4_length_175690_cov_33.1881_ID_7	84490	84885	-	110	NA	NA	Cmc1	COX assembly mitochondrial protein homolog	NA	NA	NA	NA	NA	NA	NA
215a76be-28fe-43c1-b34e-df938a4cf87d	pfs1|755-00001	Pb_116_length_54417_cov_34.5066_ID_231	35068	36148	-	359	NA	NA	NA	NA	NA	NA	NA	NA	NA	NA	NA
215c870d-70db-467a-8981-3760de6c5995	pfs1|12581-00001	Pb_83_length_60467_cov_37.7891_ID_165	28159	28819	-	181	NA	NA	ARF1_2	ADP-ribosylation factor	GO:0005525|GO:0005525|GO:0005622|GO:0006886|GO:0005525|GO:0005622|GO:0007264|GO:0005525|GO:0007264|GO:0015031	NA	NA	NA	NA	NA	NA
21654ffd-856c-424d-9f8b-4d28504c328a	pfs1|4710-00001	Pb_2200_length_1910_cov_186.549_ID_4399	700	1726	-	341	NA	inside repeat region	NA	NA	NA	NA	NA	NA	NA	NA	NA
216620ed-8498-42f1-8fd2-8fe4473477ea	pfs1|7355-00001	Pb_320_length_24825_cov_34.85_ID_639	21438	21675	-	78	NA	inside repeat region	NA	NA	NA	NA	NA	NA	NA	NA	NA
216c81c8-5468-4194-97f5-88e80a60a37c	pfs1|10696-00001	Pb_55_length_73783_cov_40.74_ID_109	41052	49251	-	2732	NA	NA	UPL3_1	E3 ubiquitin-protein ligase UPL3	GO:0004842|GO:0005488|GO:0005515|GO:0008270	NA	NA	NA	NA	NA	NA
2172e355-e5aa-4752-951d-27b1f47e15c9	pfs1|6547-00001	Pb_2895_length_1356_cov_167.29_ID_5789	41	953	+	303	NA	inside repeat region	TY3B-G_140	Transposon Ty3-G Gag-Pol polyprotein	GO:0003676|GO:0015074	NA	NA	NA	NA	NA	NA
21754cf5-13c9-4f0b-8dc3-e25c66bf5aba	pfs1|5018-00001	Pb_2306_length_1792_cov_23.9868_ID_4611	962	1325	+	120	NA	inside repeat region	NA	NA	NA	NA	NA	NA	NA	NA	NA
2176195f-ef82-4f0a-a3e0-db0a97fda1b1	pfs1|9124-00001	Pb_415_length_17049_cov_32.0527_ID_829	2360	2960	+	122	NA	NA	NA	NA	GO:0001104|GO:0006357|GO:0016592	NA	NA	NA	NA	NA	NA
2176c821-fe8d-4f54-9fd8-8fd406f4aeb1	pfs1|5058-00001	Pb_231_length_37225_cov_34.9475_ID_461	33193	33793	-	199	NA	NA	NA	NA	NA	NA	NA	NA	NA	NA	NA
217e4ef0-6572-43ab-a342-1b176672541d	pfs1|8589-00001	Pb_384_length_19831_cov_30.1048_ID_767	15567	16077	-	169	NA	NA	NA	NA	NA	NA	NA	NA	NA	NA	NA
21821336-7624-4de8-a4c1-d5bed9226ec1	pfs1|13311-00001	Pb_986_length_5076_cov_33.7163_ID_1971	234	708	+	157	NA	inside repeat region	Tf2-9_41	Transposon Tf2-9 polyprotein	NA	NA	NA	NA	NA	NA	NA
21884d45-6d96-475d-a251-f0814c6d01ca	pfs1|11870-00001	Pb_725_length_7717_cov_40.5075_ID_1449	1757	2836	-	345	NA	NA	NA	NA	NA	NA	NA	NA	NA	NA	NA
218f05e2-ad5a-4961-8679-66dd944fc812	pfs1|2014-00001	Pb_1477_length_3066_cov_82.6046_ID_2953	2047	2995	-	315	NA	NA	NA	NA	NA	NA	NA	NA	NA	NA	NA
2193cb27-0934-46eb-849e-6932b3940d09	pfs1|7310-00001	Pb_31_length_91292_cov_33.8518_ID_61	12846	13285	+	93	NA	NA	NA	NA	NA	NA	Secreted	NA	NA	NA	NA
2197af9c-89f8-4470-aac4-30f472baf702	pfs1|13038-00001	Pb_927_length_5538_cov_35.4628_ID_1853	66	429	+	120	NA	NA	NA	NA	NA	NA	NA	NA	NA	NA	NA
21982748-c703-4b72-9ce7-86a837ad9b8c	pfs1|7458-00001	Pb_326_length_23992_cov_31.1599_ID_651	13568	14219	+	216	NA	NA	NA	NA	NA	NA	NA	NA	NA	NA	NA
219f4139-1d17-4730-8256-d6878438b3e1	pfs1|638-00001	Pb_113_length_54746_cov_33.5477_ID_225	51275	51881	+	201	NA	NA	NA	NA	NA	NA	NA	NA	NA	NA	NA
21a22a32-85ea-49ab-bafb-1c8fa3fc3ec7	pfs1|5984-00001	Pb_266_length_33624_cov_39.8862_ID_531	23370	24657	-	399	NA	NA	NA	NA	NA	NA	NA	NA	NA	NA	NA
21a4e58e-a60a-44e5-8061-ee0f546dec11	pfs1|5888-00001	Pb_262_length_33916_cov_38.6275_ID_523	17202	18417	+	404	NA	NA	NA	NA	NA	NA	NA	NA	NA	NA	NA
21a96761-6bb3-4f6b-8b72-55df9fcf17b0	pfs1|10896-00001	Pb_58_length_71816_cov_35.8222_ID_115	1850	2425	+	156	NA	NA	ORMDL2	ORM1-like protein 2	GO:0005789|GO:0016021	NA	NA	NA	NA	NA	NA
21adf2a3-d0f4-43a5-90bb-ef6a43a17751	pfs1|3280-00001	Pb_180_length_43326_cov_27.7448_ID_359	13621	14140	-	172	NA	NA	NA	NA	GO:0003677	NA	NA	NA	NA	NA	NA
21b07abe-73e1-4445-b51a-2a32c17ece6c	pfs1|4110-00001	Pb_200_length_40978_cov_35.036_ID_399	40095	40915	+	245	NA	inside repeat region	NA	NA	NA	NA	NA	NA	NA	NA	NA
21b09fd5-da04-420c-a1ac-4f3ec7166de4	pfs1|3737-00001	Pb_194_length_42103_cov_34.5774_ID_387	1369	2506	-	378	NA	NA	metap1	Methionine aminopeptidase 1	GO:0004177|GO:0006508|GO:0008235	NA	NA	NA	NA	NA	NA
21b59ed0-2280-4345-96ea-4841b69d8bd8	pfs1|7021-00001	Pb_305_length_27716_cov_31.4164_ID_609	10662	11619	+	318	NA	NA	NA	NA	NA	NA	NA	NA	NA	NA	NA
21ba8bfa-207a-4be8-a716-e83ea72e8e5e	pfs1|8454-00001	Pb_378_length_20309_cov_30.4538_ID_755	3275	4415	+	321	NA	inside repeat region	NA	NA	GO:0003676|GO:0008270	NA	NA	NA	NA	NA	NA
21be3236-5360-46a4-872f-0c4f76353d6e	pfs1|9128-00001	Pb_415_length_17049_cov_32.0527_ID_829	9254	9824	+	189	NA	NA	NLP1	Protein NLP1	NA	NA	NA	NA	NA	NA	NA
21c3211e-4591-494c-9ef7-81e0551fb7f6	pfs1|1060-00001	Pb_123_length_52537_cov_39.0322_ID_245	7044	9194	+	494	NA	NA	HRD1	ERAD-associated E3 ubiquitin-protein ligase HRD1	GO:0005515|GO:0008270	NA	NA	NA	NA	NA	NA
21ca82be-e5f2-4cc8-ab55-ef1ecc1cddd4	pfs1|12755-00001	Pb_873_length_6001_cov_44.585_ID_1745	1529	1844	+	104	NA	inside repeat region	NA	NA	NA	NA	NA	NA	NA	NA	NA
21d753e9-2ee9-4d84-9ed3-897716b19522	pfs1|9008-00001	Pb_4095_length_820_cov_107.32_ID_8189	28	736	+	235	<1kb	NA	NA	NA	NA	NA	NA	NA	NA	NA	NA
21e257b5-2580-4c4f-8165-540e527cc1d1	pfs1|1210-00001	Pb_127_length_51950_cov_36.7034_ID_253	5532	6654	+	373	NA	NA	NA	NA	GO:0003677	NA	NA	NA	NA	NA	NA
21e3e191-10a0-4272-8cae-949f2341ca48	pfs1|10994-00001	Pb_5_length_158301_cov_37.5637_ID_9	13687	14416	-	242	NA	NA	NA	NA	NA	NA	NA	NA	NA	NA	NA
21f83dd1-41cf-4678-9a4f-52a924d99236	pfs1|8851-00001	Pb_3_length_181673_cov_37.7352_ID_5	36706	39229	+	840	NA	NA	NA	NA	NA	NA	NA	NA	NA	NA	NA
21f93a4c-6aa4-4dc6-a0a4-b7347a4941ae	pfs1|8540-00001	Pb_3818_length_926_cov_125.997_ID_7635	587	902	-	104	<1kb	inside repeat region	NA	NA	NA	NA	NA	NA	NA	NA	NA
2201c210-ea53-4bea-be2e-43f6e4ed4e71	pfs1|13194-00001	Pb_960_length_5225_cov_2.89055_ID_1919	724	1072	-	115	NA	NA	NA	NA	NA	NA	NA	NA	NA	NA	NA
22050eb5-acfb-4dee-8c90-ae1b8b7a97d6	pfs1|614-00001	Pb_1139_length_4177_cov_26.697_ID_2277	2966	3251	+	94	NA	NA	NA	NA	NA	NA	NA	NA	NA	NA	NA
22053a3c-cdf6-46bc-b527-0e8876e96489	pfs1|9638-00001	Pb_458_length_15223_cov_24.8293_ID_915	268	1331	+	307	NA	inside repeat region	gag-pro-pol_2	Gag-Pro-Pol polyprotein	NA	NA	NA	NA	NA	NA	NA
2207b33e-6307-4f7c-a9b2-ca003c047ba6	pfs1|10457-00001	Pb_52_length_77262_cov_35.7491_ID_103	68618	69862	+	329	NA	NA	PF13_0198_0	Reticulocyte-binding protein 2 homolog a	NA	NA	NA	NA	NA	NA	NA
220bd07f-4343-4830-94f9-5b81564ab174	pfs1|12846-00001	Pb_892_length_5816_cov_26.6203_ID_1783	3142	3850	-	213	NA	inside repeat region	POLX_16	Retrovirus-related Pol polyprotein from transposon TNT 1-94	NA	NA	NA	NA	NA	NA	NA
22161c97-2a6e-4941-83b6-6f4fd9a4271e	pfs1|1177-00001	Pb_126_length_52020_cov_36.9356_ID_251	23506	24623	-	256	NA	NA	RIB7	2,5-diamino-6-ribosylamino-4(3H)-pyrimidinone 5'-phosphate reductase	GO:0008703|GO:0009231|GO:0055114	NA	NA	NA	NA	NA	NA
22173d5a-21d7-46ef-b16b-7430eb8fbdc6	pfs1|12530-00001	Pb_82_length_60532_cov_49.3479_ID_163	34468	39082	+	1431	NA	NA	sec14_0	Sec14 cytosolic factor	NA	NA	NA	NA	NA	NA	NA
221b0f1c-3257-499c-83b0-857b65c3c9da	pfs1|12309-00001	Pb_79_length_62356_cov_36.2814_ID_157	53770	54478	-	235	NA	NA	NA	NA	NA	NA	NA	NA	NA	NA	NA
222d2ab8-3e01-4702-834e-a7842a3176a2	pfs1|6098-00001	Pb_26_length_97642_cov_29.5461_ID_51	95844	97116	+	423	NA	NA	NA	NA	NA	NA	NA	NA	NA	NA	NA
222e62e2-1daa-48c5-8038-a0b60ad962cd	pfs1|13196-00001	Pb_961_length_5223_cov_24.5247_ID_1921	1278	1713	+	144	NA	inside repeat region	NA	NA	GO:0003676|GO:0008270	NA	NA	NA	NA	NA	NA
22313cd9-53b1-43b9-a60d-539e3d25216f	pfs1|12324-00001	Pb_7_length_145100_cov_37.9078_ID_13	32246	34856	-	869	NA	NA	rhp16_1	ATP-dependent helicase rhp16	GO:0003677|GO:0005524	NA	NA	NA	NA	NA	NA
2239ad4b-6e8e-477c-98d2-810180ebc6e9	pfs1|10845-00001	Pb_57_length_72243_cov_34.5324_ID_113	44528	48273	-	1071	NA	NA	Ddhd1	Phospholipase DDHD1	GO:0035091|GO:0046872	NA	NA	NA	NA	NA	NA
22418726-757b-4f3e-85fa-b9dbb96fd670	pfs1|8041-00001	Pb_3559_length_1030_cov_92.2857_ID_7117	234	971	+	225	NA	NA	NA	NA	NA	NA	NA	NA	NA	NA	NA
2244229e-78b8-482b-a993-142cab849dc5	pfs1|10927-00001	Pb_590_length_10522_cov_27.6921_ID_1179	2550	3075	+	174	NA	inside repeat region	NA	NA	NA	NA	NA	NA	NA	NA	NA
2245c42f-6b6e-48bc-a8d6-759aec0053b4	pfs1|3527-00001	Pb_188_length_42710_cov_39.4771_ID_375	25663	26383	+	239	NA	NA	NA	NA	NA	NA	NA	NA	NA	NA	NA
2248c87b-9b4b-4f17-8d47-06c7ecfce602	pfs1|5938-00001	Pb_264_length_33834_cov_36.9963_ID_527	23966	24925	-	230	NA	NA	SPAC25G10.01	Uncharacterized RNA-binding protein C25G10.01	GO:0000166|GO:0003676	NA	NA	NA	NA	NA	NA
22493dde-2059-4882-bf95-54cc6c6c10f2	pfs1|208-00001	Pb_1056_length_4694_cov_79.0339_ID_2111	905	1497	-	168	NA	NA	NA	NA	NA	NA	NA	NA	NA	NA	NA
224a41b9-a130-4c33-b766-98a93d7902c1	pfs1|9571-00001	Pb_450_length_15530_cov_30.4461_ID_899	898	1857	+	185	NA	NA	NA	NA	NA	NA	NA	NA	NA	NA	NA
224ed3f2-a947-4684-add8-02d9c617a250	pfs1|11379-00001	Pb_652_length_9202_cov_27.9126_ID_1303	4691	5381	-	229	NA	inside repeat region	NA	NA	NA	NA	NA	NA	NA	NA	NA
225bce11-9247-4c8d-b2dd-d4f1e1e3bb22	pfs1|12491-00001	Pb_821_length_6490_cov_28.1392_ID_1641	5274	6074	-	223	NA	NA	NA	NA	NA	NA	NA	NA	NA	NA	NA
225d8b17-9b8c-4e71-8e97-cfda5c8529d2	pfs1|1346-00001	Pb_12_length_119400_cov_36.9367_ID_23	86565	87350	-	145	NA	NA	Cnih4	Protein cornichon homolog 4	GO:0016020|GO:0035556	NA	NA	NA	NA	NA	NA
2261a7e6-33df-4344-a127-06bd669f5bd0	pfs1|972-00001	Pb_1214_length_3896_cov_129.536_ID_2427	2551	3007	+	151	NA	NA	NA	NA	NA	NA	NA	NA	NA	NA	NA
22627a07-5ed3-4a98-9daa-25e6d6c3b93b	pfs1|8515-00001	Pb_37_length_87059_cov_33.4578_ID_73	72784	74814	+	626	NA	NA	FAS2_1	Chromatin assembly factor 1 subunit FAS2	GO:0005515	NA	NA	NA	NA	NA	NA
226447c0-2735-4125-82ef-dd6961947dca	pfs1|5590-00001	Pb_250_length_35302_cov_34.9612_ID_499	1693	3227	+	483	NA	NA	tfb2	General transcription and DNA repair factor IIH subunit tfb2	GO:0000439|GO:0004003|GO:0005634|GO:0006289	NA	NA	NA	NA	NA	NA
226eff99-174a-4cf8-b5ea-55ad3add9cc2	pfs1|9658-00001	Pb_45_length_80125_cov_34.7877_ID_89	10143	11697	+	517	NA	NA	ROC1_0	29 kDa ribonucleoprotein A, chloroplastic	GO:0000166|GO:0003676|GO:0030246	NA	NA	NA	NA	NA	NA
22785e85-9502-49a0-a2dd-6f4f6e777235	pfs1|7307-00001	Pb_31_length_91292_cov_33.8518_ID_61	8048	8336	-	69	NA	NA	NA	NA	NA	NA	NA	NA	NA	NA	NA
22790b66-3031-490a-a815-3e5234458dc2	pfs1|9470-00001	Pb_441_length_15929_cov_31.2784_ID_881	2195	2660	-	101	NA	NA	NA	NA	GO:0007067|GO:0042729|GO:0072686	NA	NA	NA	NA	NA	NA
227ce4f7-4ac8-4014-8afe-50ddc86c1f00	pfs1|6887-00001	Pb_2_length_229436_cov_37.7387_ID_3	144957	145497	+	123	NA	NA	NA	NA	NA	NA	NA	NA	NA	NA	NA
227e47f4-ece0-4517-b921-a97da1a7ad37	pfs1|9650-00001	Pb_45_length_80125_cov_34.7877_ID_89	1833	2434	-	130	NA	NA	SMD3B	Small nuclear ribonucleoprotein SmD3b	NA	NA	NA	NA	NA	NA	NA
22861c56-3585-405b-acf2-1b409d31c922	pfs1|13256-00001	Pb_977_length_5130_cov_71.9788_ID_1953	2523	5107	+	810	NA	inside repeat region	TY3B-I_102	Transposon Ty3-I Gag-Pol polyprotein	GO:0003676|GO:0003676|GO:0004523|GO:0015074	NA	NA	NA	NA	NA	NA
228a4b31-63ca-4283-9308-c5bdfcef9795	pfs1|10747-00001	Pb_569_length_11224_cov_51.7966_ID_1137	1791	2103	-	103	NA	NA	NA	NA	NA	NA	NA	NA	NA	NA	NA
228f18c8-3675-4ba0-84e9-4d4fb301a81d	pfs1|12165-00001	Pb_775_length_7039_cov_30.6989_ID_1549	3515	5960	+	814	NA	NA	NA	NA	NA	NA	NA	NA	NA	NA	NA
228f952e-0f22-4b01-8773-0491b9cbf0db	pfs1|8000-00001	Pb_352_length_21914_cov_31.7056_ID_703	8161	8740	-	192	NA	NA	NA	NA	NA	NA	Secreted	NA	NA	NA	NA
229309c6-0011-4622-87e9-b3f68e0bb9b9	pfs1|7829-00001	Pb_3449_length_1073_cov_302.119_ID_6897	23	866	+	280	NA	inside repeat region	NA	NA	NA	NA	NA	NA	NA	NA	NA
229505cd-3c56-4591-a227-b01ce44cd697	pfs1|4952-00001	Pb_2296_length_1800_cov_214.48_ID_4591	997	1702	-	112	NA	inside repeat region	NA	NA	NA	NA	NA	NA	NA	NA	NA
2295e5d5-ff91-4a42-835a-46eff139be7a	pfs1|11588-00001	Pb_68_length_66630_cov_31.5136_ID_135	10811	11694	+	211	NA	NA	SR34_1	Serine/arginine-rich-splicing factor SR34	GO:0000166|GO:0003676	NA	NA	NA	NA	NA	NA
229aa988-db99-45ed-ba2d-4375a2848f00	pfs1|11528-00001	Pb_67_length_66691_cov_40.9245_ID_133	3374	8872	+	1690	NA	NA	ATAD2	ATPase family AAA domain-containing protein 2	GO:0005515|GO:0005515|GO:0008270|GO:0005524	NA	NA	NA	NA	NA	NA
22a88ebf-9a42-4f3e-8fb3-e8c1b280f9b5	pfs1|4927-00001	Pb_2289_length_1806_cov_58.4163_ID_4577	107	635	+	175	NA	NA	NA	NA	NA	NA	NA	NA	NA	NA	NA
22a93b3e-d690-46d9-9cfb-7456fa0e9966	pfs1|761-00001	Pb_116_length_54417_cov_34.5066_ID_231	46195	46450	-	84	NA	NA	NA	NA	NA	NA	NA	NA	NA	NA	NA
22c44b05-854c-4d45-a4c2-31acb35ef057	pfs1|11414-00001	Pb_65_length_67694_cov_36.0589_ID_129	24755	26369	-	537	NA	NA	ACEA	Isocitrate lyase	GO:0003824|GO:0003824|GO:0008152|GO:0004451|GO:0019752	NA	NA	NA	NA	NA	NA
22c46269-9abe-44b3-94c9-ca73b93c377a	pfs1|7932-00001	Pb_34_length_89277_cov_35.6611_ID_67	29386	29809	-	140	NA	NA	At1g51060_0	Probable histone H2A.1	GO:0000786|GO:0003677|GO:0005634|GO:0003677|GO:0046982	NA	NA	NA	NA	NA	NA
22c4cb64-75c3-4f87-ad4e-a25da95b0949	pfs1|2625-00001	Pb_1621_length_2718_cov_100.354_ID_3241	25	2548	-	812	NA	NA	NA	NA	NA	NA	NA	NA	NA	NA	NA
22c85ee5-cd22-4811-871a-dc6dee4086ae	pfs1|8891-00001	Pb_3_length_181673_cov_37.7352_ID_5	137241	138615	-	335	NA	NA	Zdhhc3	Palmitoyltransferase ZDHHC3	GO:0008270	NA	NA	NA	NA	NA	NA
22cdcbed-d06b-4521-9096-a77dc6c6ab43	pfs1|106-00001	Pb_102_length_57125_cov_33.2355_ID_203	3421	14342	-	3518	NA	NA	Usp34	Ubiquitin carboxyl-terminal hydrolase 34	GO:0006511|GO:0036459	NA	NA	NA	NA	NA	NA
22d06c23-00dd-4806-a7d0-fa28cc9cc156	pfs1|5902-00001	Pb_2634_length_1523_cov_62.3711_ID_5267	1224	1516	-	77	NA	NA	coa5_0	Cytochrome c oxidase assembly factor 5	NA	NA	NA	NA	NA	NA	NA
22d810b7-43fe-4ac0-9266-27a421b797e0	pfs1|12643-00001	Pb_84_length_60337_cov_32.8476_ID_167	43947	45378	-	476	NA	NA	NA	NA	NA	NA	Secreted	NA	NA	TMdomain	1
22e7869a-33dc-4434-906d-d64dac9e617b	pfs1|686-00001	Pb_1152_length_4102_cov_25.8848_ID_2303	2508	2844	-	111	NA	inside repeat region	GIP_89	Copia protein	NA	NA	NA	NA	NA	NA	NA
22e94502-ba9c-4fa7-a1ca-24da896351d2	pfs1|4830-00001	Pb_2245_length_1852_cov_159.8_ID_4489	83	866	+	217	NA	NA	NA	NA	NA	NA	NA	NA	NA	NA	NA
22f0ca85-37b8-496b-9451-41d99e01b28e	pfs1|2148-00001	Pb_14_length_118778_cov_37.165_ID_27	44047	44770	-	240	NA	NA	NA	NA	NA	NA	NA	NA	NA	NA	NA
22fbc3cd-e523-47df-bdc1-fbd4f1daf25c	pfs1|8070-00001	Pb_357_length_21796_cov_36.0294_ID_713	3178	7998	-	1533	NA	NA	dna2	DNA replication ATP-dependent helicase/nuclease DNA2	NA	NA	NA	NA	NA	NA	NA
22ff2a6b-7423-451c-965d-5c5d93fd708b	pfs1|5859-00001	Pb_261_length_34241_cov_38.6355_ID_521	20	1106	+	334	NA	NA	NA	NA	NA	NA	NA	NA	NA	NA	NA
2303315f-19ae-4cf8-bfc1-7373796d7a3a	pfs1|10179-00001	Pb_501_length_13496_cov_25.4076_ID_1001	7003	7423	+	139	NA	NA	NA	NA	NA	NA	NA	NA	NA	NA	NA
231086cb-7b0d-41c6-93c0-0f8833180a7c	pfs1|2089-00001	Pb_1498_length_2992_cov_118.45_ID_2995	1252	1546	-	97	NA	NA	LHP1_6	Chromo domain protein LHP1	NA	NA	NA	NA	NA	NA	NA
23193322-4e29-409e-961b-faa01b2d36dd	pfs1|11603-00001	Pb_68_length_66630_cov_31.5136_ID_135	48076	48627	-	155	NA	NA	mrpl21	Probable 39S ribosomal protein L21, mitochondrial	GO:0003723|GO:0003735|GO:0005622|GO:0005840|GO:0006412|GO:0005840	NA	NA	NA	NA	NA	NA
231b6425-a4a6-4680-9399-24851001a600	pfs1|4971-00001	Pb_229_length_37240_cov_42.022_ID_457	35960	36923	-	245	NA	NA	NA	NA	NA	NA	NA	NA	NA	NA	NA
2320357d-0957-488e-a69e-2d0ace0a55ba	pfs1|7637-00001	Pb_3353_length_1112_cov_43.5482_ID_6705	286	781	+	164	NA	NA	NA	NA	NA	NA	NA	NA	NA	NA	NA
2325673f-01d8-4f2b-8e97-7e2bfcaf9689	pfs1|9852-00001	Pb_477_length_14494_cov_24.9912_ID_953	79	448	+	122	NA	inside repeat region	NA	NA	NA	NA	NA	NA	NA	NA	NA
23283890-7bec-494f-93a7-7dd2fcb96685	pfs1|3435-00001	Pb_185_length_42810_cov_37.6959_ID_369	10294	11393	+	290	NA	NA	pho2B	Protein phosphatase 2A catalytic subunit B	GO:0016787	NA	NA	NA	NA	NA	NA
23283e64-c36a-4344-8ff3-a92519946fbf	pfs1|7467-00001	Pb_3276_length_1147_cov_205.203_ID_6551	19	1072	+	186	NA	NA	NA	NA	NA	NA	NA	NA	NA	NA	NA
23285282-1674-4d54-9a25-a144cbf0086f	pfs1|8165-00001	Pb_3619_length_998_cov_286.232_ID_7237	375	954	-	134	<1kb	inside repeat region	pol_561	Retrovirus-related Pol polyprotein from transposon opus	NA	NA	NA	NA	NA	NA	NA
2328fbc8-8c85-4e7b-a11a-1f2fc1875ea3	pfs1|10418-00001	Pb_527_length_12560_cov_46.1927_ID_1053	8459	9080	-	206	NA	NA	NA	NA	NA	NA	Secreted	NA	NA	NA	NA
23403845-8d36-46a6-87d3-92430c65bd7a	pfs1|6604-00001	Pb_2900_length_1352_cov_113.41_ID_5799	49	1172	-	276	NA	inside repeat region	Tf2-9_26	Transposon Tf2-9 polyprotein	GO:0003676|GO:0015074	NA	NA	NA	NA	NA	NA
234242e6-3a54-4166-b91c-ab4becc02bba	pfs1|1570-00001	Pb_135_length_50661_cov_36.6937_ID_269	14799	16414	-	485	NA	NA	midA	Protein arginine methyltransferase NDUFAF7 homolog, mitochondrial	NA	NA	NA	NA	NA	NA	NA
234c7201-602e-4a2c-8785-3e38b1a4ea54	pfs1|2672-00001	Pb_163_length_46207_cov_29.2598_ID_325	9329	10013	-	205	NA	NA	NA	NA	NA	NA	NA	NA	NA	NA	NA
234e71e0-03bf-449c-ad92-6cdc448554bd	pfs1|4888-00001	Pb_226_length_37642_cov_30.4629_ID_451	34512	34919	+	110	NA	NA	NA	NA	NA	NA	NA	NA	NA	NA	NA
235ae7f8-e14e-4de9-a43d-953d8616b60b	pfs1|11207-00001	Pb_624_length_9830_cov_22.8947_ID_1247	2413	3060	+	191	NA	inside repeat region	Tf2-11_31	Transposon Tf2-11 polyprotein	NA	NA	NA	NA	NA	NA	NA
235beee7-729e-423a-9e37-a91f468d4c8d	pfs1|6496-00001	Pb_286_length_31442_cov_35.0974_ID_571	15023	15515	-	86	NA	NA	NA	NA	GO:0006351|GO:0007049|GO:0070176	NA	NA	NA	NA	NA	NA
235c0ff2-f542-4973-ad8a-bb6639ce0f7c	pfs1|12299-00001	Pb_79_length_62356_cov_36.2814_ID_157	24352	25186	+	277	NA	NA	Jrkl	Jerky protein homolog-like	GO:0003677	NA	NA	NA	NA	NA	NA
235d79b3-4fe4-46e6-8161-c7158166dc5e	pfs1|8887-00001	Pb_3_length_181673_cov_37.7352_ID_5	123349	126315	-	742	NA	NA	MAD1L1	Mitotic spindle assembly checkpoint protein MAD1	GO:0007094	NA	NA	NA	NA	NA	NA
235fd6d7-b21b-453a-8848-2eb8069d9ddb	pfs1|4491-00001	Pb_213_length_39569_cov_36.0197_ID_425	17663	19593	-	417	NA	NA	RAD51B	DNA repair protein RAD51 homolog 2	GO:0003677|GO:0005524|GO:0006281|GO:0008094	NA	NA	NA	NA	NA	NA
2364d318-5b80-40bb-95b0-72c1dc0ca012	pfs1|2831-00001	Pb_168_length_45422_cov_28.4963_ID_335	999	1877	-	271	NA	inside repeat region	POLX_242	Retrovirus-related Pol polyprotein from transposon TNT 1-94	GO:0003676|GO:0003676|GO:0008270	NA	NA	NA	NA	NA	NA
236515c5-0335-4fd8-8102-cc0de91f4ffb	pfs1|11440-00001	Pb_661_length_8901_cov_42.3041_ID_1321	3288	5577	-	738	NA	NA	ATG9	Autophagy-related protein 9	NA	NA	NA	NA	NA	NA	NA
236adf0a-70af-4e39-90c8-e8100c908581	pfs1|4655-00001	Pb_219_length_38386_cov_32.719_ID_437	19034	19535	-	166	NA	NA	NOP16	Nucleolar protein 16	NA	NA	NA	NA	NA	NA	NA
236c0592-2837-4f24-beca-8a9142efecad	pfs1|10363-00001	Pb_51_length_78236_cov_35.1804_ID_101	58453	60878	+	730	NA	NA	At1g14650	Probable splicing factor 3A subunit 1	GO:0003723|GO:0006396|GO:0005515	NA	NA	NA	NA	NA	NA
236cd1b4-d7a1-46e1-a84a-a510ead53990	pfs1|1914-00001	Pb_1442_length_3169_cov_25.6907_ID_2883	1163	2514	+	391	NA	inside repeat region	NA	NA	NA	NA	NA	NA	NA	NA	NA
23741416-e49e-4d1d-8c52-4e900c1be6c7	Pb_6_length_157460_cov_35.5039_ID_11-00001	Pb_6_length_157460_cov_35.5039_ID_11	115133	115341	-	68	NA	NA	NA	NA	NA	NA	NA	NA	NA	NA	NA
23790464-866a-4a16-9fb8-6bc9c868c157	pfs1|7322-00001	Pb_31_length_91292_cov_33.8518_ID_61	38857	39274	-	138	NA	NA	NA	NA	NA	NA	Secreted	NA	NA	TMdomain	3
23854111-b84a-4a64-a422-132625ee7edc	pfs1|4562-00001	Pb_2164_length_1949_cov_555_ID_4327	48	1944	-	470	NA	inside repeat region	Tf2-8_43	Transposon Tf2-8 polyprotein	GO:0003676|GO:0015074	NA	NA	NA	NA	NA	NA
23900acb-5f73-4c9f-8620-04a9f29cc63f	pfs1|8207-00001	Pb_3648_length_989_cov_232.462_ID_7295	22	959	-	281	<1kb	inside repeat region	NA	NA	NA	NA	NA	NA	NA	NA	NA
239407bf-9da6-4ca7-b0ad-ed63c6a1b55e	pfs1|7515-00001	Pb_32_length_90941_cov_40.1485_ID_63	9491	10191	-	183	NA	NA	Trappc6b	Trafficking protein particle complex subunit 6B	NA	NA	NA	NA	NA	NA	NA
239617af-d116-49da-86d7-3d0fdc4e3346	pfs1|1976-00001	Pb_1463_length_3096_cov_76.5962_ID_2925	478	1555	+	358	NA	NA	NA	NA	NA	NA	NA	NA	NA	NA	NA
239b4d5c-bdf3-4f55-8766-f4172bfa4340	pfs1|8672-00001	Pb_38_length_86524_cov_34.7206_ID_75	62460	65187	+	908	NA	NA	Ano10_2	Anoctamin-10	NA	NA	NA	NA	NA	NA	NA
23a32265-b50c-48cf-a90b-eb11b7df409c	pfs1|4880-00001	Pb_226_length_37642_cov_30.4629_ID_451	10152	11355	+	400	NA	NA	IPCS2_0	Phosphatidylinositol:ceramide inositolphosphotransferase 2	NA	NA	NA	NA	NA	NA	NA
23a3b973-b46c-4475-a3d1-86be33df39fc	pfs1|5659-00001	Pb_2531_length_1602_cov_272.987_ID_5061	209	1597	+	431	NA	NA	NA	NA	NA	NA	NA	NA	NA	NA	NA
23ab9900-ded7-4f48-be1e-236c0abfa214	pfs1|12072-00001	Pb_75_length_64868_cov_36.1683_ID_149	42102	43057	-	208	NA	NA	MIEL1	E3 ubiquitin-protein ligase MIEL1	GO:0005515|GO:0008270	NA	NA	NA	NA	NA	NA
23ad6527-debe-4b6d-8624-6ddb5a071cba	pfs1|8314-00001	Pb_36_length_87424_cov_33.8152_ID_71	59508	62303	-	851	NA	NA	NA	NA	GO:0008080	NA	NA	NA	NA	NA	NA
23b2f332-57a0-4d4b-8193-c948ee200964	pfs1|12064-00001	Pb_75_length_64868_cov_36.1683_ID_149	27191	28493	+	386	NA	NA	NA	NA	NA	NA	NA	NA	NA	NA	NA
23b49bff-3cc2-49af-8c3b-bbf162afb9ca	pfs1|8785-00001	Pb_3983_length_864_cov_229.152_ID_7965	82	821	+	94	<1kb	NA	NA	NA	GO:0003824	NA	NA	NA	NA	NA	NA
23be83e8-7d61-4a55-850c-695cdf3601aa	pfs1|8870-00001	Pb_3_length_181673_cov_37.7352_ID_5	85458	88215	+	918	NA	NA	NA	NA	GO:0006629	NA	NA	NA	NA	NA	NA
23c31d5c-60e2-444d-8732-eec435ce8e4b	pfs1|4124-00001	Pb_201_length_40659_cov_34.0431_ID_401	1207	1756	+	182	NA	inside repeat region	TY3B-G_248	Transposon Ty3-G Gag-Pol polyprotein	GO:0003676|GO:0015074	NA	NA	NA	NA	NA	NA
23ccba45-e3af-49e0-bc50-9e911ee95d2c	pfs1|7547-00001	Pb_32_length_90941_cov_40.1485_ID_63	73679	77495	+	1271	NA	NA	PIP5K1_0	Phosphatidylinositol 4-phosphate 5-kinase 1	GO:0004888|GO:0007166|GO:0016020|GO:0004930|GO:0007186|GO:0016021|GO:0016021|GO:0016307|GO:0046488	NA	NA	NA	NA	NA	NA
23d0f787-16ca-45db-a14b-f60725afdcdf	pfs1|2845-00001	Pb_168_length_45422_cov_28.4963_ID_335	38283	39859	-	422	NA	NA	LPAT1	1-acyl-sn-glycerol-3-phosphate acyltransferase 1, chloroplastic	GO:0008152|GO:0016746	NA	NA	NA	NA	NA	NA
23d54576-4fed-47a4-a092-d5c0af7d33b7	pfs1|12123-00001	Pb_76_length_64471_cov_35.4267_ID_151	10076	10791	-	148	NA	NA	HINT4	Bifunctional adenosine 5'-phosphosulfate phosphorylase/adenylylsulfatase HINT4	GO:0003824	NA	NA	NA	NA	NA	NA
23d65475-f3f3-4fd3-9532-e48a02738f7c	pfs1|5967-00001	Pb_2662_length_1507_cov_62.1522_ID_5323	14	1115	+	338	NA	inside repeat region	Tf2-9_7	Transposon Tf2-9 polyprotein	GO:0003676|GO:0015074	NA	NA	NA	NA	NA	NA
23dcf41a-21e7-4bb9-8a84-512f094b409d	pfs1|12281-00001	Pb_798_length_6784_cov_35.3843_ID_1595	476	1085	+	202	NA	inside repeat region	NA	NA	NA	NA	NA	NA	NA	NA	NA
23de6761-a08f-44b0-810f-40fefb39e5e2	pfs1|2325-00001	Pb_1546_length_2874_cov_25.8624_ID_3091	1878	2847	+	300	NA	inside repeat region	NA	NA	NA	NA	NA	NA	NA	NA	NA
23e3a5f1-101e-4848-811e-8fa46447a0a2	pfs1|11062-00001	Pb_601_length_10327_cov_25.2774_ID_1201	313	1783	-	401	NA	inside repeat region	pol_423	Retrovirus-related Pol polyprotein from transposon opus	NA	NA	NA	NA	NA	NA	NA
23ed40b6-687e-4c44-b4f1-04c53ecde413	pfs1|2605-00001	Pb_1617_length_2728_cov_247.436_ID_3233	1995	2661	-	123	NA	inside repeat region	NA	NA	NA	NA	NA	NA	NA	NA	NA
23f46387-3570-4f34-9beb-09b1ccbbcccb	pfs1|913-00001	Pb_11_length_121189_cov_39.2866_ID_21	75274	75829	+	184	NA	NA	Imp3	U3 small nucleolar ribonucleoprotein protein IMP3	GO:0003723|GO:0005622|GO:0019843	EPrGT00050000005427	NA	NA	NA	NA	NA
23f5b5f4-f498-479d-9b8c-905c35eb4b57	pfs1|84-00001	Pb_1023_length_4884_cov_22.2014_ID_2045	1361	1739	-	125	NA	NA	NA	NA	NA	NA	NA	NA	NA	NA	NA
23f735be-bf56-42e0-9c24-994d6305bae5	pfs1|6936-00001	Pb_300_length_29147_cov_30.1968_ID_599	15365	19535	+	1389	NA	NA	sf3b1	Splicing factor 3B subunit 1	GO:0005488|GO:0016539	EPrGT00050000004141	NA	NA	NA	NA	NA
23f7cd01-8fe2-45bd-9a17-3aa7abda53ec	pfs1|12818-00001	Pb_889_length_5882_cov_52.2565_ID_1777	4903	5824	-	306	NA	inside repeat region	pol_461	Pol polyprotein (Fragment)	GO:0003676|GO:0015074	NA	NA	NA	NA	NA	NA
23fabe7c-a538-45f3-b52f-0d73cdf24304	pfs1|9206-00001	Pb_420_length_16895_cov_35.8259_ID_839	6939	9990	+	1016	NA	NA	PAPSS2	Bifunctional 3'-phosphoadenosine 5'-phosphosulfate synthase 2	GO:0000103|GO:0004020|GO:0005524|GO:0000287|GO:0004427|GO:0005737|GO:0006796|GO:0004781	NA	NA	NA	NA	NA	NA
24061368-fc99-49c0-b8f3-ffa320440cc2	pfs1|9350-00001	Pb_431_length_16300_cov_36.3155_ID_861	12823	13624	+	266	NA	NA	NA	NA	NA	NA	NA	NA	NA	NA	NA
240636b5-bae0-48bd-b35b-f390fa389cf8	pfs1|7331-00001	Pb_31_length_91292_cov_33.8518_ID_61	55759	57885	-	631	NA	NA	Ttll12	Tubulin--tyrosine ligase-like protein 12	GO:0006464	NA	NA	NA	NA	NA	NA
240670a3-7f7b-4a54-bdee-eb99706ca1f9	pfs1|2814-00001	Pb_167_length_45447_cov_35.8055_ID_333	40794	43287	+	757	NA	NA	cnrN	Phosphatidylinositol 3,4,5-trisphosphate 3-phosphatase cnrN	GO:0004725|GO:0016311|GO:0016791|GO:0005515|GO:0006470|GO:0008138	NA	NA	NA	NA	NA	NA
2406dbdd-c5df-4c86-b5c4-be324910650b	pfs1|3584-00001	Pb_18_length_109973_cov_39.2992_ID_35	26955	28566	-	536	NA	NA	MIMI_L863_2	Putative ankyrin repeat protein R863	GO:0005515	NA	NA	NA	NA	NA	NA
24070d44-3128-4b97-a0dd-0ee8d50f4d89	pfs1|1565-00001	Pb_135_length_50661_cov_36.6937_ID_269	5374	6292	-	305	NA	NA	NA	NA	NA	NA	NA	NA	NA	NA	NA
2409628e-0656-4e01-87eb-118ebaef3f1f	pfs1|6361-00001	Pb_280_length_31782_cov_35.0262_ID_559	19985	20462	-	105	NA	NA	MPC1	Mitochondrial pyruvate carrier 1	GO:0005743|GO:0006850	NA	NA	NA	NA	NA	NA
24158651-9c67-4df8-98cb-ab59f8d8ac05	pfs1|9756-00001	Pb_4681_length_627_cov_253.33_ID_9361	21	622	-	173	<1kb	inside repeat region	NA	NA	NA	NA	NA	NA	NA	NA	NA
2422421a-10fe-424a-93f6-8439ae9940fe	pfs1|10085-00001	Pb_49_length_78765_cov_40.002_ID_97	34878	36247	-	426	NA	NA	prs_2	Ribose-phosphate pyrophosphokinase	GO:0000287|GO:0004749|GO:0009165	NA	NA	NA	NA	NA	NA
242417f7-7094-4673-91d4-3c23af30618b	pfs1|1268-00001	Pb_128_length_51872_cov_36.6332_ID_255	38946	39961	+	310	NA	NA	CKB1_1	Casein kinase II subunit beta-1	GO:0005956|GO:0019887	NA	NA	NA	NA	NA	NA
2432f819-d7d5-4f9c-83b3-b21aa2c60791	pfs1|11069-00001	Pb_602_length_10069_cov_28.5781_ID_1203	9250	9673	+	117	NA	NA	NA	NA	GO:0046872	NA	NA	NA	NA	NA	NA
2433ba1e-4d59-46e9-86b5-d9edea90154f	pfs1|7426-00001	Pb_3250_length_1158_cov_43.0359_ID_6499	7	880	-	290	NA	NA	NA	NA	NA	NA	NA	NA	NA	NA	NA
24370afb-1be4-4bb7-84bd-41b92d64b9b3	pfs1|6100-00001	Pb_2701_length_1477_cov_204.974_ID_5401	518	1381	+	269	NA	inside repeat region	NA	NA	NA	NA	NA	NA	NA	NA	NA
24378e06-259d-4d26-8aa4-aa0624ae09e4	pfs1|4974-00001	Pb_22_length_103805_cov_38.7503_ID_43	6160	7813	-	498	NA	NA	Os09g0383400	DEAD-box ATP-dependent RNA helicase 22	GO:0003676|GO:0005524	NA	NA	NA	NA	NA	NA
2440e421-9513-446d-93c8-f88f313723f1	pfs1|9875-00001	Pb_47_length_79135_cov_32.6396_ID_93	16158	17082	+	307	NA	NA	NA	NA	NA	NA	NA	NA	NA	NA	NA
24420678-e7a8-4e0c-bfae-c3b5008ece39	pfs1|9550-00001	Pb_44_length_81590_cov_34.6207_ID_87	15857	18917	+	1019	NA	NA	modA	Neutral alpha-glucosidase AB	GO:0003824|GO:0005975|GO:0030246|GO:0004553|GO:0005975	NA	Secreted	NA	NA	NA	NA
2442804d-4ec8-43da-895d-29644d7f5b49	pfs1|9208-00001	Pb_420_length_16895_cov_35.8259_ID_839	15858	16892	+	323	NA	NA	NA	NA	NA	NA	NA	NA	NA	NA	NA
2445580a-e028-4e2c-8c33-3330fa3cee27	pfs1|9661-00001	Pb_45_length_80125_cov_34.7877_ID_89	13952	22247	+	2764	NA	NA	MIP2	MAG2-interacting protein 2	GO:0005515	NA	NA	NA	NA	NA	NA
244894ba-f049-48b8-8a89-bba27a72bf7d	pfs1|4003-00001	Pb_1_length_310098_cov_37.1603_ID_1	122181	124827	+	881	NA	NA	RBOHD	Respiratory burst oxidase homolog protein D	GO:0005509|GO:0016020|GO:0016491|GO:0055114|GO:0016491|GO:0055114	NA	NA	NA	NA	NA	NA
244b288e-1ea4-4e7d-9421-a312c3c725bb	pfs1|2000-00001	Pb_146_length_48841_cov_29.2513_ID_291	33688	35407	-	572	NA	NA	SESN1	Sestrin-1	GO:0005634|GO:1901031	NA	NA	NA	NA	NA	NA
24517ff8-1e7a-4c2f-80f3-0c6891ab675f	pfs1|1369-00001	Pb_1306_length_3578_cov_24.6668_ID_2611	792	1233	+	146	NA	NA	NA	NA	NA	NA	NA	NA	NA	NA	NA
24533d20-92d1-4bd1-91c6-434056012964	pfs1|4085-00001	Pb_2005_length_2125_cov_84.6406_ID_4009	1150	1513	-	120	NA	inside repeat region	NA	NA	NA	NA	NA	NA	NA	NA	NA
2453414e-6b34-4bdd-aa0e-6bde13b2b6f4	pfs1|6353-00001	Pb_2808_length_1409_cov_30.0179_ID_5615	588	939	-	116	NA	inside repeat region	NA	NA	NA	NA	NA	NA	NA	NA	NA
24535456-e89c-4b53-ac3b-ede73a0fb5ab	pfs1|49-00001	Pb_1017_length_4930_cov_78.5147_ID_2033	406	1943	+	459	NA	NA	NA	NA	NA	NA	NA	NA	NA	NA	NA
245c9109-409a-41a4-93af-7fa3684d12dd	pfs1|9273-00001	Pb_426_length_16485_cov_45.7408_ID_851	15408	15861	+	150	NA	NA	NA	NA	NA	NA	NA	NA	NA	NA	NA
245d82e1-d93f-4831-b872-96bbf3c04a08	pfs1|3871-00001	Pb_1996_length_2133_cov_20.3918_ID_3991	569	1727	-	276	NA	inside repeat region	pol_416	Gag-Pol polyprotein	GO:0003676|GO:0015074	NA	NA	NA	NA	NA	NA
2460b698-6aa8-4b12-b7ad-0769d2d82b14	pfs1|2926-00001	Pb_1701_length_2566_cov_82.3797_ID_3401	125	1936	-	440	NA	inside repeat region	Tf2-9_32	Transposon Tf2-9 polyprotein	NA	NA	Secreted	NA	NA	NA	NA
2463cc2a-4f2c-4995-9dce-07c0253530bc	pfs1|12845-00001	Pb_892_length_5816_cov_26.6203_ID_1783	2293	3110	-	146	NA	NA	Rab7a_1	Ras-related protein Rab-7a	GO:0005525|GO:0007264|GO:0005525|GO:0007264|GO:0015031	NA	NA	NA	NA	NA	NA
246549f4-d095-498b-8c40-59d372963500	pfs1|2723-00001	Pb_1651_length_2657_cov_111.981_ID_3301	72	2140	-	598	NA	inside repeat region	pol_10	Retrovirus-related Pol polyprotein from transposon opus	NA	NA	NA	NA	NA	NA	NA
246648a0-e219-4c03-aed2-97baff409330	pfs1|583-00001	Pb_112_length_54772_cov_38.6663_ID_223	31015	32451	+	450	NA	NA	Mettl13	Methyltransferase-like protein 13	NA	NA	NA	NA	NA	NA	NA
246aa922-c600-4a2c-8541-930e78f2e689	pfs1|4346-00001	Pb_209_length_40051_cov_36.732_ID_417	31008	31698	-	229	NA	NA	NA	NA	NA	NA	NA	NA	NA	NA	NA
2470efeb-7f9c-4d3d-8e4c-1dd45a2163ce	pfs1|10914-00001	Pb_58_length_71816_cov_35.8222_ID_115	39768	41623	+	563	NA	NA	Uvrag	UV radiation resistance associated protein	GO:0010508	NA	NA	NA	NA	NA	NA
2474ed97-b886-499d-85fd-d1a8e16ebf2d	pfs1|8948-00001	Pb_403_length_18281_cov_38.6634_ID_805	10412	11342	-	309	NA	NA	NA	NA	GO:0003676|GO:0008270	NA	NA	NA	NA	NA	NA
24800b08-347e-4be3-88cc-610ad8640944	pfs1|5898-00001	Pb_2632_length_1270_cov_24.6471_ID_5263	133	835	+	233	NA	NA	NA	NA	NA	NA	NA	NA	NA	NA	NA
248c47f4-a4d0-4276-bbed-69d4809f61f9	pfs1|6724-00001	Pb_2969_length_1314_cov_247.813_ID_5937	58	1216	+	385	NA	inside repeat region	pol_475	Gag-Pol polyprotein	GO:0003676|GO:0015074	NA	NA	NA	NA	NA	NA
2490b2fb-6428-479e-b5db-8ad645b03173	pfs1|11123-00001	Pb_60_length_69358_cov_35.0649_ID_119	58908	59858	+	238	NA	NA	empA	Transmembrane emp24 domain-containing protein A	GO:0006810|GO:0016021	NA	NA	NA	NA	NA	NA
249147cf-5eee-4234-bd0a-47c549e3c3f5	pfs1|11605-00001	Pb_68_length_66630_cov_31.5136_ID_135	54202	56392	-	729	NA	NA	NOL8	Nucleolar protein 8	GO:0000166|GO:0003676	NA	NA	NA	NA	NA	NA
24942f10-f229-4f31-9629-024b4e68c929	pfs1|9637-00001	Pb_4588_length_654_cov_39.5503_ID_9175	98	649	-	156	<1kb	NA	NA	NA	NA	NA	NA	NA	NA	NA	NA
249e43e5-ae94-4bce-a7ee-97d806f128a7	pfs1|341-00001	Pb_108_length_56371_cov_33.4102_ID_215	17162	17456	-	97	NA	NA	NA	NA	NA	NA	NA	NA	NA	NA	NA
249eb057-af6c-4c57-96b1-58c178ec8442	pfs1|2747-00001	Pb_165_length_45562_cov_42.6655_ID_329	27934	30994	-	1019	NA	NA	dcsA_2	Cellulose synthase catalytic subunit A [UDP-forming]	NA	NA	NA	NA	NA	NA	NA
24a15bc1-e145-4051-a982-19b261fb6b6c	pfs1|2473-00001	Pb_158_length_46805_cov_33.4479_ID_315	27462	28797	-	444	NA	NA	bpr_0	Bacillopeptidase F	GO:0004252|GO:0006508	NA	NA	NA	NA	NA	NA
24a1981f-f353-4023-8df3-c2279657e7f7	pfs1|13028-00001	Pb_921_length_5578_cov_53.5227_ID_1841	4841	5324	-	160	NA	NA	NA	NA	NA	NA	NA	NA	NA	NA	NA
24a747cc-2e64-4af5-9bdc-8191bc893974	pfs1|4341-00001	Pb_209_length_40051_cov_36.732_ID_417	23521	23983	+	121	NA	NA	pcbd-1	Putative pterin-4-alpha-carbinolamine dehydratase	GO:0006729|GO:0008124	NA	NA	NA	NA	NA	NA
24a92bc9-2864-4ac3-85cb-efe0dba9084d	pfs1|11429-00001	Pb_65_length_67694_cov_36.0589_ID_129	58235	59927	+	563	NA	NA	NA	NA	NA	NA	NA	NA	NA	NA	NA
24af139b-0b7d-4056-9f7b-82c8a0c9cf4a	pfs1|9327-00001	Pb_42_length_82376_cov_33.408_ID_83	59906	60971	+	329	NA	NA	ybgG_0	Homocysteine S-methyltransferase YbgG	GO:0008898	NA	NA	NA	NA	NA	NA
24b084de-21ba-45e1-abc8-1a97762e5306	pfs1|13117-00001	Pb_946_length_5347_cov_195.291_ID_1891	228	5313	+	1544	NA	inside repeat region	pol_397	Retrovirus-related Pol polyprotein from transposon opus	GO:0003676|GO:0015074	NA	NA	NA	NA	NA	NA
24b6cc2c-da6d-4a65-aa0a-f0b9ade2fd25	pfs1|12002-00001	Pb_749_length_7270_cov_44.3616_ID_1497	539	812	-	90	NA	NA	NA	NA	NA	NA	NA	NA	NA	NA	NA
24b7c8fa-80df-44e0-a507-d8e1973cead0	pfs1|9885-00001	Pb_47_length_79135_cov_32.6396_ID_93	48063	48564	-	166	NA	NA	NA	NA	NA	NA	NA	NA	NA	NA	NA
24ba75f7-be94-47ec-b4f9-fd51fe63b22b	pfs1|11781-00001	Pb_70_length_66023_cov_38.2337_ID_139	8276	9713	+	384	NA	NA	NA	NA	GO:0005515	NA	NA	NA	NA	NA	NA
24c0ac4a-b52d-4619-a71e-937fe20c91e1	pfs1|11538-00001	Pb_67_length_66691_cov_40.9245_ID_133	32447	33464	-	338	NA	NA	NA	NA	NA	NA	NA	NA	NA	NA	NA
24c4c275-1319-4b2b-8bdc-be3f5e223d2d	pfs1|12680-00001	Pb_85_length_60007_cov_37.6894_ID_169	5844	7279	+	451	NA	NA	Nup58	Nucleoporin p58/p45	NA	NA	NA	NA	NA	NA	NA
24c7873d-4138-4dd6-a05b-fc0dd0a98c38	pfs1|8477-00001	Pb_379_length_20243_cov_26.8129_ID_757	12236	12503	+	88	NA	NA	NA	NA	NA	NA	NA	NA	NA	NA	NA
24d231ef-ca55-4426-9da5-8941f6758cc4	pfs1|13237-00001	Pb_96_length_57914_cov_39.6032_ID_191	52851	53688	-	215	NA	NA	zgc:154061	Uncharacterized protein C15orf41 homolog	NA	NA	NA	NA	NA	NA	NA
24d238fd-6f1f-4717-aed4-145e3a012d64	pfs1|5027-00001	Pb_230_length_37235_cov_34.0923_ID_459	10027	10564	-	178	NA	NA	NA	NA	NA	NA	NA	NA	NA	NA	NA
24dd9e35-66c1-440c-9136-df5e1c88b1b4	pfs1|12746-00001	Pb_870_length_6032_cov_23.524_ID_1739	305	659	+	117	NA	inside repeat region	GIP_66	Copia protein	NA	NA	NA	NA	NA	NA	NA
24df65bd-50c3-4200-ba3b-9861e1556ec8	pfs1|9829-00001	Pb_473_length_14554_cov_28.8746_ID_945	10953	11301	-	115	NA	NA	NA	NA	GO:0005737|GO:0016616|GO:0046168|GO:0051287|GO:0055114	NA	NA	NA	NA	NA	NA
24e35afc-99ac-4644-bef5-28104aa4815e	pfs1|3180-00001	Pb_1785_length_2421_cov_24.0972_ID_3569	194	797	+	63	NA	NA	NA	NA	NA	NA	NA	NA	NA	NA	NA
24e3766a-e9c3-471c-8e56-f691de160b2b	pfs1|1150-00001	Pb_125_length_52291_cov_35.4051_ID_249	41834	42841	-	309	NA	NA	CDK2	Cyclin-dependent kinase 2	GO:0004672|GO:0005524|GO:0006468|GO:0004672|GO:0006468|GO:0005524|GO:0016772	NA	NA	NA	NA	NA	NA
24e727fb-931d-4712-a5dc-34f1c4b06c40	pfs1|1912-00001	Pb_1441_length_3180_cov_39.5608_ID_2881	490	2689	-	387	NA	inside repeat region	TY3B-G_120	Transposon Ty3-G Gag-Pol polyprotein	GO:0003676|GO:0015074	NA	NA	NA	NA	NA	NA
24ecc376-3cee-4a70-98c0-28e6d93c466c	pfs1|13136-00001	Pb_94_length_58042_cov_33.6619_ID_187	30335	32940	-	792	NA	NA	NA	NA	NA	NA	NA	NA	NA	NA	NA
24eeaa70-6400-4e24-9768-8f9bde2ab551	pfs1|7020-00001	Pb_305_length_27716_cov_31.4164_ID_609	6213	6689	+	120	NA	inside repeat region	TY3B-I_92	Transposon Ty3-I Gag-Pol polyprotein	GO:0003676	NA	NA	NA	NA	NA	NA
24fc1a3e-9b40-48bc-897f-b826ba951688	pfs1|10636-00001	Pb_551_length_11855_cov_26.7966_ID_1101	3338	4031	-	230	NA	inside repeat region	NA	NA	NA	NA	NA	NA	NA	NA	NA
24fea713-3190-4a44-8fdd-2880a2852503	pfs1|12587-00001	Pb_83_length_60467_cov_37.7891_ID_165	39958	40796	+	240	NA	NA	utp23	rRNA-processing protein utp23	GO:0032040	NA	NA	NA	NA	NA	NA
2500332a-c30f-4b68-9947-b8bc9969f759	pfs1|4488-00001	Pb_213_length_39569_cov_36.0197_ID_425	8177	14855	+	2225	NA	NA	HAC1_2	Histone acetyltransferase HAC1	GO:0003712|GO:0004402|GO:0005634|GO:0006355|GO:0008270|GO:0005515|GO:0008270	NA	NA	NA	NA	NA	NA
2509a921-d102-4afb-bb5b-127fe741f536	pfs1|2375-00001	Pb_155_length_47404_cov_37.9021_ID_309	28306	30523	+	711	NA	NA	ncaph2	Condensin-2 complex subunit H2	NA	NA	NA	NA	NA	NA	NA
2509b301-e57a-4bbd-bd2c-5ab34d732e05	pfs1|4400-00001	Pb_20_length_108621_cov_36.7146_ID_39	103461	104129	-	200	NA	NA	DJ1A	Protein DJ-1 homolog A	NA	NA	NA	NA	NA	NA	NA
250bae6c-81f7-4627-8948-e8fe19053a26	pfs1|730-00001	Pb_1165_length_4075_cov_119.213_ID_2329	3563	3886	-	76	NA	NA	NA	NA	NA	NA	NA	NA	NA	NA	NA
250f1045-7793-4730-acce-cf252ffa9578	pfs1|9699-00001	Pb_461_length_15116_cov_47.0246_ID_921	10057	13042	+	994	NA	NA	KIN14D_1	Kinesin-like protein KIN-14D	GO:0003777|GO:0005524|GO:0007018|GO:0003777|GO:0005524|GO:0007018|GO:0008017	NA	NA	NA	NA	NA	NA
2512ec81-3eb2-4afc-a086-b9be1c07dcc2	pfs1|651-00001	Pb_1145_length_4140_cov_54.4615_ID_2289	926	2544	+	514	NA	inside repeat region	TY3B-G_150	Transposon Ty3-G Gag-Pol polyprotein	NA	NA	NA	NA	NA	NA	NA
251b1090-b230-4e11-9abb-f4b38e325002	pfs1|10306-00001	Pb_515_length_12856_cov_29.13_ID_1029	4287	4749	-	153	NA	inside repeat region	NA	NA	NA	NA	NA	NA	NA	NA	NA
251b9da9-ceda-4864-9cb3-ebba05d66073	pfs1|12850-00001	Pb_894_length_5798_cov_26.4347_ID_1787	1459	5750	+	835	NA	inside repeat region	NA	NA	NA	NA	NA	NA	NA	NA	NA
2524ceab-e2aa-4dcb-9e28-abb24ed1d551	pfs1|5547-00001	Pb_24_length_98969_cov_35.6377_ID_47	26051	27113	+	327	NA	NA	SLC31A1_0	High affinity copper uptake protein 1	GO:0005375|GO:0016021|GO:0035434	NA	Secreted	NA	NA	TMdomain	3
2528b7fe-d606-4cd3-b8d8-7ff6cd78b1de	pfs1|6370-00001	Pb_2813_length_1405_cov_77.7332_ID_5625	745	1096	+	116	NA	inside repeat region	NA	NA	NA	NA	NA	NA	NA	NA	NA
25383d82-1e82-4d1a-82ac-b1361d9c5fb3	pfs1|5550-00001	Pb_24_length_98969_cov_35.6377_ID_47	32144	33844	+	482	NA	NA	NA	NA	NA	NA	NA	NA	NA	NA	NA
253a902e-0bd8-44a7-a34b-81912f8c9c1d	pfs1|12605-00001	Pb_843_length_6298_cov_20.7404_ID_1685	1626	2448	+	219	NA	inside repeat region	NA	NA	GO:0003676|GO:0015074	NA	NA	NA	NA	NA	NA
253ca63a-4b27-49a4-9960-003d88d9ad86	pfs1|7029-00001	Pb_3063_length_1256_cov_89.1647_ID_6125	480	1191	-	236	NA	inside repeat region	NA	NA	NA	NA	NA	NA	NA	NA	NA
254d11c8-6bad-4dc4-80fb-082ae7756adb	pfs1|2068-00001	Pb_148_length_48691_cov_33.9924_ID_295	20626	22053	-	370	NA	NA	dus2	tRNA-dihydrouridine(20/20a) synthase	GO:0003824|GO:0008033|GO:0017150|GO:0050660|GO:0055114	NA	NA	NA	NA	NA	NA
254e7f29-5f4a-429d-8fdc-b38ee37392ce	pfs1|6208-00001	Pb_275_length_32431_cov_37.6382_ID_549	5107	8312	+	984	NA	inside repeat region	GIP_52	Copia protein	GO:0003676|GO:0015074	NA	NA	NA	NA	NA	NA
254f263f-d912-4f1c-8a8a-cec7b02bb155	pfs1|3425-00001	Pb_1854_length_2319_cov_143.171_ID_3707	100	1867	-	497	NA	inside repeat region	NA	NA	NA	NA	NA	NA	NA	NA	NA
2550e19b-952b-4f65-890d-4b99f7ab9bc9	pfs1|10557-00001	Pb_542_length_12100_cov_26.1504_ID_1083	2480	2994	+	146	NA	inside repeat region	NA	NA	NA	NA	NA	NA	NA	NA	NA
25511667-8c0d-4dbf-b23e-fdeff2427fd1	pfs1|11198-00001	Pb_622_length_9611_cov_35.9753_ID_1243	3059	4367	+	435	NA	NA	NA	NA	GO:0005515	NA	NA	NA	NA	NA	NA
2554df49-38ca-49b2-b7d1-e3add67433f9	pfs1|10169-00001	Pb_4_length_175690_cov_33.1881_ID_7	152315	153590	+	249	NA	NA	gtf2f2	General transcription factor IIF subunit 2	GO:0003824|GO:0006367|GO:0005674|GO:0006366|GO:0006367	NA	NA	NA	NA	NA	NA
25561c64-12f7-4476-b909-772881ff0613	pfs1|8661-00001	Pb_38_length_86524_cov_34.7206_ID_75	33584	34973	-	462	NA	NA	NA	NA	GO:0005488	NA	NA	NA	NA	NA	NA
255e4d54-a9af-40bf-8d46-00c9b863d4f3	pfs1|5243-00001	Pb_2393_length_1700_cov_125.638_ID_4785	58	1216	+	358	NA	inside repeat region	pol_216	Gag-Pol polyprotein	GO:0003676|GO:0015074	NA	NA	NA	NA	NA	NA
2566a56d-ff19-40f0-a105-b05db7be1c5f	pfs1|3836-00001	Pb_1982_length_2150_cov_186.073_ID_3963	97	1965	-	578	NA	inside repeat region	pol_517	Retrovirus-related Pol polyprotein from transposon opus	NA	NA	NA	NA	NA	NA	NA
2566f7e1-7da6-44fd-a815-57cadb2d851d	pfs1|2006-00001	Pb_1473_length_3075_cov_118.482_ID_2945	22	2229	-	653	NA	inside repeat region	Peg10_7	Retrotransposon-derived protein PEG10	GO:0003676|GO:0008270|GO:0004190|GO:0006508	NA	NA	NA	NA	NA	NA
256787f5-b2eb-404a-859c-48f412f7142e	pfs1|9652-00001	Pb_45_length_80125_cov_34.7877_ID_89	3842	4385	+	180	NA	NA	nip7	60S ribosome subunit biogenesis protein NIP7 homolog	GO:0003723|GO:0005634|GO:0042255	EPrGT00050000005128	NA	NA	NA	NA	NA
2569d59d-40e6-49fa-ab25-baab1ea91964	pfs1|9233-00001	Pb_423_length_16714_cov_29.9732_ID_845	4952	6104	+	383	NA	NA	spp27_1	Upstream activation factor subunit spp27	GO:0003677|GO:0005515	NA	NA	NA	NA	NA	NA
256e5257-2fc7-4654-ad8f-981b05a64cc1	pfs1|10435-00001	Pb_52_length_77262_cov_35.7491_ID_103	10808	13661	+	688	NA	NA	ANKRD54	Ankyrin repeat domain-containing protein 54	GO:0005515	NA	NA	NA	NA	NA	NA
25727c99-aaed-4397-9048-06df90eb95e0	pfs1|8670-00001	Pb_38_length_86524_cov_34.7206_ID_75	54957	56694	+	578	NA	NA	NA	NA	NA	NA	NA	NA	NA	NA	NA
257ba626-93bd-48c8-b2b5-4c2719b56355	pfs1|10707-00001	Pb_560_length_11636_cov_42.1375_ID_1119	5524	6154	-	209	NA	inside repeat region	NA	NA	NA	NA	NA	NA	NA	NA	NA
25803dd9-b003-464c-95da-dfb50120446e	pfs1|12706-00001	Pb_861_length_6119_cov_77.0521_ID_1721	677	5254	+	1456	NA	inside repeat region	pol_320	Retrovirus-related Pol polyprotein from transposon opus	GO:0003676|GO:0015074	NA	NA	NA	NA	NA	NA
25818396-2426-4c49-96b3-b7c06bc3afd6	pfs1|7676-00001	Pb_3381_length_1100_cov_117.578_ID_6761	3	1072	+	336	NA	inside repeat region	pol_114	Retrovirus-related Pol polyprotein from transposon opus	NA	NA	NA	NA	NA	NA	NA
2584519b-40b4-44d4-80ec-8c7845914dd2	pfs1|3293-00001	Pb_180_length_43326_cov_27.7448_ID_359	40504	41346	+	222	NA	inside repeat region	NA	NA	NA	NA	NA	NA	NA	NA	NA
2584848b-eb66-4190-8361-34118ac44d8d	pfs1|517-00001	Pb_1117_length_4292_cov_46.4646_ID_2233	1750	2398	-	215	NA	NA	COGS	Brachyurin	GO:0003824|GO:0004252|GO:0006508	NA	NA	NA	NA	NA	NA
2586bb58-fd16-49b1-89bb-c7ab3982857e	pfs1|10253-00001	Pb_50_length_78522_cov_31.5953_ID_99	35838	36627	+	200	NA	NA	RAB5	Ras-related protein Rab5	GO:0003924|GO:0005525|GO:0006184|GO:0006886|GO:0006913|GO:0007165|GO:0005525|GO:0005525|GO:0005622|GO:0007264|GO:0005525|GO:0006184|GO:0007165|GO:0016020|GO:0005525|GO:0007264|GO:0005525|GO:0007264|GO:0015031	NA	NA	NA	NA	NA	NA
259cc02e-311b-4a5c-bd29-043b05111970	pfs1|2456-00001	Pb_1588_length_2788_cov_75.6825_ID_3175	104	524	+	139	NA	inside repeat region	POL_19	Polyprotein P3	NA	NA	NA	NA	NA	NA	NA
25a5a565-6389-4069-b22a-21f93d6b17ec	pfs1|6532-00001	Pb_288_length_31367_cov_28.7424_ID_575	8541	9171	+	209	NA	inside repeat region	NA	NA	GO:0035091	NA	NA	NA	NA	NA	NA
25a5d9cf-b738-440f-bf66-970a083a6e6a	pfs1|5426-00001	Pb_2456_length_1645_cov_70.9216_ID_4911	32	296	+	87	NA	inside repeat region	NA	NA	NA	NA	NA	NA	NA	NA	NA
25ad3c22-612a-421f-9706-9d156f7b5966	pfs1|3786-00001	Pb_1960_length_2183_cov_25.5268_ID_3919	349	1872	-	458	NA	inside repeat region	NA	NA	NA	NA	NA	NA	NA	NA	NA
25b0555e-5440-4186-8ae6-7609d96545a2	pfs1|9281-00001	Pb_427_length_16480_cov_34.7462_ID_853	4862	5963	-	366	NA	NA	NA	NA	NA	NA	NA	NA	NA	NA	NA
25b4cc46-0944-4567-b177-a6703a39c67d	pfs1|4142-00001	Pb_201_length_40659_cov_34.0431_ID_401	34906	38299	-	1130	NA	NA	NA	NA	NA	NA	NA	NA	NA	NA	NA
25ba30c3-8756-41a2-81de-8bc7f5e106bb	pfs1|6240-00001	Pb_276_length_32330_cov_34.6949_ID_551	30816	31542	-	241	NA	NA	tmem198_0	Transmembrane protein 198	NA	NA	NA	NA	NA	NA	NA
25c04964-2e03-447f-a109-27b9fc7ecdc7	pfs1|3099-00001	Pb_175_length_44828_cov_35.2504_ID_349	1847	2730	+	232	NA	NA	YTHDF2	YTH domain-containing family protein 2	NA	NA	NA	NA	NA	NA	NA
25c1fa92-9b09-456c-8f29-ccb3c6184c75	pfs1|12673-00001	Pb_858_length_6131_cov_35.8836_ID_1715	1138	2098	-	292	NA	inside repeat region	NA	NA	NA	NA	NA	NA	NA	NA	NA
25c7068b-1108-4504-add1-6aac5cef6635	pfs1|13444-00001	Pb_9_length_129813_cov_37.8051_ID_17	91474	94535	+	831	NA	NA	NA	NA	GO:0003677|GO:0005634|GO:0006351|GO:0046872	NA	NA	NA	NA	NA	NA
25c7542c-48ee-4c11-8c33-f1d15f5b4104	pfs1|3493-00001	Pb_187_length_42763_cov_37.7587_ID_373	15874	21934	-	2019	NA	NA	VPS15	Serine/threonine-protein kinase VPS15	GO:0004672|GO:0005524|GO:0006468|GO:0004672|GO:0006468|GO:0005488|GO:0005515|GO:0016772	NA	NA	NA	NA	NA	NA
25d7956d-43bf-4fe9-843b-9f5169afa396	pfs1|8927-00001	Pb_4024_length_847_cov_129.018_ID_8047	8	587	-	192	<1kb	inside repeat region	NA	NA	NA	NA	NA	NA	NA	NA	NA
25d8026e-6356-4ccd-aa3b-44debdbdf170	pfs1|3258-00001	Pb_17_length_111491_cov_36.3361_ID_33	93909	94891	-	175	NA	NA	NA	NA	NA	NA	NA	NA	NA	NA	NA
25d94270-6496-4b18-87d6-28d9e7f9b61c	pfs1|3517-00001	Pb_188_length_42710_cov_39.4771_ID_375	1086	1497	+	136	NA	NA	H3_0	Histone H3	GO:0000786|GO:0003677|GO:0003677|GO:0046982	NA	NA	NA	NA	NA	NA
25e7e66d-a459-4e39-86bc-eee5f605e1d0	pfs1|3945-00001	Pb_19_length_109390_cov_39.7596_ID_37	86560	87187	+	208	NA	NA	NA	NA	NA	NA	NA	NA	NA	NA	NA
25e802dd-4fa2-4c74-ad2e-24beed2b4235	pfs1|264-00001	Pb_106_length_56869_cov_38.5809_ID_211	9841	11757	+	538	NA	NA	NA	NA	GO:0003677|GO:0003677|GO:0005634|GO:0006351|GO:0005634|GO:0006351	NA	NA	NA	NA	NA	NA
25f9fd07-992e-4e7a-833d-bbeca76927dc	pfs1|8188-00001	Pb_3635_length_994_cov_418.999_ID_7269	27	841	+	238	<1kb	inside repeat region	TY3B-G_25	Transposon Ty3-G Gag-Pol polyprotein	GO:0003676|GO:0015074	NA	NA	NA	NA	NA	NA
25fe5a08-5a48-441e-a111-4df8d35f1481	pfs1|2952-00001	Pb_170_length_45372_cov_38.8045_ID_339	38855	40182	+	417	NA	NA	Mcm3ap	Germinal-center associated nuclear protein	NA	NA	NA	NA	NA	NA	NA
25ffd5ad-4c3d-45af-90c5-a157e6d2d992	pfs1|6519-00001	Pb_287_length_31403_cov_33.4188_ID_573	28153	30285	+	621	NA	inside repeat region	NA	NA	NA	NA	NA	NA	NA	NA	NA
2602cc49-2896-40b4-922a-fdbc99c9e96e	pfs1|1125-00001	Pb_1257_length_3747_cov_42.9997_ID_2513	522	1929	-	449	NA	NA	Tf2-6_39	Transposon Tf2-6 polyprotein	GO:0003676|GO:0015074	NA	NA	NA	NA	NA	NA
26054486-3d07-48e2-a736-289d06069c5a	pfs1|7459-00001	Pb_326_length_23992_cov_31.1599_ID_651	14445	18458	-	933	NA	NA	DNAJA1_0	DnaJ homolog subfamily A member 1	GO:0004519|GO:0006281|GO:0005524|GO:0006457|GO:0009408|GO:0051082|GO:0006457|GO:0051082|GO:0031072|GO:0051082	NA	NA	NA	NA	NA	NA
2606d955-42fe-4d2f-803f-6fd89a7438ad	pfs1|5668-00001	Pb_253_length_35037_cov_30.2571_ID_505	2435	2864	-	142	NA	inside repeat region	NA	NA	NA	NA	NA	NA	NA	NA	NA
260ed126-43b2-41bc-b3d7-23eabfadf740	pfs1|1863-00001	Pb_142_length_49468_cov_42.0054_ID_283	19636	22180	+	847	NA	NA	HI_1246_0	Uncharacterized protein HI_1246	GO:0003824|GO:0008152|GO:0008152|GO:0008484	NA	NA	NA	NA	NA	NA
261465eb-2284-44d8-9b03-b63edf598e0f	pfs1|4621-00001	Pb_218_length_38715_cov_38.0944_ID_435	7568	10604	+	806	NA	NA	MYB_3	Transcriptional activator Myb	GO:0003677|GO:0003682	NA	NA	NA	NA	NA	NA
26156ed3-ca75-4517-9115-6ed37521cff7	pfs1|4332-00001	Pb_209_length_40051_cov_36.732_ID_417	1812	3012	-	324	NA	NA	rdh10-b	Retinol dehydrogenase 10-B	GO:0008152|GO:0016491|GO:0016491	NA	Secreted	NA	NA	NA	NA
2617f1a9-7380-4651-bc83-71b9140d4428	pfs1|12596-00001	Pb_840_length_6319_cov_132.192_ID_1679	2461	3015	+	163	NA	inside repeat region	ORF_11	Enzymatic polyprotein	NA	NA	NA	NA	NA	NA	NA
2620b20d-a604-49db-bac3-bf5402f8eef5	pfs1|8971-00001	Pb_405_length_18224_cov_26.8976_ID_809	16784	17216	-	143	NA	inside repeat region	NA	NA	NA	NA	NA	NA	NA	NA	NA
2627f1c6-7374-4126-8186-a4bd76f5bf41	pfs1|1967-00001	Pb_145_length_49016_cov_33.4955_ID_289	46486	47235	+	223	NA	NA	NA	NA	NA	NA	NA	NA	NA	NA	NA
262a0736-8966-4e76-9957-06d9817af3cd	pfs1|301-00001	Pb_107_length_56663_cov_35.3781_ID_213	13713	15012	+	292	NA	NA	PSMG2	Proteasome assembly chaperone 2	NA	NA	NA	NA	NA	NA	NA
263f2a8d-0e68-4418-ba05-08b0d289af1f	pfs1|13078-00001	Pb_937_length_5181_cov_26.3913_ID_1873	1724	2063	-	112	NA	NA	NA	NA	NA	NA	NA	NA	NA	NA	NA
26438a5b-cc2a-4d14-b8a8-4f368c9d1b26	pfs1|6674-00001	Pb_293_length_30366_cov_30.2433_ID_585	25937	27708	+	521	NA	NA	NA	NA	NA	NA	Secreted	NA	NA	NA	NA
26443cf0-2204-4384-b49e-7f1fa54e1803	pfs1|11150-00001	Pb_617_length_9958_cov_83.0518_ID_1233	1474	3192	-	552	NA	NA	NA	NA	NA	NA	NA	NA	NA	NA	NA
26461a0e-2196-456a-959c-96344e86e90d	pfs1|12736-00001	Pb_86_length_59970_cov_37.6866_ID_171	37228	38757	-	391	NA	NA	NA	NA	GO:0005515	NA	NA	NA	NA	NA	NA
2646ba90-8edd-4d5a-907a-b9592e0ef1e4	pfs1|12081-00001	Pb_75_length_64868_cov_36.1683_ID_149	57678	58841	-	331	NA	NA	cmk-1	Calcium/calmodulin-dependent protein kinase type 1	GO:0004672|GO:0005524|GO:0006468|GO:0004672|GO:0006468|GO:0005524|GO:0016772	NA	NA	NA	NA	NA	NA
2647f5c3-7bb9-41d6-b4dc-563d9c3f9359	pfs1|429-00001	Pb_10_length_122925_cov_30.5206_ID_19	49358	49844	-	161	NA	NA	v1g245604	UPF0587 protein v1g245604	NA	NA	NA	NA	NA	NA	NA
264887b1-1655-4194-aaef-040f4c23e2d7	pfs1|13361-00001	Pb_994_length_5040_cov_51.55_ID_1987	780	1221	+	146	NA	inside repeat region	NA	NA	NA	NA	NA	NA	NA	NA	NA
264a5570-724e-40e5-a2d2-8a0e69925635	pfs1|5380-00001	Pb_2436_length_1659_cov_28.5764_ID_4871	14	533	+	172	NA	inside repeat region	pol_25	Retrovirus-related Pol polyprotein from transposon 17.6	NA	NA	NA	NA	NA	NA	NA
264cfe8a-356f-4238-9769-873cc98dc71c	pfs1|13134-00001	Pb_94_length_58042_cov_33.6619_ID_187	27176	28061	+	294	NA	NA	alaS	Alanine--tRNA ligase	GO:0000166	NA	Secreted	NA	NA	NA	NA
264e7417-155e-4183-8ea8-889deb04ba5d	pfs1|10982-00001	Pb_59_length_70245_cov_35.6896_ID_117	56613	58179	-	367	NA	NA	NA	NA	NA	NA	NA	NA	NA	NA	NA
2658a3ec-b76c-4f0c-bc7e-2cbc62a7162a	pfs1|4167-00001	Pb_2031_length_2096_cov_237.88_ID_4061	256	2042	+	547	NA	inside repeat region	Tf2-6_41	Transposon Tf2-6 polyprotein	NA	NA	NA	NA	NA	NA	NA
265fc564-b369-4d07-b11d-ebf07c61f8e9	pfs1|4136-00001	Pb_201_length_40659_cov_34.0431_ID_401	25715	26412	-	206	NA	NA	cypB	Peptidyl-prolyl cis-trans isomerase B	GO:0000413|GO:0003755|GO:0006457|GO:0003755|GO:0006457	NA	Secreted	NA	NA	NA	NA
2669491c-9a32-4bdc-b76f-d0837de27a56	pfs1|1627-00001	Pb_1370_length_3365_cov_30.0182_ID_2739	2334	2667	+	110	NA	NA	NA	NA	NA	NA	NA	NA	NA	NA	NA
267307e4-79c8-4958-b141-dde24e2eb2a4	pfs1|12325-00001	Pb_7_length_145100_cov_37.9078_ID_13	35204	37196	-	663	NA	NA	NA	NA	NA	NA	NA	NA	NA	NA	NA
267a1a50-9af4-4882-b1c3-1e9ef3b33018	pfs1|9626-00001	Pb_456_length_15307_cov_70.8429_ID_911	4377	5016	-	212	NA	inside repeat region	POL_57	Retrovirus-related Pol polyprotein from transposon 412	GO:0003676	NA	NA	NA	NA	NA	NA
26811ef6-e57d-484f-b1a3-75147b3eadff	pfs1|11033-00001	Pb_5_length_158301_cov_37.5637_ID_9	98148	100869	-	906	NA	NA	ano10_0	Anoctamin-10	NA	NA	NA	NA	NA	NA	NA
2687a6b5-93d8-47ac-867c-2df469a6b5dd	pfs1|12520-00001	Pb_82_length_60532_cov_49.3479_ID_163	12349	14463	-	548	NA	NA	HSF2_1	Heat shock factor protein 2	GO:0003700|GO:0005634|GO:0006355|GO:0043565	NA	NA	NA	NA	NA	NA
2689c023-098f-4e16-a966-5587b6bbe2a2	pfs1|12117-00001	Pb_769_length_7109_cov_28.6716_ID_1537	2316	2631	+	104	NA	inside repeat region	NA	NA	NA	NA	NA	NA	NA	NA	NA
268e0700-8307-4441-952c-2f99c8368b6c	pfs1|1904-00001	Pb_143_length_49442_cov_37.5761_ID_285	35727	39555	+	1231	NA	NA	At5g35930	Putative acyl-activating enzyme 19	GO:0003824|GO:0008152	NA	NA	NA	NA	NA	NA
269bcb83-1ff8-438a-a54a-492d18e641c4	pfs1|7520-00001	Pb_32_length_90941_cov_40.1485_ID_63	22583	23670	-	333	NA	NA	NA	NA	GO:0003700|GO:0006355|GO:0043565	NA	NA	NA	NA	NA	NA
26a110e1-9801-4607-9efd-e757f88f5a31	pfs1|10600-00001	Pb_54_length_74345_cov_32.2112_ID_107	9680	10594	+	185	NA	NA	CHLREDRAFT_190403	Mitochondrial cardiolipin hydrolase	GO:0003824|GO:0008152|GO:0046872	NA	NA	NA	NA	NA	NA
26a58ef5-0d9f-4c5f-8411-2a9981ec5ef2	pfs1|10814-00001	Pb_578_length_10895_cov_50.6699_ID_1155	2762	4652	-	492	NA	inside repeat region	pol_589	Retrovirus-related Pol polyprotein from transposon opus	NA	NA	Secreted	NA	NA	NA	NA
26a7786a-d785-4baa-a3ff-ccc36d989e72	pfs1|9015-00001	Pb_409_length_17752_cov_37.4348_ID_817	5931	13397	+	2164	NA	NA	HAC1_1	Histone acetyltransferase HAC1	GO:0003712|GO:0004402|GO:0005634|GO:0006355|GO:0008270|GO:0005515|GO:0005515|GO:0008270|GO:0008270	NA	NA	NA	NA	NA	NA
26b0a9ed-37a6-496c-9633-0e54e4b3b68a	pfs1|4718-00001	Pb_2208_length_1901_cov_119.669_ID_4415	43	1212	-	367	NA	NA	NA	NA	NA	NA	NA	NA	NA	NA	NA
26b5da9b-fb47-4242-9acb-1ba48d328d30	pfs1|3223-00001	Pb_17_length_111491_cov_36.3361_ID_33	4782	5536	+	226	NA	NA	NA	NA	NA	NA	NA	NA	NA	NA	NA
26bccecc-0100-4daa-b6f3-55191f63ba82	pfs1|4177-00001	Pb_203_length_40557_cov_31.9359_ID_405	14306	15390	-	336	NA	NA	SMYD3	Histone-lysine N-methyltransferase SMYD3	NA	NA	NA	NA	NA	NA	NA
26c03962-f742-47b3-90eb-b1bc37bf973b	pfs1|2846-00001	Pb_168_length_45422_cov_28.4963_ID_335	39971	43474	-	1113	NA	NA	EXD3_1	Exonuclease mut-7 homolog	GO:0003676|GO:0003676|GO:0006139|GO:0008408	NA	NA	NA	NA	NA	NA
26c52dcc-2355-4dea-b08d-ecf9b21a73fd	pfs1|12365-00001	Pb_7_length_145100_cov_37.9078_ID_13	123180	125148	+	534	NA	NA	mfsd1	Major facilitator superfamily domain-containing protein 1	GO:0016021|GO:0055085	NA	NA	NA	NA	NA	NA
26c6e94f-b1a9-44bc-9c36-21556189c60b	pfs1|1882-00001	Pb_1433_length_3207_cov_44.1877_ID_2865	2121	3195	-	338	NA	NA	Tf2-6_36	Transposon Tf2-6 polyprotein	GO:0003676	NA	NA	NA	NA	NA	NA
26c8bef4-4014-4dac-a168-3f590204d09f	pfs1|11219-00001	Pb_628_length_9781_cov_37.738_ID_1255	1634	2600	+	321	NA	NA	NA	NA	NA	NA	NA	NA	NA	NA	NA
26caf163-80a7-434e-92d9-48993bd0dcff	pfs1|12573-00001	Pb_83_length_60467_cov_37.7891_ID_165	10433	12164	+	541	NA	NA	ZPR1	Zinc finger protein ZPR1	GO:0008270	EPrGT00050000001331	NA	NA	NA	NA	NA
26d3f530-7e6e-482f-bf41-65832cf382bd	pfs1|11484-00001	Pb_66_length_67561_cov_41.1405_ID_131	50072	57092	+	2190	NA	NA	med12	Putative mediator of RNA polymerase II transcription subunit 12	NA	NA	NA	NA	NA	NA	NA
26d5654c-ac3a-4ba4-be04-45336267a386	pfs1|3482-00001	Pb_1876_length_2284_cov_25.7946_ID_3751	32	1622	+	529	NA	inside repeat region	GIP_13	Copia protein	NA	NA	NA	NA	NA	NA	NA
26d5dd43-554e-4ce0-9ce5-e3ca916bbed2	pfs1|10374-00001	Pb_520_length_12732_cov_23.0308_ID_1039	1331	2709	+	403	NA	inside repeat region	GIP_43	Copia protein	GO:0003676	NA	NA	NA	NA	NA	NA
26e00e66-da18-47f3-aaff-467021a3d796	pfs1|2679-00001	Pb_163_length_46207_cov_29.2598_ID_325	27078	27357	-	92	NA	NA	LSM3B	Sm-like protein LSM3B	NA	NA	NA	NA	NA	NA	NA
26e45262-412b-44ea-a0ae-0f08c5090eb0	pfs1|3901-00001	Pb_19_length_109390_cov_39.7596_ID_37	12176	15986	+	1166	NA	NA	C16orf62	UPF0505 protein C16orf62	NA	NA	NA	NA	NA	NA	NA
26f3ea0d-adc0-41bf-81be-a0897d072f61	pfs1|11948-00001	Pb_73_length_64877_cov_33.0663_ID_145	10983	12780	-	530	NA	NA	slc25a42	Mitochondrial coenzyme A transporter SLC25A42	GO:0055085	NA	NA	NA	NA	NA	NA
26f95ce5-19ca-4dc2-8d69-ea79d8a3c40e	pfs1|12439-00001	Pb_812_length_6579_cov_143.686_ID_1623	4789	6346	-	518	NA	inside repeat region	NA	NA	GO:0004190|GO:0006508	NA	NA	NA	NA	NA	NA
2708e794-0bd3-41ca-9732-121a8fb5cab6	pfs1|559-00001	Pb_1122_length_4267_cov_28.8007_ID_2243	23	926	+	300	NA	NA	Ecd	Protein ecdysoneless homolog	NA	NA	NA	NA	NA	NA	NA
270c6d7a-9f40-475a-9aed-1b05b54a6962	pfs1|6626-00001	Pb_2917_length_1341_cov_51.8443_ID_5833	438	1307	+	254	NA	inside repeat region	NA	NA	NA	NA	NA	NA	NA	NA	NA
27145817-69a9-4ef6-af0b-e509a2e8774f	pfs1|2190-00001	Pb_1503_length_2971_cov_63.7753_ID_3005	1869	2598	+	242	NA	inside repeat region	NA	NA	NA	NA	NA	NA	NA	NA	NA
271afb2f-1671-4253-a89f-410581c5a4f2	pfs1|2281-00001	Pb_152_length_47784_cov_32.345_ID_303	36413	37754	-	266	NA	NA	At1g17350	Probable complex I intermediate-associated protein 30	NA	NA	NA	NA	NA	NA	NA
271b4fde-a28b-4bc5-a346-1d3feb4c01f7	pfs1|3220-00001	Pb_179_length_43561_cov_39.659_ID_357	39737	41630	-	513	NA	NA	Mcm8_1	DNA helicase MCM8	GO:0003677|GO:0005524|GO:0006260	NA	NA	NA	NA	NA	NA
272476f2-6bb0-43f0-b6f3-ae91eb2a1e4c	pfs1|7246-00001	Pb_316_length_25846_cov_44.5861_ID_631	5903	7913	+	669	NA	NA	pub3	E3 ubiquitin-protein ligase pub3	GO:0004842|GO:0008270	NA	NA	NA	NA	NA	NA
2727a89d-3957-450c-a303-01db4af4e2c1	pfs1|5003-00001	Pb_22_length_103805_cov_38.7503_ID_43	77730	81714	-	1327	NA	NA	gnptab	N-acetylglucosamine-1-phosphotransferase subunits alpha/beta	GO:0016020|GO:0030154	NA	NA	NA	NA	NA	NA
2728c697-e192-4dc9-8120-bbcb6377d8ac	pfs1|9963-00001	Pb_488_length_13856_cov_32.5912_ID_975	396	1317	+	306	NA	NA	NA	NA	NA	NA	NA	WYdomain	1	NA	NA
272e5a21-5f23-4cf5-b2cd-3d832aeeae1c	pfs1|88-00001	Pb_1025_length_4868_cov_34.2227_ID_2049	2984	4115	-	139	NA	NA	NA	NA	NA	NA	NA	NA	NA	NA	NA
272f03fd-75c0-408d-a95b-911573306f49	pfs1|6465-00001	Pb_285_length_31471_cov_35.8702_ID_569	2519	2993	-	157	NA	NA	NA	NA	NA	NA	NA	NA	NA	NA	NA
273e790d-dc8a-45c9-aed3-7bdeded3d649	pfs1|3030-00001	Pb_1737_length_2499_cov_51.3866_ID_3473	1054	2446	+	398	NA	NA	NA	NA	NA	NA	NA	NA	NA	NA	NA
27408de0-0f20-4fec-a918-a59cb71f86e6	pfs1|11094-00001	Pb_608_length_10140_cov_29.29_ID_1215	6123	6962	-	265	NA	inside repeat region	NA	NA	GO:0003676	NA	NA	NA	NA	NA	NA
2741ad4a-78f1-40e4-ae8b-b599425521e5	pfs1|4022-00001	Pb_1_length_310098_cov_37.1603_ID_1	160300	162691	-	672	NA	NA	NA	NA	NA	NA	NA	NA	NA	NA	NA
2744b0a2-0d8d-4892-ba03-1c2bdfdc0409	pfs1|5290-00001	Pb_23_length_99807_cov_37.0639_ID_45	60047	60905	-	198	NA	NA	eif1ad	Probable RNA-binding protein EIF1AD	GO:0003723|GO:0003743|GO:0006413|GO:0003743|GO:0006413	NA	NA	NA	NA	NA	NA
274bce38-8ad3-4d94-af95-ce266514de0d	pfs1|6691-00001	Pb_294_length_29926_cov_49.1436_ID_587	19298	20107	-	231	NA	NA	NA	NA	NA	NA	NA	NA	NA	NA	NA
274c850f-ff63-4f26-8496-d5a1720b4ca7	pfs1|4592-00001	Pb_2179_length_1932_cov_188.578_ID_4357	117	555	+	75	NA	inside repeat region	NA	NA	NA	NA	NA	NA	NA	NA	NA
274f23a6-2661-4da1-b0f2-61564824607f	pfs1|4237-00001	Pb_2062_length_2057_cov_84.3881_ID_4123	212	1307	-	364	NA	inside repeat region	NA	NA	NA	NA	NA	NA	NA	NA	NA
275678db-e1e1-4950-a081-92291d927d49	pfs1|702-00001	Pb_115_length_54713_cov_40.1972_ID_229	8048	10370	+	773	NA	NA	dbp4	ATP-dependent RNA helicase dbp4	GO:0003676|GO:0005524	NA	NA	NA	NA	NA	NA
276c1d66-8525-497c-8ff9-da3cc1b577ac	pfs1|1466-00001	Pb_132_length_51403_cov_35.384_ID_263	49355	50048	+	230	NA	NA	NA	NA	NA	NA	NA	NA	NA	NA	NA
276c7131-8d8f-4e11-8095-5af909b81174	pfs1|5708-00001	Pb_255_length_34731_cov_25.1463_ID_509	12990	13797	+	268	NA	NA	MIMI_R873_0	Putative ankyrin repeat protein R873	NA	NA	NA	NA	NA	NA	NA
276d8451-a0ea-4dad-b758-fb4d39a534d7	pfs1|1280-00001	Pb_1294_length_3617_cov_22.6928_ID_2587	706	2200	+	497	NA	inside repeat region	TY3B-I_165	Transposon Ty3-I Gag-Pol polyprotein	GO:0003676|GO:0015074	NA	NA	NA	NA	NA	NA
2776b318-7caa-4185-a0bc-599a71aa5591	pfs1|1669-00001	Pb_1385_length_3337_cov_26.2405_ID_2769	545	923	-	125	NA	inside repeat region	NA	NA	NA	NA	NA	NA	NA	NA	NA
2777cea6-37cb-43aa-8326-d0ef4c11343b	pfs1|10837-00001	Pb_57_length_72243_cov_34.5324_ID_113	25853	26814	+	196	NA	NA	ATP23	Mitochondrial inner membrane protease ATP23	GO:0004222	NA	NA	NA	NA	NA	NA
277a3089-7f42-4bb9-9d4d-4d461cc5f708	pfs1|5624-00001	Pb_251_length_35064_cov_31.8339_ID_501	12955	13738	-	260	NA	NA	NA	NA	GO:0003676|GO:0008270	NA	NA	NA	NA	NA	NA
277b656c-be51-4546-ae06-5545a255c727	pfs1|4261-00001	Pb_206_length_40284_cov_37.4629_ID_411	29914	31204	+	429	NA	NA	NA	NA	GO:0005515|GO:0008270|GO:0035091	NA	NA	NA	NA	NA	NA
277e03ce-b956-4c53-b9d6-d1a64d72b7fc	pfs1|8187-00001	Pb_3634_length_994_cov_556.526_ID_7267	135	894	-	252	<1kb	inside repeat region	Tf2-6_30	Transposon Tf2-6 polyprotein	GO:0003676|GO:0015074	NA	NA	NA	NA	NA	NA
2788c14b-21dc-45f4-aff9-41cc6eb6d731	pfs1|3843-00001	Pb_1988_length_2144_cov_144.653_ID_3975	14	984	-	285	NA	inside repeat region	pol_98	Retrovirus-related Pol polyprotein from transposon opus	NA	NA	NA	NA	NA	NA	NA
27893d4a-b054-4b58-b282-9e035415cfd8	pfs1|270-00001	Pb_106_length_56869_cov_38.5809_ID_211	21344	22337	+	330	NA	NA	NA	NA	NA	NA	NA	NA	NA	NA	NA
278af489-025a-4c99-a2eb-4030407754f0	pfs1|10839-00001	Pb_57_length_72243_cov_34.5324_ID_113	28185	29256	+	282	NA	NA	DDB_G0281837	FAM206 family protein	GO:0046872	NA	NA	NA	NA	NA	NA
278fcc34-7b29-4081-800f-7fe5eb55b45d	pfs1|5735-00001	Pb_256_length_34705_cov_34.4647_ID_511	31011	32493	-	419	NA	NA	Klhdc10	Kelch domain-containing protein 10	GO:0005515	NA	NA	NA	NA	NA	NA
2790892a-45ee-442b-8780-a0b09c4a88f6	pfs1|2327-00001	Pb_1549_length_2865_cov_309.676_ID_3097	2314	2734	-	139	NA	inside repeat region	NA	NA	NA	NA	NA	NA	NA	NA	NA
279121ca-7769-4b67-b0b2-9155f9d233c5	pfs1|6046-00001	Pb_2696_length_1482_cov_32.2251_ID_5391	867	1357	+	144	NA	inside repeat region	POLX_135	Retrovirus-related Pol polyprotein from transposon TNT 1-94	NA	NA	NA	NA	NA	NA	NA
27935e32-40ea-45b5-a862-b81f071da6af	pfs1|9653-00001	Pb_45_length_80125_cov_34.7877_ID_89	4580	5611	-	317	NA	NA	FOLT1	Folate transporter 1, chloroplastic	GO:0055085	NA	NA	NA	NA	NA	NA
27970fb7-5351-450d-af00-f784dadd7fa1	pfs1|5327-00001	Pb_240_length_36325_cov_37.6169_ID_479	24596	26834	+	717	NA	NA	pkbA_4	RAC family serine/threonine-protein kinase homolog	GO:0004672|GO:0005524|GO:0006468|GO:0004672|GO:0006468|GO:0004674|GO:0005524|GO:0006468|GO:0005515|GO:0005524|GO:0016772|GO:0035556	NA	NA	NA	NA	NA	NA
27979162-0e58-404c-bd22-02f587790704	pfs1|7669-00001	Pb_337_length_23093_cov_44.8385_ID_673	8883	9258	+	124	NA	NA	NA	NA	GO:0003677|GO:0008270	NA	NA	NA	NA	NA	NA
2799197b-403e-4ae5-98b2-59ebaf14d80c	pfs1|458-00001	Pb_1100_length_4397_cov_27.3684_ID_2199	136	2080	+	594	NA	inside repeat region	NA	NA	NA	NA	NA	NA	NA	NA	NA
279d402e-b835-4369-aa74-fcdbed57738b	pfs1|1396-00001	Pb_1310_length_3541_cov_45.751_ID_2619	1355	3226	+	502	NA	inside repeat region	pol_452	Retrovirus-related Pol polyprotein from transposon opus	NA	NA	NA	NA	NA	NA	NA
279fa429-5c99-4738-9e71-2b45dd87d434	pfs1|9236-00001	Pb_423_length_16714_cov_29.9732_ID_845	11620	13197	+	344	NA	NA	HMCES	Embryonic stem cell-specific 5-hydroxymethylcytosine-binding protein	NA	NA	NA	NA	NA	NA	NA
27a2b7da-1294-4769-935e-09c905917346	pfs1|12411-00001	Pb_80_length_62113_cov_39.3212_ID_159	16724	18222	+	473	NA	NA	NA	NA	NA	NA	NA	NA	NA	NA	NA
[truncated: 11,228 more rows]
