# Supplementary material for: Genome reconstruction of the non-culturable spinach downy mildew Peronospora effusa by metagenome filtering
Source: PLoS One. 2020 May 12;15(5):e0225808. doi: 10.1371/journal.pone.0225808 (PMC7217449; doi:10.1371/journal.pone.0225808)
Supplement: S6 Table — Also, their respective functional domains and locations are listed per effector. Selected effectors that were used in the gene intergenic distance analysis are listed in the second tab. (XLSX) [file pone.0225808.s013.xlsx]

## Sheet: RxLR
Gene name	TranscriptId	Genelenght	located on contig <1kb	In repeat region (>20%)	Short name	Long annotation	secreted (SignalP)	SP Cleavage site	SP confidence	TargetP localization	TPsignal	WY-motif	# WY domains	Transmembrame helix	# TM helix	RxLR-motif	Motif	RxLR position	EER-motif	EER position	CRN-motif	CRN-pos	HVL-motif	HVL-pos	CRNHMM	KDEl
pfs1|1739-00001	4228d1bc-69e3-4c19-92b0-6d20bc0da345	495	NA	NA	gnt1_3	[Skp1-protein]-hydroxyproline N-acetylglucosaminyltransferase	secreted	17	0.68	S	4	no WY	0	Tm	1	AHLR	AXLR	49	DER	106					no match
pfs1|3210-00001	88af350b-bec7-4cc3-ad6f-a6c8d0e40de8	190	NA	NA	NA	NA	secreted	26	0.68	S	2	no WY	0	no Tm		ANLR	AXLR	27	EEK	116					no match
pfs1|12722-00003	5f4e5cad-3736-4a27-924b-5cea063a73ba	265	NA	NA	NA	NA	secreted	30	0.68	S	3	WY	3	no Tm		DALR	DXLR	36							no match
pfs1|13024-00001	c2843de4-07d6-45b7-8bac-8bb759efcb94	407	NA	NA	NA	NA	secreted	30	0.68	S	1	WY	5	no Tm		DALR	DXLR	36							no match
pfs1|9526aa-00001	b624c992-75dd-4d7b-9997-010034c5747b	425	NA	NA	NA	NA	secreted	30	0.68	S	2	WY	2	no Tm		DALR	DXLR	36							no match
pfs1|8068-00001	a5b2eed6-9aca-44e5-b972-f79e795359e7	510	NA	NA	NA	NA	secreted	30	0.68	S	1	WY	5	no Tm		DTLR	DXLR	45							no match
pfs1|11709-00001	60c9cd88-5109-41f6-a1d5-52d799fcb928	1074	NA	NA	NA	NA	secreted	20	0.68	C	5	WY	11	no Tm		EFLR	EXLR	83							no match
pfs1|3069-00001	f1c5e1a6-3be2-4ddd-857d-8f492f3233d5	850	NA	NA	NA	NA	secreted	20	0.68	S	2	WY	7	no Tm		EGLR	EXLR	94							no match
pfs1|842-00001	0b1b16c6-50d3-44e5-b315-bbd16a306e95	371	NA	NA	NA	NA	secreted	21	0.68	S	2	WY	3	no Tm		EKLR	EXLR	85	EDK	91					no match
pfs1|1034-00001	708b1019-69bf-4618-a8f2-912ca447279a	128	NA	NA	NA	NA	secreted	24	0.68	S	2	no WY	0	Tm	1	FRLR	FXLR	30	EER	55					no match
pfs1|6706-00001	3e6c589b-5803-44a0-958b-1e2c383bd4cc	634	NA	NA	NA	NA	secreted	23	0.68	S	5	no WY	0	no Tm		GPLR	GXLR	27	EDR	114					no match
pfs1|5871-00001	07df619e-d030-4d8d-a2d3-03602b9ac52f	159	NA	NA	NA	NA	secreted	20	0.68	S	1	no WY	0	Tm	1	HHLR	HXLR	40	EER	50					no match
pfs1|10165-00001	772dc5ae-cd16-4da3-ad1e-628dc301ac5a	216	NA	NA	NA	NA	secreted	21	0.68	S	3	no WY	0	no Tm		IALR	IXLR	55	EDR	108					no match
pfs1|5773-00001	56db96bf-ce39-46f5-ab99-5583ae7392c5	507	NA	NA	NA	NA	secreted	23	0.68	S	4	WY	5	no Tm		KFLR	KXLR	41	ENR	76					no match
pfs1|7229-00001	c7e32dbc-33e0-4289-bc38-58c06a2fdfaa	191	NA	NA	NA	NA	secreted	21	0.68	S	2	no WY	0	no Tm		KHLR	KXLR	43	EER	56					no match
pfs1|3188-00001	459e95e3-0123-4e09-8f12-780e8043e056	442	NA	NA	Sprr1a	Cornifin-A	secreted	21	0.68	S	4	WY	2	no Tm		KNLR	KXLR	43	DDK	53					no match
pfs1|10418-00001	2328fbc8-8c85-4e7b-a11a-1f2fc1875ea3	206	NA	NA	NA	NA	secreted	21	0.68	S	2	no WY	0	no Tm		KTLR	KXLR	68	DEK	76					no match
pfs1|5909-00003	12c65d36-9e09-4d89-ab15-586f581224e5	202	NA	NA	NA	NA	secreted	30	0.68	S	3	WY	1	no Tm		NALR	NXLR	36							no match
pfs1|9196-00001	af647680-0d72-47c4-8055-d5b16c1e0e4d	738	NA	NA	At1g74750	Pentatricopeptide repeat-containing protein At1g74750	secreted	21	0.68	M	3	no WY	0	no Tm		NGLR	NXLR	41	DER	113					no match
pfs1|8598-00001	9cade58c-4477-4a83-bfc1-2f54f0f4f870	640	NA	NA	smurf2_1	E3 ubiquitin-protein ligase SMURF2	secreted	19	0.68	M	2	no WY	0	no Tm		NQLR	NXLR	21	EER	106					no match
pfs1|1028-00001	bc579356-1d6b-4b5e-b2e3-0c8bfc42c7a2	129	NA	NA	NA	NA	secreted	24	0.68	S	2	no WY	0	Tm	1	PRLR	PXLR	30	EER	55					no match
pfs1|11298-00001	37779507-3cdc-4c39-b738-e1ccd32de79c	350	NA	NA	NA	NA	secreted	18	0.68	C	5	WY	4	no Tm		PVLR	PXLR	43							no match
pfs1|7655-00001	b33d26a7-30c5-467e-84c3-402cb2b45dd8	127	NA	NA	NA	NA	secreted	23	0.68	S	3	no WY	0	no Tm		QALR	QXLR	46	EER	58			HVL	90	no match
pfs1|7659-00001	c58be0f7-96e6-4329-b5ef-4928b4197a42	127	NA	NA	NA	NA	secreted	23	0.68	S	3	no WY	0	no Tm		QALR	QXLR	46	EER	58			HVL	90	no match
pfs1|12360-00001	2ad3a8cf-c42e-4c36-85dc-7b846e57cd59	158	NA	NA	NA	NA	secreted	13	0.68	S	5	no WY	0	no Tm		QMLR	QXLR	55	EEK	73	GFSAK	33			no match
pfs1|7306-00001	cfb3e19e-ed6b-4619-a239-a739e5eba011	498	NA	NA	NA	NA	secreted	22	0.68	S	4	no WY	0	no Tm		RQLA	RXLA	29	EDR	52					no match
pfs1|11601-00001	fdcb84f7-4a98-4aec-b994-a1e6e5cd7b08	196	NA	NA	SELENOF	Selenoprotein F	secreted	15	0.68	_	5	no WY	0	no Tm		RALE	RXLE	89	EDR	94					no match
pfs1|10453-00001	eae8cdc5-0876-450d-a6bf-9cf0193bd22f	327	NA	NA	NA	NA	secreted	19	0.68	S	5	no WY	0	no Tm		RGLK	RXLK	30	EEK	64					no match
pfs1|12474-00001	4b734dfc-a9a5-48aa-8739-93d8f0544d80	136	NA	NA	NA	NA	secreted	20	0.68	S	1	no WY	0	Tm	1	RYLK	RXLK	49	EER	62					no match
pfs1|10123-00001	7f2b49f2-4b00-455c-a91e-b031d1b276d4	135	NA	NA	NA	NA	secreted	18	0.68	S	3	no WY	0	no Tm		RDLL	RXLL	71	EEK	75			HVL	38	no match
pfs1|10014-00001	34314b21-2ddb-4417-80fa-8287931665b4	86	<1kb	NA	NA	NA	secreted	20	0.68	S	1	no WY	0	no Tm		RALR	RXLR	23	DQK	49					no match
pfs1|8000-00001	228f952e-0f22-4b01-8773-0491b9cbf0db	192	NA	NA	NA	NA	secreted	23	0.68	S	2	no WY	0	no Tm		RALR	RXLR	40	EER	52					no match
pfs1|13214-00001	b7d6379c-9e6f-481a-a206-a2d8e2b51a40	363	NA	NA	NA	NA	secreted	30	0.68	M	2	no WY	0	no Tm		RALR	RXLR	67							no match
pfs1|8288a-00001	51439f92-c021-42e6-9f8e-ca4fe0d90c5f	389	NA	NA	NA	NA	secreted	20	0.68	S	4	WY	4	no Tm		RFLR	RXLR	49	DDK	73					no match
pfs1|4980-00001	11705655-822a-40c4-9e40-5566c1630fb8	135	NA	NA	NA	NA	secreted	23	0.68	S	1	no WY	0	no Tm		RFLR	RXLR	52	EER	64					no match
pfs1|10015-00001	f639a9fb-4205-412d-b845-76b3e789899c	252	NA	NA	NA	NA	secreted	20	0.68	M	5	WY	2	no Tm		RFLR	RXLR	42	EER	53					no match
pfs1|524-00001	db9552fd-ac7a-40aa-bd73-26c5705ad09c	161	NA	NA	NA	NA	secreted	20	0.68	M	5	WY	1	no Tm		RFLR	RXLR	42	EER	53					no match
pfs1|8208a-00001	816cbde8-d50b-4717-9ec1-1c5e953c57d5	188	NA	NA	NA	NA	secreted	23	0.68	S	3	WY	1	no Tm		RFLR	RXLR	57	EER	75					no match
pfs1|2936-00001	5556b420-60e5-4252-8644-905edc27760b	495	NA	inside repeat region	NA	NA	secreted	17	0.68	_	5	no WY	0	no Tm		RFLR	RXLR	113							no match
pfs1|3927-00001	3c0a6c05-7588-436b-b66c-6a640110d01c	76	NA	NA	yos1	Protein transport protein yos1	secreted	17	0.68	S	3	no WY	0	Tm	1	RFLR	RXLR	25							no match
pfs1|10814-00001	26a58ef5-0d9f-4c5f-8411-2a9981ec5ef2	492	NA	inside repeat region	pol_589	Retrovirus-related Pol polyprotein from transposon opus	secreted	22	0.68	S	1	no WY	0	no Tm		RGLR	RXLR	94							no match
pfs1|6786-00001	548c9e2c-a35e-491c-be1d-d160e2a0c596	350	NA	NA	NA	NA	secreted	21	0.68	S	4	WY	3	no Tm		RHLR	RXLR	32	DER	46					no match
pfs1|1792-00002	8dd5d139-c476-4310-85b8-f89f664634d9	179	NA	NA	NA	NA	secreted	22	0.68	S	5	no WY	0	no Tm		RHLR	RXLR	35	EER	49					no match
pfs1|4249-00001	8f3cf966-6808-47b5-b405-4dd6eab03fb9	240	NA	NA	NA	NA	secreted	22	0.68	C	4	no WY	0	no Tm		RHLR	RXLR	43	EER	55					no match
pfs1|1707-00001	27ce960c-6ca0-4022-8e5e-cc9c43baaa9f	334	NA	NA	NA	NA	secreted	21	0.68	_	4	WY	2	no Tm		RHLR	RXLR	39	EER	53					no match
pfs1|2732-00001	a4cb1820-856f-4567-8dfa-f53046b2c3db	418	NA	NA	NA	NA	secreted	28	0.68	S	1	WY	3	no Tm		RHLR	RXLR	50	EER	63					no match
pfs1|9818-00001	713fb2b0-af5e-422e-83ed-43dbcea18dcc	339	NA	NA	NA	NA	secreted	21	0.68	M	4	WY	3	no Tm		RHLR	RXLR	39	EER	53					no match
pfs1|7215-00001	8045c640-1c6f-417e-a386-a2d920f946c1	174	NA	NA	ykwD_2	Uncharacterized protein YkwD	secreted	19	0.68	S	2	no WY	0	no Tm		RHLR	RXLR	31							no match
pfs1|12056-00001	8077d7fc-2e67-4b78-984a-ace9415e47a5	422	NA	NA	NA	NA	secreted	32	0.68	S	2	WY	3	no Tm		RHLR	RXLR	60							no match
pfs1|12059-00001	8a1a8a33-238c-41e0-97a6-f59ab8de15d4	395	NA	NA	NA	NA	secreted	31	0.68	S	2	WY	3	no Tm		RHLR	RXLR	60							no match
pfs1|2759-00001	c9c24eaa-b28a-42a1-9e13-e5a55d90cdc6	308	NA	NA	NA	NA	secreted	22	0.68	S	5	WY	2	no Tm		RKLR	RXLR	40	DNK	50					no match
pfs1|848-00001	cf85b20c-cd43-463f-9ac7-5f609b5ebbdc	220	NA	NA	NA	NA	secreted	22	0.68	S	1	no WY	0	no Tm		RKLR	RXLR	47	EER	62					no match
pfs1|5186-00001	35b20c77-b911-437c-9e48-769144dfa005	266	NA	NA	NA	NA	secreted	22	0.68	S	5	WY	1	no Tm		RKLR	RXLR	40	EER	53					no match
pfs1|11520-00001	424eeaf6-5b21-40ef-a698-13eb9f6b26c3	381	NA	NA	NA	NA	secreted	17	0.68	S	1	no WY	0	no Tm		RKLR	RXLR	47							no match
pfs1|13089-00001	88f8495a-35f2-4990-a516-038dce4d7053	492	NA	NA	NA	NA	secreted	28	0.68	S	2	WY	5	no Tm		RLLR	RXLR	58	EER	71					no match
pfs1|8804-00001	91c69c09-e359-4954-8daa-3f8e4f23ebe6	599	NA	NA	infB_1	Translation initiation factor IF-2	secreted	11	0.68	M	2	no WY	0	no Tm		RLLR	RXLR	20	EQR	55					no match
pfs1|9414-00002	35210663-2196-49d8-851a-ef37208950fe	323	NA	NA	NA	NA	secreted	31	0.68	S	2	WY	1	no Tm		RMLR	RXLR	57	EER	75					no match
pfs1|1509-00001	d6074c11-8241-4fe1-a4d8-72eea3efd3bc	941	NA	NA	NA	NA	secreted	18	0.68	M	4	WY	8	no Tm		RMLR	RXLR	42	EER	53					no match
pfs1|10282-00001	2a2bfd56-eff9-4cd3-bc2c-482d7acdf75f	99	<1kb	inside repeat region	NA	NA	secreted	11	0.68	M	1	no WY	0	no Tm		RMLR	RXLR	17							no match
pfs1|10648-00001	b2c85bf2-3e01-4223-8e1e-80694d6e7630	99	<1kb	NA	NA	NA	secreted	11	0.68	M	1	no WY	0	no Tm		RMLR	RXLR	17							no match
pfs1|3989-00001	e928662a-5ed0-4a4a-9548-43d358a73932	506	NA	NA	BROM1	Fruit bromelain	secreted	18	0.68	C	5	no WY	0	Tm	1	RMLR	RXLR	55							no match
pfs1|4650-00001	7a3ad5b9-94e9-4806-8d8d-dc0c0cb67756	160	NA	NA	NA	NA	secreted	29	0.68	S	1	no WY	0	Tm	1	RMLR	RXLR	35							no match
pfs1|6386-00001	1616534c-e047-4c2b-820d-e2926113b88e	127	NA	NA	LSM10	U7 snRNA-associated Sm-like protein LSm10	secreted	28	0.68	M	4	no WY	0	no Tm		RMLR	RXLR	99							no match
pfs1|3683-00001	b84c16ad-5a51-42b9-b813-ca18534113ea	160	NA	NA	NA	NA	secreted	19	0.68	S	3	no WY	0	no Tm		RNLR	RXLR	43							no match
pfs1|3869-00001	70054df3-12d3-45e1-bd4c-ff88291b3e0c	190	NA	NA	NA	NA	secreted	19	0.68	S	3	no WY	0	no Tm		RNLR	RXLR	43							no match
pfs1|8634-00001	3ce8a56a-c85a-438b-aae1-a8cedec63c2a	346	NA	NA	NA	NA	secreted	31	0.68	S	1	WY	2	no Tm		RQLR	RXLR	48	EER	65					no match
pfs1|8777-00001	8a5904a7-2326-4b36-8db8-cbe6de7251fd	499	NA	NA	NA	NA	secreted	18	0.68	S	4	WY	1	no Tm		RQLR	RXLR	51	EER	68					no match
pfs1|9985-00001	f7b732a2-2f27-4b8d-bafb-aa9da89648de	387	NA	NA	NA	NA	secreted	21	0.68	_	5	WY	3	no Tm		RQLR	RXLR	38	EER	52					no match
pfs1|7438-00001	b5b9a88d-0af1-4c76-9d3b-4db9edf7de14	255	NA	NA	rplY	50S ribosomal protein L25	secreted	27	0.68	M	1	no WY	0	no Tm		RRLR	RXLR	51	DER	72					no match
pfs1|10189-00001	b3c36c72-dc1d-48b0-8008-69c4c7106def	123	NA	NA	NA	NA	secreted	22	0.68	S	1	no WY	0	no Tm		RRLR	RXLR	52	EER	65					no match
pfs1|3172-00001	f3489cfa-8ad9-474e-b7e7-1308cebbbf0d	165	NA	NA	NA	NA	secreted	17	0.68	S	1	no WY	0	Tm	1	RRLR	RXLR	40	EER	50	AFTAK	76			no match
pfs1|4214-00001	cdd72c8c-5c41-4352-8257-6f99c470b99b	215	NA	NA	NA	NA	secreted	18	0.68	S	1	no WY	0	Tm	1	RRLR	RXLR	41	EER	51					no match
pfs1|6054-00001	60947d55-814c-4372-ba3d-c0fcec131d7b	125	NA	NA	NA	NA	secreted	22	0.68	S	1	no WY	0	no Tm		RRLR	RXLR	52	EER	65					no match
pfs1|1192-00001	33075246-569c-49c6-bc2c-8211d46870b1	684	NA	NA	NA	NA	secreted	25	0.68	S	4	WY	6	no Tm		RRLR	RXLR	50	EER	65					no match
pfs1|9365-00001	cccff4fb-c882-4d52-a7a9-ec46b1e0d93c	377	NA	NA	NA	NA	secreted	21	0.68	_	5	WY	3	no Tm		RRLR	RXLR	39	EER	53					no match
pfs1|4-00001	675f0c7f-1d57-4e82-8565-5fd4e3d2fa7e	539	NA	NA	NA	NA	secreted	23	0.68	S	4	WY	4	no Tm		RRLR	RXLR	39	ENR	100	DFLAK	113			no match
pfs1|11910-00001	f640d217-ef76-4dc6-8437-799a91ed46ef	113	NA	NA	NA	NA	secreted	21	0.68	S	1	no WY	0	no Tm		RRLR	RXLR	106							no match
pfs1|556-00001	c3fb67da-4e88-4dc9-a72d-89a5830c2403	119	NA	NA	NA	NA	secreted	22	0.68	S	2	no WY	0	no Tm		RRLR	RXLR	114							no match
pfs1|3286-00001	c120cae8-08d1-49ea-b22d-b69376cd0772	873	NA	NA	NA	NA	secreted	23	0.68	S	3	WY	8	no Tm		RRLR	RXLR	50							no match
pfs1|11883-00001	4052ffad-130c-4fe7-bc20-5b3f301b030b	177	NA	NA	NA	NA	secreted	17	0.68	S	4	no WY	0	no Tm		RSLR	RXLR	44	EER	61					no match
pfs1|11982-00001	d084d722-b180-4f59-a788-aa516a213c90	232	NA	NA	NA	NA	secreted	22	0.68	C	3	WY	1	no Tm		RSLR	RXLR	33	EER	54					no match
pfs1|13378-00001	5d26bc66-7fbd-4558-b431-655ddaac245b	522	NA	NA	Adck1	Uncharacterized aarF domain-containing protein kinase 1	secreted	11	0.68	M	3	no WY	0	no Tm		RSLR	RXLR	36							no match
pfs1|9324-00001	724e7c09-f644-46df-8d08-86670a9f2be8	295	NA	NA	NA	NA	secreted	28	0.68	M	5	no WY	0	no Tm		RSLR	RXLR	56							no match
pfs1|1135-00001	ed4caea2-1fa1-49d1-a59e-d4ff7f2f5555	765	NA	NA	NA	NA	secreted	22	0.68	S	2	no WY	0	no Tm		RTLR	RXLR	88							no match
pfs1|1257-00001	f78820ac-fbe4-4891-a0ea-56562529c795	1101	NA	NA	pex1	Peroxisome biogenesis factor 1	secreted	18	0.68	S	1	no WY	0	no Tm		RTLR	RXLR	70							no match
pfs1|439-00001	f5ff79a6-b2e9-4967-8e1b-410355e92cb2	241	NA	NA	NA	NA	secreted	26	0.68	S	1	no WY	0	no Tm		RTLR	RXLR	41							no match
pfs1|2315-00001	d4fa42f8-ed1b-47c1-9910-f7ede7b64787	1170	NA	NA	TUBGCP6_0	Gamma-tubulin complex component 6	secreted	18	0.68	S	2	no WY	0	no Tm		RYLR	RXLR	46	DDK	52					no match
pfs1|4263-00001	a19c5594-f30d-42a0-9fe7-62a7ce05aeb6	353	NA	NA	NA	NA	secreted	19	0.68	S	3	WY	3	no Tm		RYLR	RXLR	41	DER	55					no match
pfs1|10230-00001	96b9448e-8af7-43b3-b7d3-dd78b4688659	165	NA	NA	NA	NA	secreted	27	0.68	M	5	no WY	0	no Tm		RYLR	RXLR	60	EDR	77					no match
pfs1|10492-00001	7268146e-c1fe-40a7-bc05-888eb8f10f3c	699	NA	NA	NA	NA	secreted	25	0.68	M	4	WY	5	no Tm		RYLR	RXLR	58	EDR	75					no match
pfs1|8028-00001	d31ea0d2-5dbf-43ce-b18c-8ed5c8f6c4ed	755	NA	NA	NA	NA	secreted	27	0.68	M	5	WY	5	no Tm		RYLR	RXLR	60	EDR	77					no match
pfs1|1950-00001	11520379-2ee3-4447-b96f-d828636ee63b	366	NA	NA	NA	NA	secreted	13	0.68	S	4	WY	2	no Tm		RYLR	RXLR	32							no match
pfs1|805-00001	5cf92296-59c3-4f98-aa36-4b663c60f3cb	681	NA	NA	NA	NA	secreted	27	0.68	M	5	WY	5	no Tm		RYLR	RXLR	60							no match
pfs1|668-00001	07ca2bf2-9203-4592-b722-ff41eb2d2179	367	NA	NA	DNAJA1_1	DnaJ homolog subfamily A member 1	secreted	22	0.68	S	1	no WY	0	no Tm		RKLS	RXLS	46	DER	80					no match
pfs1|2002-00001	cd3d9030-c6bd-492b-bc9a-3b6f1c0190f7	164	NA	NA	NA	NA	secreted	24	0.68	S	2	no WY	0	no Tm		RKLT	RXLT	39	EER	59					no match
pfs1|10382-00001	ef004967-0dfb-4d71-81d1-ce74200f1819	133	NA	NA	NA	NA	secreted	20	0.68	S	3	no WY	0	no Tm		SALR	SXLR	27	EER	73					no match
pfs1|11878-00001	2dd8ce74-dce9-4df7-aa26-5dd75c2eb042	291	NA	NA	NA	NA	secreted	27	0.68	S	1	WY	1	no Tm		SRLR	SXLR	101							no match
pfs1|11975-00001	c1e8030d-6859-4629-8416-33ce89b01e31	810	NA	NA	MAP7D3	MAP7 domain-containing protein 3	secreted	18	0.68	S	2	WY	2	no Tm		SYLR	SXLR	38	DDK	52					no match
pfs1|9033-00001	a3e73eab-394e-4739-b931-1c2fcc9d5b30	843	NA	NA	kif11	Kinesin-related protein 11	secreted	29	0.68	_	3	no WY	0	no Tm		VRLR	VXLR	73	EEK	118					no match
pfs1|1985-00001	3d37e8a0-f5cb-4d10-8e72-2204e530e135	393	NA	NA	NA	NA	secreted	21	0.68	S	4	WYdomain	2	no TMdomain				DEK	63						no match
pfs1|12406-00001	aedd4f53-d73a-45a8-878f-1cf0cc86b7a0	749	NA	NA	NA	NA	secreted	20	0.68	C	5	WYdomain	6	no TMdomain				EEK	62						no match
pfs1|12416-00001	7aa1933b-2f85-4057-a20e-8513f4b61817	848	NA	NA	NA	NA	secreted	17	0.68	C	4	WYdomain	7	no TMdomain				EEK	62						no match
pfs1|8044-00001	baa7969c-86ae-4757-9b36-c545ed27c54b	252	NA	NA	NA	NA	secreted	16	0.68	S	1	WYdomain	1	no TMdomain				DDK	54						no match
pfs1|3633-00001	773508e7-f381-4378-9191-c9edb5576113	436	NA	NA	NA	NA	secreted	19	0.68	S	5	WYdomain	4	no TMdomain				EER	57						no match
pfs1|3427-00001	73ad6bd7-ab12-49b3-9305-40d03925252e	240	NA	NA	NA	NA	secreted	22	0.68	S	5	WYdomain	1	no TMdomain				EER	27						no match

## Sheet: CRN
Gene name	TranscriptId	Genelenght	located on contig <1kb	In repeat region (>20%)	Short name	Long annotation	secreted (SignalP)	SP Cleavage site	SP confidence	TargetP localization	TPsignal	WY-motif	# WY domains	Transmembrame helix	# TM helix	RxLR-motif	RxLR position	EER-motif	EER position	CRN-motif	CRN-pos	HVL-motif	HVL-pos	CRNHMM	KDEl
pfs1|1052-00001	a18253ae-1532-4055-9e95-09a485de1abb	799	NA	NA	NA	NA	secreted	18	0.68	S	3	no WY	0	no TM		YYLR	28	DDK	88	FFLAK	50	HVL	107	no match
pfs1|3487-00001	4d974110-f577-4e6e-81db-578292ebe769	623	NA	NA	NA	NA	secreted	16	0.68	S	4	no WY	0	no TM		RKLR	46	DNK	102	LFLAK	50	HVL	114	match
pfs1|8261-00001	c74fae84-7750-4616-82bf-9334250f191e	119	<1Kb	inside repeat region	NA	NA	secreted	15	0.68	_	5	no WY	0	no TM		RNLQ	47			LFLAK	51			no match
pfs1|9071-00001	27d39507-e289-4d6b-815d-a75fa917edff	146	<1Kb	inside repeat region	NA	NA	secreted	15	0.68	_	5	no WY	0	no TM		RNLQ	47			LFLAK	51			no match
pfs1|10924-00001	496f0c02-d4c8-4fcd-b714-6565f16893f5	629	NA	NA	NA	NA	secreted	13	0.68	S	4	no WY	0	no TM		RTLK	93	DNK	102	LFLAK	50			no match
pfs1|7181-00001	aed3aa9d-aa4a-42ce-b027-507c37785c90	119	NA	inside repeat region	NA	NA	secreted	15	0.68	S	5	no WY	0	no TM						LFLAK	51			match
pfs1|9976-00001	37be0d02-9bf2-4518-872a-ce1045cfcc6e	619	NA	NA	MDV092	Protein kinase US3 homolog	secreted	16	0.68	_	5	no WY	0	no TM		RDLQ	47			LFPAK	51	HVL	113	match
pfs1|7472-00001	7eb3a96b-4842-4755-92dd-620de6c6d2b2	596	NA	NA	PK2_1	Probable serine/threonine-protein kinase 2	secreted	22	0.68	S	5	no WY	0	no TM		RELQ	95			LFPAK	50	HVL	119	no match
pfs1|9858-00001	06f412f7-122a-4a87-b040-805816beaefd	606	NA	NA	NA	NA	secreted	13	0.68	_	4	no WY	0	no TM		RTLQ	89			LFVAK	48	HVL	110	no match
pfs1|7184-00001	0de6f5e2-00c3-47b9-a9d8-71a99a7e1e4f	93	NA	inside repeat region	NA	NA	secreted	15	0.68	S	4	no WY	0	no TM						TFLAK	25			match
pfs1|4565-00001	b20ab06f-7e6a-464e-8721-a8f7a3687628	124	NA	NA	NA	NA	secreted	15	0.68	S	5	no WY	0	no TM		LSLR	110			TFLAK	25			match
pfs1|7484-00001	9b62ae85-16e7-4648-9394-d6f3337a192b	212	NA	NA	NA	NA	secreted	16	0.68	S	5	no WY	0	no TM								HVL	114	match
pfs1|4560-00001	e16cbfca-f05d-4360-9e4e-0bcb5f5e5ad2	119	NA	inside repeat region	NA	NA	secreted	15	0.68	_	5	no WY	0	no TM		RSLQ	47							match
pfs1|8333-00001	0b579ecf-28dd-420f-bfe2-32686fa97b9e	119	<1Kb	inside repeat region	NA	NA	secreted	15	0.68	_	5	no WY	0	no TM		RSLQ	47							match

## Sheet: selection criteria
RXLR criteria
general characterisitics
signal peptide predicted with SignalP 4.1 -u 0.34
1 TMHMM domain at most
no KDEL or HDEL
RXLR and domain characteristics
RXLR	or
degenerative RXLR + (degenerative EER or WY)					to qualify for degenerative EER, at least two amino acids need to be matching the EER domain. i.e; DER is ok but DEK is not.
effectors may be located on small contigs or contigs with repeat elements.
CRN criteria
general characterisitics
signal peptide predicted with SignalP 4.1 -u 0.34
1 TMHMM domain at most
no KDEL or HDEL
CRN and domain characteristics
LFLAK	or
Degenerative LFLAK + HVL
or CRN hmmr match
effectors may be located on small contigs or contigs with repeat elements.
