# Supplementary material for: Genome reconstruction of the non-culturable spinach downy mildew Peronospora effusa by metagenome filtering
Source: PLoS One. 2020 May 12;15(5):e0225808. doi: 10.1371/journal.pone.0225808 (PMC7217449; doi:10.1371/journal.pone.0225808)
Supplement: S7 Table — (XLSX) [file pone.0225808.s014.xlsx]

## Sheet: Sheet1
COLLUMN
	dbCAN_ID	PFS	PBE	HPA	PTA	PHA	PVI	PIN	PPA	PSO	PCA	ACA	ALA	PAR	PAP	PIR	PIW	PVE	PUL
	AA1.hmm	0	0	0	0	0	0	0	1	0	0	2	1	0	0	0	0	1	0
	AA10.hmm	0	0	0	0	1	1	0	0	0	0	0	0	0	1	1	0	0	0
	AA11.hmm	0	0	0	0	0	0	0	0	0	0	0	0	0	1	0	1	0	0
	AA15.hmm	0	0	0	0	0	0	0	1	0	1	0	0	2	0	0	0	0	3
	AA2.hmm	6	0	4	2	1	6	5	4	9	6	0	0	3	0	2	2	0	2
	AA3.hmm	1	0	0	1	1	1	4	3	4	4	0	0	4	2	1	3	2	1
	AA6.hmm	0	0	0	0	0	0	0	0	0	0	0	0	0	0	0	0	1	0
	AA7.hmm	1	0	3	3	1	2	6	6	11	3	0	0	0	1	0	0	2	0
	AA9.hmm	0	0	0	0	0	1	1	1	1	0	0	0	1	4	4	1	1	1
	CBM1.hmm	0	1	0	0	2	4	4	10	15	12	0	0	0	3	5	13	6	5
	CBM13.hmm	1	0	2	0	7	3	1	2	3	1	0	0	3	5	0	8	3	0
	CBM14.hmm	0	0	0	0	0	0	0	0	0	0	0	0	0	0	0	1	0	0
	CBM18.hmm	0	0	0	0	0	0	0	2	0	0	0	0	0	0	0	0	0	0
	CBM20.hmm	0	0	0	0	0	0	0	0	1	0	0	0	0	0	0	0	0	0
	CBM21.hmm	0	0	0	0	0	0	0	0	0	0	0	0	0	0	2	1	0	2
	CBM25.hmm	0	0	0	0	0	0	1	1	0	0	0	0	2	2	1	0	3	2
	CBM32.hmm	0	0	0	0	1	1	1	2	1	1	0	0	0	1	1	1	1	0
	CBM37.hmm	0	0	0	0	0	0	0	1	0	0	0	0	0	0	0	0	1	0
	CBM38.hmm	0	0	0	0	1	1	0	1	1	0	0	0	0	0	0	0	0	0
	CBM40.hmm	0	0	0	0	0	0	0	0	0	0	0	0	0	0	1	0	0	0
	CBM47.hmm	0	0	0	0	0	0	1	0	2	0	0	0	0	1	1	2	0	0
	CBM63.hmm	0	2	1	1	1	2	4	6	5	6	1	1	1	2	1	2	1	8
	CBM66.hmm	0	0	0	0	0	0	0	0	0	0	0	0	0	0	0	0	1	0
	CBM82.hmm	0	0	0	0	0	0	0	0	0	0	0	0	0	1	0	0	0	0
	CBM9.hmm	0	0	0	0	1	1	1	0	0	0	0	0	1	1	1	0	1	0
	CE1.hmm	1	1	1	1	1	1	3	4	7	4	0	0	0	6	3	3	4	4
	CE10.hmm	1	1	0	1	1	0	2	5	12	7	1	0	7	2	3	0	6	1
	CE12.hmm	0	0	1	0	0	0	1	2	2	0	0	0	0	2	0	0	1	0
	CE13.hmm	0	0	0	0	2	2	4	5	4	8	0	0	3	2	3	3	4	4
	CE2.hmm	0	0	0	1	0	0	0	0	0	0	0	0	0	0	0	0	0	0
	CE3.hmm	0	0	0	0	0	0	0	2	0	0	0	0	0	1	0	0	1	0
	CE4.hmm	0	0	0	0	0	0	0	1	0	0	0	0	0	0	0	0	0	0
	CE5.hmm	0	0	1	0	1	1	4	2	13	5	2	2	6	7	0	0	0	1
	CE8.hmm	2	0	1	3	6	14	5	12	13	5	0	0	0	0	0	0	0	0
	GH1.hmm	1	0	1	2	1	0	1	3	2	3	0	0	1	0	1	2	3	0
	GH10.hmm	1	1	1	2	1	1	2	2	4	5	0	0	0	0	0	0	1	0
	GH105.hmm	0	0	0	1	0	0	0	1	0	0	0	0	0	0	0	0	0	0
	GH109.hmm	0	0	0	1	0	0	0	0	0	0	0	0	0	0	0	0	0	0
	GH11.hmm	0	0	0	0	0	0	0	0	0	0	0	0	1	1	0	0	0	0
	GH114.hmm	0	0	0	0	0	0	1	0	1	1	0	0	1	0	0	0	2	0
	GH12.hmm	1	4	3	0	3	29	6	11	11	13	0	0	3	0	0	0	1	0
	GH123.hmm	0	2	0	0	0	0	0	0	0	0	0	0	0	0	0	0	0	0
	GH13.hmm	0	0	0	0	0	0	0	1	0	0	0	0	0	1	1	2	1	2
	GH131.hmm	1	2	2	4	7	12	5	5	5	3	5	4	1	2	1	0	2	3
	GH140.hmm	0	0	0	0	0	0	1	3	6	3	0	0	0	0	0	0	1	0
	GH141.hmm	0	0	0	0	0	0	1	0	0	0	0	0	0	1	0	0	0	1
	GH15.hmm	0	0	0	0	0	0	0	0	0	0	0	0	0	0	0	1	0	2
	GH16.hmm	1	2	0	6	0	1	5	0	3	1	2	4	1	2	0	1	1	2
	GH17.hmm	5	3	4	1	12	12	11	15	19	10	3	3	11	10	6	7	8	10
	GH18.hmm	1	1	2	4	1	3	1	3	1	2	0	0	3	2	2	2	2	2
	GH19.hmm	1	1	1	1	2	10	1	1	2	1	0	0	0	1	0	0	2	0
	GH2.hmm	0	0	0	0	1	1	0	2	0	1	0	0	1	0	1	1	1	1
	GH28.hmm	2	3	1	1	3	4	13	17	19	18	5	0	2	3	0	1	4	4
	GH3.hmm	0	4	3	2	4	6	5	24	17	18	4	3	4	5	4	4	11	5
	GH30.hmm	2	2	3	4	3	2	9	12	11	11	0	0	4	1	6	4	3	4
	GH31.hmm	1	0	1	0	1	1	4	6	4	1	1	1	2	4	2	3	2	3
	GH32.hmm	1	1	2	0	2	2	3	3	2	5	2	1	1	1	1	1	0	0
	GH37.hmm	0	2	1	0	0	0	1	1	1	0	1	0	1	1	0	0	2	0
	GH38.hmm	0	0	0	1	1	1	1	1	1	0	1	1	1	1	1	2	3	1
	GH43.hmm	1	0	1	1	2	2	1	6	9	7	0	1	1	2	1	0	2	2
	GH45.hmm	0	0	0	0	0	0	0	0	1	0	0	0	0	0	0	0	0	0
	GH47.hmm	1	1	0	1	0	0	1	1	1	1	0	1	1	1	2	1	2	0
	GH5.hmm	3	3	2	1	3	5	4	5	5	6	7	3	14	7	7	7	7	9
	GH53.hmm	0	0	1	0	1	0	2	3	4	3	0	0	1	0	0	0	1	2
	GH54.hmm	0	1	0	1	0	0	1	1	2	1	0	0	0	0	0	0	0	0
	GH6.hmm	0	2	2	1	2	21	5	6	3	4	0	1	7	0	3	2	2	3
	GH63.hmm	0	0	0	0	0	0	0	0	0	0	0	0	0	1	1	1	0	0
	GH7.hmm	2	3	2	2	2	2	2	5	4	4	3	0	3	2	2	0	2	1
	GH71.hmm	0	0	0	0	0	0	0	0	0	0	0	0	0	0	0	0	1	0
	GH72.hmm	3	2	0	8	2	4	6	10	10	4	3	3	2	4	6	7	3	7
	GH78.hmm	0	0	0	0	0	0	3	4	4	2	0	0	0	1	0	0	3	0
	GH81.hmm	2	1	1	4	3	5	7	8	5	4	3	1	4	5	3	4	7	5
	GH85.hmm	0	0	0	0	0	0	0	0	1	0	0	0	0	0	0	0	0	0
	GH89.hmm	0	0	0	0	1	1	0	2	0	2	0	0	0	0	1	1	0	2
	GT1.hmm	0	0	0	0	0	0	0	0	0	0	0	0	1	2	0	0	0	0
	GT10.hmm	0	0	0	0	0	0	0	1	0	0	0	0	1	1	1	2	1	1
	GT2_Glycos_transf_2.hmm	0	0	0	0	0	0	0	0	0	0	0	0	0	0	1	1	0	1
	GT20.hmm	0	0	0	0	0	0	0	0	1	0	0	0	0	1	0	0	0	0
	GT24.hmm	0	1	0	1	1	1	1	1	0	0	2	0	0	1	1	1	1	0
	GT30.hmm	0	0	0	0	0	0	0	0	0	0	0	0	0	0	0	1	0	0
	GT31.hmm	0	2	2	3	3	4	3	6	6	1	0	1	4	8	4	5	4	2
	GT32.hmm	0	0	0	0	0	0	0	0	1	0	0	0	0	0	0	0	0	0
	GT4.hmm	1	0	0	0	1	1	3	2	3	3	1	2	1	2	2	0	4	2
	GT41.hmm	0	0	0	1	2	2	1	4	1	0	0	0	3	1	3	3	3	2
	GT60.hmm	0	0	0	0	2	0	0	0	0	1	1	1	1	0	0	2	0	0
	GT62.hmm	0	0	0	0	0	0	0	0	1	0	0	0	0	0	0	0	0	0
	GT71.hmm	0	0	1	3	2	0	4	5	3	2	1	2	2	1	1	0	1	0
	GT74.hmm	0	0	0	0	0	0	0	0	0	0	0	0	0	0	0	1	0	0
	GT8.hmm	0	0	0	0	0	0	0	0	0	0	0	0	2	1	0	0	0	0
	GT96.hmm	0	0	0	0	0	0	0	0	0	0	0	0	0	0	1	2	0	1
	PL1.hmm	0	0	4	0	0	0	10	22	22	17	0	0	2	4	2	2	6	12
	PL22.hmm	0	0	0	0	0	0	0	0	0	0	1	0	0	0	0	0	0	0
	PL3.hmm	1	4	6	1	2	19	21	14	36	19	1	0	2	5	5	2	6	14
	PL4.hmm	0	0	0	0	0	0	3	5	0	4	0	0	2	0	1	0	3	2
	SLH.hmm	0	0	0	0	0	0	0	0	0	0	0	0	0	2	0	0	0	1
	Total	45	53	61	71	99	193	197	296	336	244	53	37	125	133	104	117	149	143
		0	0	0	0	0	0	0	0	0	0	0	0	0	0	0	0	0	0
		0	0	0	0	0	0	0	0	0	0	0	0	0	0	0	0	0	0
		0	0	0	0	0	0	0	0	0	0	0	0	0	0	0	0	0	0
		0	0	0	0	0	0	0	0	0	0	0	0	0	0	0	0	0	0
		0	0	0	0	0	0	0	0	0	0	0	0	0	0	0	0	0	0
		0	0	0	0	0	0	0	0	0	0	0	0	0	0	0	0	0	0
		0	0	0	0	0	0	0	0	0	0	0	0	0	0	0	0	0	0
		0	0	0	0	0	0	0	0	0	0	0	0	0	0	0	0	0	0
		0	0	0	0	0	0	0	0	0	0	0	0	0	0	0	0	0	0
		0	0	0	0	0	0	0	0	0	0	0	0	0	0	0	0	0	0
