# Supplementary material for: Genome reconstruction of the non-culturable spinach downy mildew Peronospora effusa by metagenome filtering
Source: PLoS One. 2020 May 12;15(5):e0225808. doi: 10.1371/journal.pone.0225808 (PMC7217449; doi:10.1371/journal.pone.0225808)
Supplement: S8 Table — (XLSX) [file pone.0225808.s015.xlsx]

## Sheet: Sheet1
				PFS	PBE	HPA	PTA	PHA	PVI	PIN	PPA	PSO	PCA	ACA	ALA	PAR	PAP	PIR	PIW	PVE	PUL
	PF00226	DnaJ domain	IPR001623	2	3	2	4	4	4	4	5	3	2	4	3	4	3	3	4	3	5
	PF01556	DnaJ C terminal domain	IPR002939	1	2	1	4	2	2	2	3	3	2	1	0	1	2	1	2	1	2
	PF10516	SHNi-TPR	IPR019544	0	0	0	0	0	0	0	0	0	0	1	0	0	0	0	0	0	0
	PF08450	SMP-30/Gluconolaconase/LRE-like region	IPR013658	1	1	0	0	0	1	1	1	1	0	2	2	1	1	0	0	0	0
	PF00782	Dual specificity phosphatase, catalytic domain	IPR000340	0	1	1	0	0	0	0	0	0	1	1	0	0	0	1	0	0	0
	PF00149	Calcineurin-like phosphoesterase	IPR004843	9	11	6	18	3	11	21	18	24	16	5	3	14	20	20	15	12	21
	PF01650	Peptidase C13 family	IPR001096	1	0	0	0	2	3	2	2	2	1	1	1	2	2	1	1	1	2
	PF00450	Serine carboxypeptidase	IPR001563	1	1	2	2	1	1	3	4	2	2	2	1	4	2	2	2	3	1
	PF03388	Legume-like lectin family	IPR005052	0	0	0	0	0	0	0	0	0	0	1	1	2	1	0	1	0	0
	PF13432	Tetratricopeptide repeat		0	0	0	2	2	0	3	4	3	0	1	1	0	1	2	2	0	0
	PF14559	Tetratricopeptide repeat		0	0	0	0	0	0	0	0	1	0	1	1	1	0	1	0	0	0
	PF00964	Elicitin	IPR002200	10	6	8	10	11	13	32	45	54	32	8	4	23	28	39	30	30	36
	PF00295	Glycosyl hydrolases family 28	IPR000743	2	3	1	1	3	4	13	17	19	18	5	0	2	3	0	1	4	5
	PF01457	Leishmanolysin	IPR001577	0	0	0	0	2	2	0	4	1	0	2	1	0	2	1	3	6	0
	PF03133	Tubulin-tyrosine ligase family	IPR004344	0	0	0	0	1	0	0	0	0	0	1	1	0	0	0	0	0	0
	PF00215	Orotidine 5'-phosphate decarboxylase / HUMPS family	IPR001754	0	1	0	1	1	1	0	0	0	0	1	0	0	0	0	0	0	0
	PF13181	Tetratricopeptide repeat	IPR019734	0	0	0	0	1	1	0	0	0	0	1	1	2	2	2	5	1	1
	PF07648	Kazal-type serine protease inhibitor domain	IPR002350	2	1	2	9	17	14	29	21	25	15	4	4	7	18	16	9	5	25
	PF11397	Glycosyltransferase (GlcNAc)	IPR021067	0	0	0	0	3	0	0	0	0	2	1	1	2	0	0	3	0	0
	PF10994	Protein of unknown function (DUF2817)	IPR021259	1	1	1	2	1	0	1	1	1	2	1	0	0	3	1	2	1	4
	PF00481	Protein phosphatase 2C	IPR001932	1	0	1	1	2	1	2	3	2	1	1	0	1	0	1	0	2	0
	PF00251	Glycosyl hydrolases family 32 N-terminal domain	IPR013148	1	1	2	0	2	2	3	3	2	5	2	1	1	1	1	1	0	1
	PF08244	Glycosyl hydrolases family 32 C terminal	IPR013189	1	1	1	0	1	1	3	2	2	4	2	1	1	1	1	1	0	0
	PF00024	PAN domain	IPR003609	1	0	2	0	1	1	3	3	3	2	3	1	6	9	3	6	4	6
	PF14295	PAN domain	IPR003609	1	2	0	1	3	0	39	36	31	22	1	5	64	60	35	33	21	33
	PF16683	Transglutaminase elicitor	IPR032048	1	0	5	5	7	8	10	13	15	8	3	4	11	8	6	8	5	7
	PF13365	Trypsin-like peptidase domain		2	4	1	8	5	5	4	7	6	2	4	3	9	5	13	5	5	10
	PF04130	Spc97 / Spc98 family	IPR007259	1	1	0	0	0	0	0	0	0	1	3	0	0	1	1	1	1	0
	PF12717	non-SMC mitotic condensation complex subunit 1	IPR032682	0	0	0	0	0	0	0	0	0	0	1	0	0	0	0	0	0	0
	PF12922	non-SMC mitotic condensation complex subunit 1, N-term	IPR024324	0	0	0	0	0	0	0	0	0	0	1	0	0	0	0	0	0	0
	PF00270	DEAD/DEAH box helicase	IPR011545	1	1	0	3	0	0	1	0	1	3	1	0	1	2	0	2	2	0
	PF00271	Helicase conserved C-terminal domain	IPR001650	1	1	1	5	0	0	2	2	3	3	2	3	1	3	0	1	3	1
	PF12710	haloacid dehalogenase-like hydrolase		0	0	0	1	1	1	2	1	2	1	3	2	0	1	0	1	1	0
	PF03372	Endonuclease/Exonuclease/phosphatase family	IPR005135	3	2	1	2	2	5	1	7	4	5	1	3	4	3	3	4	3	2
	PF00176	SNF2 family N-terminal domain	IPR000330	0	0	1	2	0	0	1	1	1	1	1	1	1	1	0	0	1	2
	PF01156	Inosine-uridine preferring nucleoside hydrolase	IPR001910	0	0	0	1	0	0	0	0	0	0	2	0	0	0	0	0	0	0
	PF01217	Clathrin adaptor complex small chain	IPR022775	0	0	0	0	0	0	0	0	1	0	1	0	0	0	0	0	0	0
	PF02181	Formin Homology 2 Domain	IPR015425	0	0	1	0	0	1	1	0	2	0	1	1	0	1	0	0	2	0
	PF06367	Diaphanous FH3 Domain	IPR010472	0	0	0	0	0	0	0	0	0	0	1	1	0	0	0	0	0	0
	PF07915	Glucosidase II beta subunit-like protein	IPR012913	3	2	2	4	1	1	2	3	2	2	1	3	0	1	3	1	2	2
	PF10152	Subunit CCDC53 of WASH complex	IPR019309	0	0	0	0	0	1	1	0	4	0	2	4	1	1	0	0	3	0
	PF00264	Common central domain of tyrosinase	IPR002227	4	7	3	7	6	5	8	10	13	8	2	1	2	6	9	9	11	8
	PF00013	KH domain	IPR004088	0	0	0	0	0	0	0	0	0	0	1	0	0	0	0	0	0	0
	PF16275	Splicing factor 1 helix-hairpin domain	IPR032570	0	0	0	0	0	0	0	0	0	0	1	0	0	0	0	0	0	0
	PF08638	Mediator complex subunit MED14	IPR013947	0	0	0	0	0	0	0	0	0	0	1	0	0	0	0	0	0	0
	PF00840	Glycosyl hydrolase family 7	IPR001722	2	3	2	2	2	2	2	5	4	5	3	0	6	2	2	2	2	1
	PF12929	Stretch-activated Ca2+-permeable channel component	IPR024338	0	0	0	0	0	1	0	0	0	0	1	0	1	1	0	1	1	1
	PF01083	Cutinase	IPR000675	0	0	1	0	1	1	4	2	13	5	2	2	7	7	0	0	0	0
	PF00394	Multicopper oxidase	IPR001117	1	2	1	1	3	6	2	4	7	2	3	0	0	0	1	1	4	0
	PF07731	Multicopper oxidase	IPR011706	2	2	1	1	2	6	2	6	7	2	4	1	1	0	1	2	3	1
	PF07732	Multicopper oxidase	IPR011707	2	2	3	1	4	6	2	6	8	2	4	1	1	0	1	3	5	2
	PF07974	EGF-like domain	IPR013111	0	0	1	0	6	7	14	17	15	9	2	4	8	12	10	11	13	12
	PF00857	Isochorismatase family	IPR000868	0	1	1	0	1	0	0	0	0	0	1	0	0	0	0	0	0	0
	PF00533	BRCA1 C Terminus (BRCT) domain	IPR001357	1	0	0	0	0	0	0	1	0	1	1	0	0	0	0	0	0	1
	PF12738	twin BRCT domain	IPR001357	3	0	0	0	0	0	0	1	0	0	1	1	0	0	0	0	3	0
	PF00082	Subtilase family	IPR000209	1	1	1	1	5	20	5	4	2	0	2	2	10	21	19	17	9	26
	PF14008	Iron/zinc purple acid phosphatase-like protein C	IPR025733	3	4	2	5	2	8	8	10	8	8	1	0	9	11	10	6	4	12
	PF16656	Purple acid Phosphatase, N-terminal domain	IPR015914	3	4	2	4	1	7	8	11	9	8	1	0	11	12	14	10	5	11
	PF00150	Cellulase (glycosyl hydrolase family 5)	IPR001547	3	3	2	0	2	5	4	5	5	6	4	1	14	7	7	7	5	9
	PF00579	tRNA synthetases class I (W and Y)	IPR002305	0	0	0	0	0	0	0	0	0	0	1	0	0	0	1	0	1	0
	PF06337	DUSP domain	IPR006615	1	2	0	0	0	1	0	1	0	1	1	2	0	0	2	1	2	1
	PF12999	Glucosidase II beta subunit-like	IPR028146	2	0	3	2	1	2	2	4	2	1	1	3	0	2	3	3	2	2
	PF13015	Glucosidase II beta subunit-like protein	IPR036607	2	0	2	2	1	2	2	3	2	1	1	3	1	2	3	3	2	2
	PF04910	Transcriptional repressor TCF25	IPR006994	0	0	0	0	0	0	0	0	0	0	2	0	0	0	0	0	0	0
	PF13926	Domain of unknown function (DUF4211)	IPR025451	0	0	0	0	0	0	0	0	0	0	1	0	0	0	0	0	0	0
	PF13180	PDZ domain	IPR001478	0	1	0	2	0	0	1	0	0	0	2	0	0	0	0	0	0	0
	PF03211	Pectate lyase	IPR004898	1	4	6	1	3	19	20	17	33	20	1	0	2	6	7	1	7	15
	PF00025	ADP-ribosylation factor family	IPR006689	1	1	2	1	2	1	1	3	1	2	1	0	1	2	1	1	2	2
	PF02815	MIR domain	IPR016093	1	1	1	2	1	1	1	1	1	0	1	1	0	1	1	0	1	0
	PF07722	Peptidase C26	IPR011697	2	1	1	1	1	1	1	1	1	0	1	1	0	1	0	1	1	1
	PF12862	Anaphase-promoting complex subunit 5	IPR026000	1	1	1	0	1	1	1	1	1	1	1	2	1	1	1	1	1	2
	PF07983	X8 domain	IPR012946	0	0	0	0	0	0	0	0	0	1	1	0	0	1	0	0	0	0
	PF00933	Glycosyl hydrolase family 3 N terminal domain	IPR001764	0	4	3	2	4	6	7	25	17	18	5	3	4	5	4	4	11	5
	PF01915	Glycosyl hydrolase family 3 C-terminal domain	IPR002772	0	4	3	2	4	6	6	22	16	18	4	3	4	4	3	3	12	4
	PF10287	Putative TOS1-like glycosyl hydrolase (DUF2401)	IPR018805	1	1	1	1	0	2	5	5	4	4	2	3	2	5	5	2	4	3
	PF10290	Glycine-rich protein domain (DUF2403)	IPR018807	1	1	1	1	0	2	5	5	4	4	2	3	2	4	5	3	4	3
	PF00044	Glyceraldehyde 3-phosphate dehydrogenase, NAD binding domain	IPR020828	0	0	0	0	0	0	0	0	0	0	2	0	0	0	0	0	0	0
	PF02800	Glyceraldehyde 3-phosphate dehydrogenase, C-terminal domain	IPR020829	0	0	0	0	0	0	0	0	0	0	2	0	0	0	0	0	0	0
	PF00041	Fibronectin type III domain	IPR003961	0	0	0	0	4	6	3	7	0	0	3	5	10	7	3	3	4	2
	PF01753	MYND finger	IPR002893	0	1	0	1	1	1	0	0	0	1	1	2	0	1	0	1	0	0
	PF00085	Thioredoxin	IPR013766	6	5	8	8	3	5	8	5	6	6	2	2	5	3	6	1	4	2
	PF07749	Endoplasmic reticulum protein ERp29, C-terminal domain	IPR011679	1	1	0	1	0	1	1	0	1	1	1	0	0	1	0	0	1	0
	PF03935	Beta-glucan synthesis-associated protein (SKN1)	IPR005629	0	2	0	6	0	0	4	0	3	1	2	4	2	3	3	9	3	5
	PF00026	Eukaryotic aspartyl protease	IPR033121	1	2	1	5	3	1	3	2	1	2	5	3	12	9	8	7	4	10
	PF14310	Fibronectin type III-like domain	IPR026891	0	2	3	2	1	5	2	19	13	15	3	2	2	3	2	3	7	3
	PF00008	EGF-like domain	IPR000742	0	0	0	0	1	1	0	0	1	1	1	0	1	1	0	0	0	1
	PF00255	Glutathione peroxidase	IPR000889	0	1	1	1	1	1	1	0	1	1	1	2	1	1	2	1	1	0
	PF00443	Ubiquitin carboxyl-terminal hydrolase	IPR001394	1	1	0	6	0	0	1	1	1	0	2	3	2	1	0	0	2	1
	PF00168	C2 domain	IPR000008	2	0	7	0	0	0	1	3	0	0	1	0	6	3	7	5	4	0
	PF00557	Metallopeptidase family M24	IPR000994	0	0	0	0	0	1	0	1	0	0	1	0	0	0	0	0	0	0
	PF05195	Aminopeptidase P, N-terminal domain	IPR007865	0	0	0	0	0	1	0	1	0	0	1	0	0	0	0	0	0	0
	PF00445	Ribonuclease T2 family	IPR001568	1	0	1	4	0	1	4	4	5	6	2	0	6	4	9	2	5	6
	PF01055	Glycosyl hydrolases family 31	IPR000322	1	0	1	0	1	1	4	6	5	1	1	1	3	4	3	9	2	3
	PF13802	Galactose mutarotase-like	IPR025887	1	0	1	1	1	1	1	2	2	1	1	1	1	2	1	5	2	2
	PF01428	AN1-like Zinc finger	IPR000058	0	0	0	0	0	0	0	0	0	0	2	0	0	0	0	0	0	0
	PF01105	emp24/gp25L/p24 family/GOLD	IPR009038	0	2	0	3	0	3	3	3	1	0	1	0	1	0	0	0	2	0
	PF00050	Kazal-type serine protease inhibitor domain	IPR002350	0	0	3	0	7	11	24	23	12	16	1	0	11	7	6	8	11	12
	PF03639	Glycosyl hydrolase family 81	IPR005200	2	1	1	4	4	5	7	8	6	4	3	1	7	6	4	5	9	5
	PF00069	Protein kinase domain	IPR000719	5	6	8	5	8	8	15	15	11	6	4	4	5	4	7	7	5	2
	PF12265	Histone-binding protein RBBP4 or subunit C of CAF1 complex	IPR022052	0	0	0	0	0	0	0	0	0	0	1	0	0	0	0	0	0	0
	PF00258	Flavodoxin	IPR008254	1	2	2	4	1	0	3	3	0	0	1	1	0	1	0	0	1	1
	PF04055	Radical SAM superfamily	IPR007197	1	1	2	2	0	0	1	1	0	0	1	1	0	0	0	0	0	0
	PF08608	Wyosine base formation	IPR013917	1	1	2	2	0	0	1	1	0	0	1	1	0	0	0	0	0	0
	PF00156	Phosphoribosyl transferase domain	IPR000836	0	2	0	1	1	1	0	0	0	0	1	0	0	0	0	0	0	0
	PF00766	Electron transfer flavoprotein FAD-binding domain	IPR014731	0	0	0	0	0	0	0	0	0	0	1	1	0	0	0	0	0	0
	PF01012	Electron transfer flavoprotein domain	IPR014730	0	0	0	0	0	0	0	0	0	0	1	1	0	0	0	0	0	0
	PF10208	Degradation arginine-rich protein for mis-folding	IPR019345	1	0	0	0	1	1	1	1	1	1	1	1	1	1	1	1	1	1
	PF00188	Cysteine-rich secretory protein family	IPR014044	7	8	7	10	16	16	14	27	22	16	3	3	6	8	7	6	11	12
	PF01392	Fz domain	IPR020067	0	0	0	0	0	0	0	0	0	0	1	0	0	1	1	0	1	1
	PF01079	Hint module	IPR001767	0	0	0	0	1	1	0	1	0	0	1	1	0	0	1	0	0	0
	PF13415	Galactose oxidase, central domain		2	0	0	0	0	1	2	1	0	0	1	1	0	2	0	1	0	1
	PF03198	Glucanosyltransferase	IPR004886	3	2	2	10	2	4	6	10	12	4	3	4	2	5	6	8	3	7
	PF03781	Sulfatase-modifying factor enzyme 1	IPR005532	0	0	1	1	1	1	4	1	1	1	1	2	0	1	1	1	1	0
	PF01764	Lipase (class 3)	IPR002921	0	0	0	1	0	1	0	1	0	1	3	2	1	1	1	0	0	1
	PF01204	Trehalase	IPR001661	0	2	1	0	0	0	1	1	1	0	1	0	1	1	0	0	2	0
	PF13405	EF-hand domain	IPR002048	0	0	0	2	0	0	0	0	0	0	3	0	0	0	0	0	0	0
	PF13833	EF-hand domain pair	IPR002048	0	0	1	2	2	1	0	3	0	0	3	0	2	2	0	2	0	0
	PF00076	RNA recognition motif. (a.k.a. RRM, RBD, or RNP domain)	IPR000504	1	0	1	1	0	1	2	1	2	1	1	2	2	1	4	0	1	0
	PF00160	Cyclophilin type peptidyl-prolyl cis-trans isomerase/CLD	IPR002130	2	1	2	2	0	2	2	2	2	2	2	1	0	1	1	1	1	1
	PF01400	Astacin (Peptidase family M12A)	IPR001506	0	0	2	0	2	2	2	2	2	2	1	1	2	3	4	2	2	3
	PF00534	Glycosyl transferases group 1	IPR001296	1	0	0	0	0	1	2	1	2	2	1	2	0	2	1	0	3	1
	PF15924	ALG11 mannosyltransferase N-terminus	IPR031814	1	0	0	0	0	0	0	0	0	0	1	2	0	1	0	0	2	0
	PF13091	PLD-like domain	IPR025202	0	0	2	1	0	2	9	12	6	4	1	2	3	3	0	2	1	3
	PF03265	Deoxyribonuclease II	IPR004947	1	1	1	1	0	1	1	2	1	1	1	0	1	0	1	0	0	1
	PF00012	Hsp70 protein	IPR013126	0	1	0	0	1	0	2	1	1	0	2	0	4	2	1	1	0	1
	PF00112	Papain family cysteine protease	IPR000668	6	7	6	11	8	9	7	12	7	9	3	5	11	13	14	13	11	17
	PF03690	Uncharacterised protein family (UPF0160)	IPR003226	0	0	0	0	0	0	0	0	0	0	1	1	0	0	0	0	0	0
	PF07802	GCK domain	IPR012891	0	1	1	0	1	1	1	1	1	1	1	1	0	1	1	0	1	0
	PF01553	Acyltransferase	IPR002123	0	0	0	0	0	0	0	0	0	1	1	0	0	1	0	0	0	1
	PF02089	Palmitoyl protein thioesterase	IPR002472	0	0	0	0	0	1	1	2	1	0	1	0	1	0	1	1	0	2
	PF00400	WD domain, G-beta repeat	IPR001680	4	4	2	18	1	5	9	10	4	9	2	1	11	1	5	4	14	0
	PF00328	Histidine phosphatase superfamily (branch 2)	IPR000560	1	1	0	5	1	1	1	3	2	2	3	1	4	6	5	6	5	4
	PF10274	Parkin co-regulated protein	IPR019399	0	0	0	0	0	0	0	0	0	0	1	0	0	0	0	0	0	1
	PF02221	ML domain	IPR003172	1	1	1	2	1	1	1	1	1	1	1	1	0	1	1	1	1	1
	PF08246	Cathepsin propeptide inhibitor domain (I29)	IPR013201	2	2	3	5	3	3	2	2	3	2	2	2	2	2	3	4	3	4
	PF01074	Glycosyl hydrolases family 38 N-terminal domain	IPR000602	0	0	0	1	1	1	1	1	1	0	1	1	1	1	1	2	3	1
	PF07748	Glycosyl hydrolases family 38 C-terminal domain	IPR011682	0	0	0	1	1	1	1	1	1	0	1	1	0	1	1	2	1	1
	PF09261	Alpha mannosidase middle domain	IPR015341	0	0	0	1	1	1	1	1	1	0	1	1	1	1	1	2	1	1
	PF01121	Dephospho-CoA kinase	IPR001977	0	0	0	0	0	0	0	0	0	0	1	0	0	0	1	1	0	1
	PF00205	Thiamine pyrophosphate enzyme, central domain	IPR012000	0	0	0	0	0	0	0	0	0	0	1	0	0	0	0	0	0	0
	PF02775	Thiamine pyrophosphate enzyme, C-terminal TPP binding domain	IPR011766	0	0	0	0	0	0	0	0	0	0	1	0	0	0	0	0	0	0
	PF02776	Thiamine pyrophosphate enzyme, N-terminal TPP binding domain	IPR012001	0	0	0	0	0	0	0	0	0	0	1	0	0	0	0	0	0	0
	PF00194	Eukaryotic-type carbonic anhydrase	IPR001148	2	3	4	2	4	6	8	11	13	20	1	1	4	5	5	4	6	4
	PF13307	Helicase C-terminal domain	IPR006555	0	0	0	0	0	0	0	0	0	0	2	0	0	0	0	0	0	0
	PF03577	Peptidase family C69	IPR005322	0	0	0	0	0	0	1	0	0	0	1	2	1	0	2	0	0	0
	PF00169	PH domain	IPR001849	1	1	0	3	0	1	1	1	1	1	2	5	0	1	1	1	1	1
	PF06650	SHR-binding domain of vacuolar-sorting associated protein 13	IPR009543	3	0	2	2	1	2	2	3	4	0	2	1	1	1	3	4	2	1
	PF12624	N-terminal region of Chorein or VPS13	IPR026854	2	0	2	3	1	2	1	2	3	3	2	1	1	1	2	1	1	1
	PF16909	Vacuolar-sorting-associated 13 protein C-terminal	IPR031645	3	0	0	0	1	2	2	3	4	2	2	1	1	2	2	4	1	1
	PF04981	NMD3 family	IPR007064	1	1	2	0	1	0	1	1	0	2	1	0	1	0	1	1	0	1
	PF01546	Peptidase family M20/M25/M40	IPR002933	0	0	0	0	0	0	0	0	0	0	1	2	0	0	0	0	0	0
	PF07687	Peptidase dimerisation domain	IPR011650	0	0	0	0	0	0	0	0	0	0	1	2	0	0	0	0	0	0
	PF07002	Copine	IPR010734	0	0	0	0	0	0	0	0	0	0	1	0	0	0	0	0	0	0
	PF13920	Zinc finger, C3HC4 type (RING finger)		0	0	0	0	0	0	0	3	0	0	1	0	0	1	0	0	2	0
	PF00175	Oxidoreductase NAD-binding domain	IPR001433	1	1	0	2	2	0	1	2	2	0	2	0	1	2	2	1	3	3
	PF00667	FAD binding domain	IPR003097	0	1	0	1	1	0	2	2	0	0	2	0	0	1	0	0	2	1
	PF09791	Oxidoreductase-like protein, N-terminal	IPR019180	0	0	0	0	0	0	0	0	0	0	1	0	0	0	0	0	1	0
	PF00439	Bromodomain	IPR001487	0	0	0	0	1	0	1	1	1	1	1	0	0	2	0	0	0	0
	PF07859	alpha/beta hydrolase fold	IPR013094	0	0	0	0	1	0	2	0	2	3	1	0	1	1	0	0	2	0
	PF08536	Whirly transcription factor	IPR013742	0	0	0	0	0	0	0	0	0	0	1	0	0	0	0	0	0	0
	PF13884	Chaperone of endosialidase	IPR030392	0	0	0	0	2	1	0	1	1	1	1	1	0	1	1	1	2	1
	PF08683	Microtubule-binding calmodulin-regulated spectrin-associated	IPR014797	0	0	0	0	1	1	0	0	0	0	1	1	0	0	0	0	0	0
	PF08238	Sel1 repeat	IPR006597	16	14	7	39	10	23	14	20	22	16	6	13	27	30	27	24	10	25
	PF07647	SAM domain (Sterile alpha motif)	IPR001660	0	0	0	0	0	0	1	0	0	0	1	1	0	0	0	0	1	1
	PF00454	Phosphatidylinositol 3- and 4-kinase	IPR000403	0	0	0	0	1	0	0	3	0	0	1	0	0	1	0	0	0	0
	PF00561	alpha/beta hydrolase fold	IPR000073	1	2	2	0	2	3	3	8	4	4	1	1	2	5	6	5	4	5
	PF14593	PH domain	IPR033931	0	0	0	1	0	0	0	0	0	0	1	0	0	0	0	0	0	0
	PF06058	Dcp1-like decapping family	IPR010334	0	0	0	0	0	0	0	0	0	0	1	0	0	0	0	0	0	0
	PF16741	mRNA-decapping enzyme C-terminus	IPR031953	0	0	0	0	0	0	0	0	0	0	1	0	0	0	0	0	0	0
	PF01501	Glycosyl transferase family 8	IPR002495	0	0	0	0	1	1	1	1	0	0	2	0	1	0	1	1	0	0
	PF06427	UDP-glucose:Glycoprotein Glucosyltransferase	IPR009448	0	1	0	1	1	1	1	1	0	0	2	0	0	1	1	1	1	1
	PF04218	CENP-B N-terminal DNA-binding domain	IPR007889	0	0	0	0	0	1	0	0	0	0	1	0	0	0	0	0	0	0
	PF00139	Legume lectin domain	IPR001220	0	0	0	0	1	1	0	1	0	0	1	0	1	1	2	2	1	0
	PF01016	Ribosomal L27 protein	IPR001684	0	0	0	0	0	0	1	1	0	0	1	0	0	0	1	0	1	1
	PF14761	Hermansky-Pudlak syndrome 3	IPR029437	0	0	0	0	0	0	0	0	0	0	1	0	0	0	0	0	0	0
	PF00291	Pyridoxal-phosphate dependent enzyme	IPR001926	0	1	1	2	0	1	2	0	0	0	1	0	0	1	0	1	1	0
	PF00397	WW domain	IPR001202	0	0	0	1	0	0	1	0	1	1	1	1	2	2	0	1	1	0
	PF00585	C-terminal regulatory domain of Threonine dehydratase	IPR001721	0	0	0	0	0	0	0	0	0	0	1	0	0	0	0	0	0	0
	PF01704	UTP--glucose-1-phosphate uridylyltransferase	IPR002618	0	0	0	0	0	0	0	0	0	0	1	0	0	0	0	0	0	0
	PF01846	FF domain	IPR002713	0	0	0	0	0	0	0	0	0	0	1	1	0	0	0	0	0	0
	PF00004	ATPase family associated with various cellular activities (AAA)	IPR003959	3	2	0	7	2	5	4	4	4	1	1	0	3	4	1	1	1	1
	PF09336	Vps4 C terminal oligomerisation domain	IPR015415	0	0	0	0	0	0	0	0	0	0	1	0	0	0	0	0	0	0
	PF00052	Laminin B (Domain IV)	IPR000034	0	0	0	0	1	1	0	1	0	1	1	2	1	1	1	1	0	1
	PF11051	Mannosyltransferase putative	IPR022751	0	0	1	3	2	0	4	5	3	2	1	2	2	1	1	0	1	0
	PF00881	Nitroreductase family	IPR029479	0	0	0	0	1	0	0	0	0	0	0	1	0	1	1	0	0	1
	PF01668	SmpB protein	IPR000037	0	0	0	0	0	0	0	0	0	0	0	1	0	0	0	0	0	0
	PF02141	DENN (AEX-3) domain	IPR001194	0	0	0	4	0	0	0	1	0	0	0	2	0	0	1	2	0	0
	PF10180	Uncharacterised conserved protein (DUF2373)	IPR019327	0	1	0	0	0	0	0	0	0	0	0	1	0	0	0	0	0	0
	PF03184	DDE superfamily endonuclease	IPR004875	1	0	1	2	0	0	0	1	1	0	0	6	4	0	4	2	1	1
	PF07792	Docking domain of Afi1 for Arf3 in vesicle trafficking	IPR012860	0	0	0	0	0	0	0	0	0	0	0	1	0	0	0	0	0	0
	PF08616	Stabilization of polarity axis		0	0	0	0	0	0	0	0	0	0	0	1	0	0	0	0	0	1
	PF13418	Galactose oxidase, central domain		0	0	0	0	3	1	0	0	0	0	0	2	1	2	0	1	0	3
	PF13854	Kelch motif		0	0	0	0	1	0	0	1	0	0	0	1	1	0	2	3	0	2
	PF02225	PA domain	IPR003137	1	1	0	1	3	4	4	5	2	3	0	2	2	5	3	3	2	1
	PF06309	Torsin	IPR010448	1	1	0	1	0	1	0	0	0	0	0	1	0	0	0	0	0	1
	PF00385	Chromo (CHRromatin Organisation MOdifier) domain	IPR023780	1	0	1	0	0	0	0	0	1	1	0	2	0	0	0	0	0	14
	PF02798	Glutathione S-transferase, N-terminal domain	IPR004045	1	1	0	0	1	0	0	1	0	0	0	2	0	1	0	1	1	0
	PF14497	Glutathione S-transferase, C-terminal domain	IPR004046	1	1	0	0	1	0	1	1	0	0	0	2	1	1	0	0	1	0
	PF03870	RNA polymerase Rpb8	IPR005570	0	0	0	0	0	0	0	0	0	0	0	3	0	0	0	0	0	0
	PF07727	Reverse transcriptase (RNA-dependent DNA polymerase)	IPR013103	2	0	2	0	3	0	0	0	1	1	0	4	0	0	0	0	0	0
	PF00415	Regulator of chromosome condensation (RCC1) repeat	IPR000408	0	9	0	29	2	0	6	56	9	0	0	8	0	0	4	3	0	5
	PF14580	Leucine-rich repeat		0	0	0	0	0	1	0	0	0	0	0	1	0	0	0	1	0	0
	PF01532	Glycosyl hydrolase family 47	IPR001382	1	1	0	1	0	0	1	1	1	1	0	1	2	1	2	1	3	0
	PF16770	Regulator of Ty1 transposition protein 107 BRCT domain	IPR001357	0	0	0	0	0	0	0	1	0	0	0	1	0	0	0	0	0	0
	PF13637	Ankyrin repeats (many copies)		0	0	1	3	0	0	3	4	9	0	0	1	4	3	4	0	1	3
	PF08506	Cse1	IPR013713	0	0	0	0	0	0	0	0	0	0	0	1	0	0	0	0	0	0
	PF00118	TCP-1/cpn60 chaperonin family	IPR002423	0	0	0	0	2	3	0	0	0	0	0	1	1	1	0	0	0	0
	PF01363	FYVE zinc finger	IPR000306	0	1	1	1	1	2	2	0	4	0	0	2	1	2	1	1	3	1
	PF01504	Phosphatidylinositol-4-phosphate 5-Kinase	IPR002498	0	0	0	0	0	0	1	0	0	0	0	2	0	2	0	0	0	0
	PF07714	Protein tyrosine kinase	IPR001245	2	1	5	5	1	2	1	5	3	2	0	2	1	0	1	4	2	4
	PF07035	Colon cancer-associated protein Mic1-like	IPR009755	0	0	0	0	0	0	0	0	0	0	0	1	0	0	0	0	0	0
	PF07986	Tubulin binding cofactor C	IPR012945	0	0	0	0	0	0	0	1	0	0	0	2	0	0	1	1	0	0
	PF01883	Iron-sulfur cluster assembly protein	IPR002744	0	1	0	0	0	0	0	0	0	0	0	1	0	0	1	0	0	1
	PF00630	Filamin/ABP280 repeat	IPR017868	0	0	0	0	1	5	4	6	3	3	0	1	2	4	3	3	0	0
	PF07691	PA14 domain	IPR011658	0	0	0	0	3	5	6	6	3	3	0	2	3	6	3	3	0	0
	PF00288	GHMP kinases N terminal domain	IPR006204	0	0	0	0	0	0	0	0	0	0	0	1	0	0	0	0	0	0
	PF08544	GHMP kinases C terminal	IPR013750	0	0	0	0	0	0	0	0	0	0	0	1	0	0	0	0	0	0
	PF00332	Glycosyl hydrolases family 17	IPR000490	1	0	1	0	2	5	4	4	8	5	0	1	3	1	1	3	2	3
	PF00191	Annexin	IPR018502	0	0	0	0	0	0	0	0	0	0	0	1	0	0	0	0	0	0
	PF02144	Repair protein Rad1/Rec1/Rad17	IPR003021	0	0	0	0	0	0	0	0	0	0	0	1	0	1	0	0	0	0
	PF01683	EB module	IPR006149	0	0	0	0	0	0	0	0	0	0	0	1	0	0	0	0	0	0
	PF07202	T-complex protein 10 C-terminus	IPR009852	0	0	0	0	0	0	0	0	0	0	0	1	0	0	0	1	0	0
	PF07896	Protein of unknown function (DUF1674)	IPR012875	0	0	0	0	0	0	0	1	0	0	0	1	0	0	0	0	0	0
	PF03776	Septum formation topological specificity factor MinE	IPR005527	0	0	0	0	0	0	0	0	0	0	0	2	0	0	0	0	0	0
	PF00254	FKBP-type peptidyl-prolyl cis-trans isomerase	IPR001179	1	1	1	13	1	2	1	1	1	1	0	1	2	1	0	2	1	1
	PF13202	EF hand	IPR002048	0	1	0	2	1	0	0	1	1	3	0	1	2	2	0	1	0	0
	PF09818	Predicted ATPase of the ABC class	IPR019195	0	0	0	0	0	0	0	0	0	0	0	4	0	0	0	0	0	0
	PF01535	PPR repeat	IPR002885	0	0	1	2	0	2	0	0	0	0	0	1	0	2	0	2	0	0
	PF13041	PPR repeat family	IPR002885	0	1	1	2	0	1	0	0	0	0	0	3	0	1	0	1	0	0
	PF13815	Iguana/Dzip1-like DAZ-interacting protein N-terminal	IPR032714	0	0	0	0	0	0	0	0	0	0	0	2	0	0	0	0	0	0
	PF02434	Fringe-like	IPR003378	0	2	2	3	3	4	2	2	5	1	0	1	1	3	2	2	0	1
	PF00350	Dynamin family	IPR022812	0	1	0	1	0	0	1	0	0	0	0	1	0	0	0	0	0	0
	PF04851	Type III restriction enzyme, res subunit	IPR006935	0	0	0	0	0	0	0	0	0	0	0	2	0	0	0	0	0	0
	PF13831	PHD-finger		0	0	0	0	0	0	0	0	0	0	0	2	0	0	0	0	0	0
	PF13832	PHD-zinc-finger like domain		0	0	0	0	1	0	1	0	1	0	0	2	0	0	0	0	0	0
	PF00155	Aminotransferase class I and II	IPR004839	0	3	0	1	1	0	0	1	2	0	0	1	0	0	0	1	0	1
	PF01980	Uncharacterised protein family UPF0066	IPR023370	0	0	0	0	0	0	0	0	1	0	0	1	0	1	1	2	0	1
	PF14223	gag-polypeptide of LTR copia-type		0	0	0	0	0	0	1	0	1	0	0	1	0	0	0	0	0	0
	PF14646	MYCBP-associated protein family	IPR032707	0	0	0	0	0	0	0	0	0	0	0	1	0	0	0	0	0	0
	PF06951	Group XII secretory phospholipase A2 precursor (PLA2G12)	IPR010711	2	1	0	0	1	1	2	1	1	0	0	1	1	1	1	0	0	0
	PF16908	Vacuolar sorting-associated protein 13, N-terminal	IPR031646	2	0	2	3	1	2	1	2	3	2	0	1	1	1	2	2	1	1
	PF04045	Arp2/3 complex, 34 kD subunit p34-Arc	IPR007188	0	0	0	0	0	0	0	0	0	0	0	2	0	0	0	0	0	0
	PF08144	CPL (NUC119) domain	IPR012959	0	0	0	0	0	0	0	0	0	0	0	2	0	0	0	0	0	0
	PF10186	Vacuolar sorting 38 and autophagy-related subunit 14	IPR018791	0	0	0	0	0	0	0	0	0	0	0	1	0	0	0	0	0	0
	PF01357	Pollen allergen	IPR007117	0	0	0	0	0	0	0	0	0	0	0	1	0	0	0	0	0	0
	PF01090	Ribosomal protein S19e	IPR001266	0	0	0	0	0	0	0	0	0	0	0	1	0	0	0	0	0	0
	PF15055	Domain of unknown function (DUF4536)	IPR028036	0	0	0	0	0	0	0	0	0	0	0	1	0	0	0	0	0	0
	PF00098	Zinc knuckle	IPR001878	0	0	2	0	0	0	0	3	1	0	0	1	0	0	0	1	0	0
	PF00828	Ribosomal proteins 50S-L15, 50S-L18e, 60S-L27A	IPR021131	0	0	2	0	0	0	0	0	0	0	0	1	0	0	1	1	0	0
	PF10203	Cytochrome c oxidase assembly protein PET191	IPR018793	0	1	0	0	0	0	0	0	0	0	0	1	0	0	0	0	0	0
	PF16414	Niemann-Pick C1 N terminus	IPR032190	0	0	0	0	0	0	1	0	0	0	0	1	0	0	0	0	0	0
	PF00659	POLO box duplicated region	IPR000959	0	0	0	0	0	0	0	0	0	0	0	2	0	0	0	0	0	0
	PF00536	SAM domain (Sterile alpha motif)	IPR001660	0	0	0	0	1	0	0	0	0	0	0	1	2	1	0	1	2	0
	PF12923	Ribosomal RNA-processing protein 7 (RRP7)	IPR024326	0	0	0	0	0	0	0	0	0	0	0	1	0	0	0	0	0	0
	PF01641	SelR domain	IPR002579	0	0	1	0	0	1	0	0	0	0	0	1	0	0	0	0	0	0
	PF01341	Glycosyl hydrolases family 6	IPR016288	0	2	2	1	2	21	6	6	3	4	0	1	7	0	3	2	2	3
	PF13540	Regulator of chromosome condensation (RCC1) repeat		0	1	0	0	4	4	4	4	4	4	0	4	0	0	5	3	3	1
	PF01096	Transcription factor S-II (TFIIS)	IPR001222	0	0	0	0	0	0	0	0	0	0	0	1	0	0	0	0	0	0
	PF00472	RF-1 domain	IPR000352	0	0	0	2	0	0	0	0	0	0	0	1	0	0	0	0	0	0
	PF06658	Protein of unknown function (DUF1168)	IPR009548	0	0	0	0	0	0	0	0	0	0	0	1	0	0	0	0	0	0
	PF02214	BTB/POZ domain	IPR003131	0	0	0	0	0	0	0	1	0	0	0	1	0	0	0	0	1	0
	PF03982	Diacylglycerol acyltransferase	IPR007130	0	2	1	4	0	1	1	1	2	0	0	0	0	0	0	0	2	0
	PF13812	Pentatricopeptide repeat domain	IPR002885	1	0	3	0	0	1	0	0	0	0	0	0	0	1	0	1	0	0
	PF00071	Ras family	IPR001806	0	1	2	3	2	1	1	4	1	2	0	0	0	1	2	2	0	2
	PF02792	Mago nashi protein	IPR004023	0	0	1	0	0	0	0	0	0	0	0	0	0	0	0	0	0	0
	PF01885	RNA 2'-phosphotransferase, Tpt1 / KptA family	IPR002745	0	0	1	1	0	0	0	0	0	0	0	0	0	0	0	0	0	0
	PF00106	short chain dehydrogenase	IPR002347	1	1	1	1	0	3	1	2	1	2	0	0	0	1	0	1	1	2
	PF16810	RXLR phytopathogen effector protein, Avirulence activity	IPR031825	3	0	2	0	2	0	92	90	104	41	0	0	0	0	0	0	0	0
	PF00459	Inositol monophosphatase family	IPR000760	1	1	1	3	0	0	1	1	1	1	0	0	0	0	0	0	0	0
	PF03966	Trm112p-like protein	IPR005651	1	0	1	1	0	0	0	0	0	1	0	0	0	0	0	1	0	0
	PF10282	Lactonase, 7-bladed beta-propeller	IPR019405	2	2	1	0	2	4	1	3	4	2	0	0	0	1	3	2	1	4
	PF13462	Thioredoxin	IPR012336	1	2	1	0	0	2	1	1	2	2	0	0	2	1	2	0	1	2
	PF03162	Tyrosine phosphatase family	IPR004861	0	1	1	0	0	0	0	1	0	2	0	0	0	1	1	1	0	1
	PF01208	Uroporphyrinogen decarboxylase (URO-D)	IPR000257	1	0	2	0	1	0	1	1	0	0	0	0	0	0	0	0	0	0
	PF01419	Jacalin-like lectin domain	IPR001229	2	3	4	8	13	11	6	44	11	3	0	0	0	0	0	0	0	0
	PF01142	tRNA pseudouridine synthase D (TruD)	IPR001656	0	0	1	0	0	0	0	0	0	0	0	0	0	0	0	0	0	0
	PF06602	Myotubularin-like phosphatase domain	IPR010569	0	0	1	0	0	0	1	0	0	0	0	0	0	0	0	1	0	0
	PF12937	F-box-like	IPR001810	0	0	1	0	1	1	1	1	1	1	0	0	0	0	0	0	0	0
	PF00636	Ribonuclease III domain	IPR000999	0	0	1	2	0	0	0	0	0	0	0	0	0	0	0	0	1	0
	PF14622	Ribonuclease-III-like	IPR000999	0	0	1	0	0	0	0	0	0	0	0	0	0	0	0	0	0	0
	PF00027	Cyclic nucleotide-binding domain	IPR000595	0	1	1	0	0	0	0	0	3	0	0	0	1	0	1	1	0	1
	PF00225	Kinesin motor domain	IPR001752	1	0	1	1	0	0	0	0	0	0	0	0	0	1	2	0	0	0
	PF08167	rRNA processing/ribosome biogenesis	IPR012583	0	1	1	0	1	0	0	0	1	0	0	0	0	1	0	0	0	0
	PF05743	UEV domain	IPR008883	0	0	1	0	0	0	0	0	0	0	0	0	0	0	0	0	0	0
	PF09454	Vps23 core domain	IPR017916	0	0	1	0	0	0	0	0	0	0	0	0	0	0	0	0	0	0
	PF00249	Myb-like DNA-binding domain	IPR001005	1	0	2	0	1	2	0	1	0	0	0	0	0	1	3	0	1	0
	PF00501	AMP-binding enzyme	IPR000873	1	0	3	1	0	0	1	1	1	0	0	0	1	1	3	0	1	0
	PF13193	AMP-binding enzyme C-terminal domain	IPR025110	0	0	1	0	0	0	0	0	0	0	0	0	0	0	1	0	0	0
	PF03259	Roadblock/LC7 domain	IPR004942	0	0	1	0	0	0	0	0	1	0	0	0	0	0	0	0	0	0
	PF00588	SpoU rRNA Methylase family	IPR001537	0	0	1	0	0	1	8	5	0	0	0	0	0	0	1	2	1	1
	PF01068	ATP dependent DNA ligase domain	IPR012310	0	0	1	0	0	0	0	1	1	1	0	0	0	0	0	0	0	0
	PF04675	DNA ligase N terminus	IPR012308	0	0	1	0	0	0	0	1	1	1	0	0	0	0	0	0	0	0
	PF04679	ATP dependent DNA ligase C terminal region	IPR012309	0	0	1	0	0	0	0	1	1	1	0	0	0	0	0	0	0	0
	PF16589	BRCT domain, a BRCA1 C-terminus domain	IPR001357	0	0	1	0	0	0	0	0	0	0	0	0	0	0	0	0	0	0
	PF07745	Glycosyl hydrolase family 53	IPR011683	0	0	1	0	1	0	2	3	5	3	0	0	1	0	0	0	1	2
	PF00441	Acyl-CoA dehydrogenase, C-terminal domain	IPR009075	0	0	1	0	0	0	0	0	0	0	0	0	0	0	0	0	0	0
	PF02770	Acyl-CoA dehydrogenase, middle domain	IPR006091	0	0	1	0	0	0	0	0	0	0	0	0	0	0	0	0	0	0
	PF02771	Acyl-CoA dehydrogenase, N-terminal domain	IPR013786	0	0	1	0	0	0	0	0	0	0	0	0	0	0	0	0	0	0
	PF00293	NUDIX domain	IPR000086	2	0	2	1	0	1	4	5	2	3	0	0	0	1	3	2	2	1
	PF13499	EF-hand domain pair	IPR002048	1	2	5	0	0	1	1	6	1	3	0	0	5	2	3	4	3	2
	PF00428	60s Acidic ribosomal protein		0	0	2	1	0	0	1	1	1	1	0	0	0	1	1	2	0	1
	PF17136	Ribosomal proteins 50S L24/mitochondrial 39S L24	IPR003256	0	0	1	0	0	0	0	0	0	0	0	0	0	0	0	0	0	0
	PF00550	Phosphopantetheine attachment site	IPR009081	0	0	1	0	0	0	1	1	1	0	0	0	0	0	0	0	0	0
	PF00975	Thioesterase domain	IPR001031	0	0	1	0	0	0	0	0	0	0	0	0	0	0	0	0	0	0
	PF04616	Glycosyl hydrolases family 43	IPR006710	1	0	1	1	1	1	1	6	8	6	0	0	1	1	1	0	2	2
	PF00484	Carbonic anhydrase	IPR001765	1	1	1	0	0	0	1	1	1	0	0	0	0	0	0	0	0	0
	PF00227	Proteasome subunit	IPR001353	0	0	1	0	0	0	0	1	0	0	0	0	0	1	0	1	0	0
	PF10584	Proteasome subunit A N-terminal signature	IPR000426	0	0	1	0	0	0	0	0	0	0	0	0	0	1	0	0	0	0
	PF03489	Saposin-like type B, region 2	IPR008138	0	0	1	0	0	0	0	1	1	0	0	0	0	0	1	0	0	0
	PF04005	Hus1-like protein	IPR007150	1	1	1	1	1	0	1	1	1	1	0	0	0	0	0	0	1	0
	PF01965	DJ-1/PfpI family	IPR002818	0	0	1	0	0	0	0	0	0	0	0	0	0	1	3	3	1	1
	PF14953	Domain of unknown function (DUF4504)	IPR027850	1	0	1	0	0	0	1	0	0	0	0	0	0	1	0	0	0	0
	PF08806	Sep15/SelM redox domain	IPR014912	1	1	1	2	2	1	1	3	2	1	0	0	1	1	0	0	0	1
	PF00544	Pectate lyase	IPR002022	0	0	4	0	0	0	5	20	17	14	0	0	0	4	2	2	2	11
	PF00331	Glycosyl hydrolase family 10	IPR001000	1	1	1	3	1	1	2	2	4	5	0	0	2	0	0	0	1	0
	PF03810	Importin-beta N-terminal domain	IPR001494	1	1	1	0	1	1	0	0	0	0	0	0	0	0	0	0	0	0
	PF13513	HEAT-like repeat		1	1	1	0	1	0	0	0	0	0	0	0	0	0	0	0	0	0
	PF00246	Zinc carboxypeptidase	IPR000834	0	0	1	1	1	4	1	3	4	0	0	0	6	4	4	4	2	6
	PF00221	Aromatic amino acid lyase	IPR001106	0	0	1	0	0	0	1	0	0	0	0	0	0	0	0	0	0	1
	PF03129	Anticodon binding domain	IPR004154	0	0	1	0	0	1	1	0	0	0	0	0	0	1	0	0	0	0
	PF13393	Histidyl-tRNA synthetase		0	0	1	0	0	0	1	0	0	0	0	0	0	0	0	0	0	0
	PF06012	Domain of Unknown Function (DUF908)	IPR010309	0	0	1	0	0	0	0	0	0	0	0	0	0	0	0	0	0	0
	PF05630	Necrosis inducing protein (NPP1)	IPR008701	7	2	10	18	15	10	31	54	59	42	0	0	4	3	3	2	5	7
	PF01170	Putative RNA methylase family UPF0020	IPR000241	2	0	1	0	1	0	1	1	0	1	0	0	0	0	0	0	1	0
	PF02926	THUMP domain	IPR004114	1	0	1	1	1	0	1	1	0	1	0	0	0	0	0	0	1	0
	PF00132	Bacterial transferase hexapeptide (six repeats)	IPR001451	0	0	2	0	1	0	0	0	0	0	0	0	0	1	0	2	2	0
	PF13720	Udp N-acetylglucosamine O-acyltransferase; Domain 2	IPR029098	0	0	1	0	0	0	0	0	0	0	0	0	0	0	0	1	0	0
	PF00141	Peroxidase	IPR002016	6	0	4	2	1	4	4	4	6	5	0	0	6	0	2	2	0	2
	PF01676	Metalloenzyme superfamily	IPR006124	1	0	1	1	1	0	1	3	1	1	0	0	1	1	0	0	1	1
	PF10143	2,3-bisphosphoglycerate-independent phosphoglycerate mutase	IPR004456	1	0	1	1	1	0	1	3	1	1	0	0	2	2	0	0	1	1
	PF13472	GDSL-like Lipase/Acylhydrolase family	IPR013830	0	0	1	1	0	0	1	3	2	0	0	0	0	2	0	0	1	0
	PF01263	Aldose 1-epimerase	IPR008183	0	2	5	3	2	2	5	4	6	2	0	0	0	0	0	0	0	0
	PF04305	Protein of unknown function (DUF455)	IPR007402	1	0	1	0	0	0	0	1	0	0	0	0	0	0	0	0	0	0
	PF01670	Glycosyl hydrolase family 12	IPR002594	1	2	3	0	3	29	6	12	11	13	0	0	4	0	0	0	1	0
	PF02450	Lecithin:cholesterol acyltransferase	IPR003386	1	0	1	0	1	1	0	2	0	0	0	0	1	0	1	1	1	1
	PF09415	CENP-S associating Centromere protein X	IPR018552	0	0	1	0	0	0	0	0	0	0	0	0	0	0	0	0	0	0
	PF05362	Lon protease (S16) C-terminal proteolytic domain	IPR008269	0	0	1	0	0	0	0	0	0	0	0	0	0	0	0	0	0	0
	PF00153	Mitochondrial carrier protein	IPR018108	0	3	9	0	3	3	0	3	3	3	0	0	0	0	0	0	6	0
	PF03531	Structure-specific recognition protein (SSRP1)	IPR024954	0	0	1	1	0	0	0	0	0	0	0	0	0	0	0	0	0	0
	PF08512	Histone chaperone Rttp106-like	IPR013719	0	0	1	1	0	0	0	0	0	0	0	0	0	0	0	0	0	0
	PF17292	POB3-like N-terminal PH domain	IPR035417	0	0	1	1	0	0	0	0	0	0	0	0	0	0	0	0	0	0
	PF00432	Prenyltransferase and squalene oxidase repeat	IPR001330	0	0	5	0	0	0	0	4	0	0	0	0	0	0	0	0	0	0
	PF14587	O-Glycosyl hydrolase family 30	IPR039514	1	1	2	1	2	0	4	3	3	2	0	0	1	1	1	0	2	0
	PF05096	Glutamine cyclotransferase	IPR007788	1	1	1	1	0	1	1	1	1	1	0	0	2	1	1	1	1	1
	PF00089	Trypsin	IPR001254	7	5	4	10	16	53	12	26	27	12	0	0	22	23	22	15	4	11
	PF05577	Serine carboxypeptidase S28	IPR008758	1	1	1	3	0	1	1	1	0	1	0	0	2	1	1	3	0	1
	PF12146	Serine aminopeptidase, S33	IPR022742	0	0	2	1	0	0	1	2	4	1	0	0	0	1	1	1	3	0
	PF09754	PAC2 family	IPR019151	0	0	1	0	0	0	0	0	0	0	0	0	0	0	0	0	0	0
	PF04758	Ribosomal protein S30	IPR006846	0	0	1	0	0	0	0	0	0	0	0	0	0	0	0	0	0	0
	PF08386	TAP-like protein	IPR013595	0	0	6	2	0	0	0	3	3	0	0	0	0	0	0	0	0	0
	PF02142	MGS-like domain	IPR011607	0	0	1	0	0	0	0	0	0	0	0	0	0	0	0	0	1	0
	PF02786	Carbamoyl-phosphate synthase L chain, ATP binding domain	IPR005479	0	0	1	0	0	0	0	0	1	0	0	0	0	0	0	0	0	0
	PF01201	Ribosomal protein S8e	IPR022309	0	0	1	0	0	0	0	0	0	0	0	0	0	0	0	0	0	0
	PF03330	Lytic transglycolase	IPR009009	0	1	1	0	1	2	3	6	5	4	0	0	0	1	0	1	0	3
	PF00583	Acetyltransferase (GNAT) family	IPR000182	0	0	1	1	0	0	1	1	0	0	0	0	0	0	0	0	0	0
	PF00696	Amino acid kinase family	IPR001048	0	0	1	1	1	0	0	0	0	0	0	0	0	0	0	0	0	1
	PF01507	Phosphoadenosine phosphosulfate reductase family	IPR002500	0	0	1	0	2	2	1	0	0	0	0	0	0	0	0	0	0	0
	PF01253	Translation initiation factor SUI1	IPR001950	0	0	2	1	0	0	0	0	0	0	0	0	0	0	0	0	0	0
	PF01451	Low molecular weight phosphotyrosine protein phosphatase	IPR023485	1	0	1	1	0	1	1	0	1	1	0	0	0	0	1	0	1	1
	PF00133	tRNA synthetases class I (I, L, M and V)	IPR002300	0	0	1	0	0	0	0	0	0	0	0	0	0	0	0	0	0	0
	PF08264	Anticodon-binding domain of tRNA	IPR013155	0	0	1	1	0	0	0	0	0	0	0	0	0	0	0	0	0	0
	PF09334	tRNA synthetases class I (M)	IPR015413	0	0	1	2	0	0	0	0	0	0	0	0	0	0	0	0	0	0
	PF13603	Leucyl-tRNA synthetase, Domain 2	IPR025709	0	0	1	0	0	0	0	0	0	0	0	0	0	0	0	0	0	0
	PF10304	Required for nuclear transport of RNA pol II C-terminus 2	IPR019414	0	0	1	0	0	0	0	0	1	0	0	0	0	0	0	0	0	0
	PF10363	Required for nuclear transport of RNA pol II C-terminus 1	IPR019451	0	1	1	0	0	0	0	0	1	0	0	0	0	0	0	0	0	0
	PF00232	Glycosyl hydrolase family 1	IPR001360	1	0	1	2	1	0	1	4	3	3	0	0	1	0	2	4	3	0
	PF13855	Leucine rich repeat	IPR001611	0	0	1	0	2	0	0	3	1	2	0	0	0	2	4	9	7	6
	PF00300	Histidine phosphatase superfamily (branch 1)	IPR013078	3	1	4	7	0	0	1	2	2	1	0	0	0	2	3	2	1	1
	PF16910	Repeating coiled region of VPS13	IPR031642	1	0	1	0	1	1	0	1	1	0	0	0	0	0	1	1	0	0
	PF00684	DnaJ central domain	IPR001305	1	2	1	2	2	2	2	3	2	2	0	0	1	2	1	2	1	2
	PF12348	CLASP N terminal	IPR024395	0	0	1	0	0	0	0	0	0	0	0	0	0	0	0	0	0	0
	PF07738	Sad1 / UNC-like C-terminal	IPR012919	0	0	1	0	0	0	0	0	0	0	0	0	0	0	0	0	0	0
	PF00704	Glycosyl hydrolases family 18	IPR001223	0	0	2	3	1	3	1	3	1	1	0	0	3	2	1	2	1	1
	PF02055	Glycosyl hydrolase family 30 TIM-barrel domain	IPR033453	1	1	1	1	1	2	6	9	8	9	0	0	3	0	6	5	3	5
	PF17189	Glycosyl hydrolase family 30 beta sandwich domain	IPR033452	0	1	1	1	1	2	4	9	6	9	0	0	2	0	4	3	1	4
	PF00378	Enoyl-CoA hydratase/isomerase	IPR001753	1	0	1	0	0	0	0	1	0	0	0	0	1	0	0	0	0	0
	PF00725	3-hydroxyacyl-CoA dehydrogenase, C-terminal domain	IPR006108	0	0	2	0	0	0	0	0	1	0	0	0	0	0	0	0	0	0
	PF02737	3-hydroxyacyl-CoA dehydrogenase, NAD binding domain	IPR006176	0	0	1	0	0	0	0	0	1	0	0	0	0	0	0	0	0	0
	PF02872	5'-nucleotidase, C-terminal domain	IPR008334	1	1	1	0	0	1	1	1	1	1	0	0	3	2	1	3	1	3
	PF02991	Autophagy protein Atg8 ubiquitin like	IPR004241	0	0	1	0	0	0	0	0	0	0	0	0	0	0	0	0	0	0
	PF13848	Thioredoxin-like domain		0	1	2	0	1	1	1	1	1	1	0	0	2	0	1	0	0	0
	PF05328	CybS, succinate dehydrogenase cytochrome B small subunit		0	0	1	1	0	0	0	0	0	0	0	0	0	0	0	0	0	0
	PF01095	Pectinesterase	IPR000070	2	0	1	3	6	14	5	12	15	5	0	0	0	0	0	0	0	0
	PF00652	Ricin-type beta-trefoil lectin domain	IPR000772	1	0	2	0	8	3	1	2	2	1	0	0	3	4	0	8	2	0
	PF02606	Tetraacyldisaccharide-1-P 4'-kinase	IPR003758	0	0	1	0	0	0	0	1	1	0	0	0	0	0	0	0	0	0
	PF01565	FAD binding domain	IPR006094	1	2	3	3	1	2	6	6	11	3	0	0	1	1	0	0	2	0
	PF08031	Berberine and berberine like	IPR012951	1	1	3	3	1	2	6	5	8	4	0	0	1	0	0	0	2	0
	PF06110	Eukaryotic protein of unknown function (DUF953)	IPR010357	0	2	2	2	0	0	0	0	0	1	0	0	0	0	0	0	0	0
	PF05822	Pyrimidine 5'-nucleotidase (UMPH-1)	IPR006434	2	0	1	0	0	0	2	2	5	1	0	0	1	1	1	0	1	0
	PF01015	Ribosomal S3Ae family	IPR001593	0	0	1	0	0	0	0	0	0	0	0	0	0	0	0	0	0	0
	PF13621	Cupin-like domain		0	0	1	0	0	1	0	2	0	0	0	0	0	0	0	0	1	0
	PF01591	6-phosphofructo-2-kinase	IPR013079	0	0	2	1	0	0	0	0	0	0	0	0	0	0	0	0	1	0
	PF13806	Rieske-like [2Fe-2S] domain	IPR012748	0	0	1	0	0	0	0	0	0	0	0	0	0	0	0	0	0	0
	PF13640	2OG-Fe(II) oxygenase superfamily	IPR005123	0	0	1	0	1	1	0	2	0	0	0	0	0	1	0	1	0	0
	PF15907	Integrin-alpha FG-GAP repeat-containing protein 2	IPR031793	0	0	1	0	0	0	0	0	0	0	0	0	0	0	0	0	0	0
	PF00717	Peptidase S24-like	IPR015927	1	1	2	0	0	2	1	6	0	0	0	0	1	0	2	1	2	2
	PF00182	Chitinase class I	IPR000726	1	1	1	1	2	10	1	1	2	1	0	0	0	1	0	0	2	0
	PF00245	Alkaline phosphatase	IPR001952	0	0	1	0	1	1	2	2	2	2	0	0	2	2	2	1	2	2
	PF03067	Lytic polysaccharide mono-oxygenase, cellulose-degrading	IPR004302	0	0	1	0	2	2	1	5	5	3	0	0	4	5	4	1	1	4
	PF13671	AAA domain		0	0	1	0	0	0	0	1	4	1	0	0	1	0	0	0	0	0
	PF00749	tRNA synthetases class I (E and Q), catalytic domain	IPR020058	0	0	1	0	0	0	0	0	0	0	0	0	0	0	1	0	0	0
	PF03088	Strictosidine synthase	IPR018119	1	1	1	1	1	2	1	1	1	1	0	0	0	0	1	1	0	1
	PF07992	Pyridine nucleotide-disulphide oxidoreductase	IPR023753	1	0	1	0	1	1	1	4	2	1	0	0	1	0	3	0	3	1
	PF14721	Apoptosis-inducing factor, mitochondrion-associated, C-term	IPR029324	2	0	2	0	1	2	2	2	2	2	0	0	0	0	0	0	2	0
	PF00134	Cyclin, N-terminal domain	IPR006671	0	0	1	0	0	0	0	8	0	0	0	0	1	0	0	0	0	0
	PF02984	Cyclin, C-terminal domain	IPR004367	0	0	1	0	0	0	0	0	0	0	0	0	0	0	0	0	0	0
	PF01218	Coproporphyrinogen III oxidase	IPR001260	0	0	1	0	0	1	1	1	1	0	0	0	0	0	1	0	0	1
	PF00005	ABC transporter	IPR003439	0	3	4	1	0	0	2	3	1	1	0	0	2	2	3	0	3	0
	PF07258	COMM domain	IPR017920	0	1	1	0	0	0	0	1	0	0	0	0	0	0	1	0	0	0
	PF00850	Histone deacetylase domain	IPR023801	0	0	2	0	0	1	1	2	1	0	0	0	0	1	1	0	1	1
	PF16829	Avirulence protein ATR13, RxLR effector	IPR031791	0	0	2	0	0	0	0	0	0	0	0	0	0	0	0	0	0	0
	PF01011	PQQ enzyme repeat	IPR002372	1	0	1	0	1	0	1	1	0	0	0	0	0	0	0	0	0	0
	PF13374	Tetratricopeptide repeat		0	0	1	1	0	0	0	0	0	0	0	0	1	0	0	0	0	0
	PF13424	Tetratricopeptide repeat		0	0	1	0	0	0	1	4	0	0	0	0	1	3	1	1	1	0
	PF00622	SPRY domain	IPR003877	0	0	2	0	1	2	0	3	1	0	0	0	0	0	0	1	0	0
	PF00627	UBA/TS-N domain	IPR015940	0	0	2	0	0	0	0	1	0	0	0	0	0	0	0	0	0	0
	PF06701	Mib_herc2	IPR010606	0	0	1	0	0	0	0	0	0	0	0	0	0	0	0	0	0	0
	PF01795	MraW methylase family	IPR002903	0	0	1	0	0	0	0	2	0	0	0	0	0	0	0	0	0	0
	PF12848	ABC transporter	IPR032781	0	0	1	0	0	0	0	0	0	0	0	0	0	0	1	0	0	0
	PF07386	Protein of unknown function (DUF1499)	IPR010865	0	0	1	0	0	0	0	0	0	0	0	0	0	0	0	0	0	0
	PF00787	PX domain	IPR001683	0	0	1	0	0	2	0	5	2	1	0	0	1	0	0	0	3	1
	PF01135	Protein-L-isoaspartate(D-aspartate) O-methyltransferase (PCMT)		0	0	1	0	0	0	0	0	0	0	0	0	0	1	1	0	1	0
	PF05162	Ribosomal protein L41	IPR007836	0	1	1	0	0	0	0	0	0	0	0	0	0	0	0	0	0	0
	PF00639	PPIC-type PPIASE domain	IPR000297	0	0	1	0	0	0	1	0	0	0	0	0	0	0	1	0	0	0
	PF13616	PPIC-type PPIASE domain		0	0	1	0	0	0	2	1	3	0	0	0	1	1	0	1	1	1
	PF01557	Fumarylacetoacetate (FAA) hydrolase family	IPR011234	0	1	0	1	0	0	0	1	0	0	0	0	0	1	0	1	0	0
	PF03160	Calx-beta domain	IPR003644	0	0	0	0	6	7	4	6	7	4	0	0	4	6	5	5	1	4
	PF01734	Patatin-like phospholipase	IPR002641	0	0	0	0	0	0	0	0	0	0	0	0	0	1	0	0	0	0
	PF01328	Peroxidase, family 2	IPR000028	0	1	0	0	3	4	5	7	5	5	0	0	7	6	9	5	3	3
	PF00128	Alpha amylase, catalytic domain	IPR006047	0	0	0	0	0	0	0	1	0	0	0	0	0	1	1	2	1	2
	PF03423	Carbohydrate binding domain (family 25)	IPR005085	0	0	0	0	0	0	2	2	0	0	0	0	2	3	4	6	4	6
	PF16760	Starch/carbohydrate-binding module (family 53)	IPR005085	0	0	0	0	0	0	0	0	0	0	0	0	0	1	2	0	1	0
	PF01981	Peptidyl-tRNA hydrolase PTH2	IPR002833	0	0	0	0	0	0	0	0	0	0	0	0	0	1	1	1	0	1
	PF04991	LicD family	IPR007074	0	0	0	0	1	0	0	0	0	0	0	0	0	1	0	0	0	1
	PF03561	Allantoicase repeat	IPR015908	0	0	0	0	0	0	0	0	0	0	0	0	0	2	0	0	0	0
	PF00201	UDP-glucoronosyl and UDP-glucosyl transferase	IPR002213	0	0	0	0	0	0	0	0	0	0	0	0	1	2	0	0	0	0
	PF03269	Caenorhabditis protein of unknown function, DUF268	IPR004951	0	0	0	0	0	0	0	1	0	0	0	0	0	1	0	1	0	1
	PF00305	Lipoxygenase	IPR013819	0	1	0	0	0	0	1	3	3	3	0	0	5	3	1	3	3	2
	PF04727	ELMO/CED-12 family	IPR006816	0	1	0	1	0	0	0	1	0	0	0	0	1	2	0	0	0	0
	PF08241	Methyltransferase domain	IPR013216	0	0	0	1	1	0	0	2	0	0	0	0	1	1	1	1	1	0
	PF13844	Glycosyl transferase family 41	IPR029489	0	0	0	1	3	3	3	10	3	0	0	0	4	2	5	6	5	4
	PF03283	Pectinacetylesterase	IPR004963	0	0	0	0	3	2	5	5	5	8	0	0	3	2	3	2	4	4
	PF13359	DDE superfamily endonuclease	IPR027806	0	0	0	0	0	0	1	9	7	7	0	0	1	1	0	1	0	0
	PF00970	Oxidoreductase FAD-binding domain	IPR008333	1	0	0	1	1	0	0	0	2	0	0	0	1	1	2	1	1	2
	PF02259	FAT domain	IPR003151	0	0	0	0	0	0	0	0	0	0	0	0	0	1	0	0	0	0
	PF02260	FATC domain	IPR003152	0	0	0	0	1	0	0	3	0	0	0	0	0	1	0	0	0	0
	PF03914	CBF/Mak21 family	IPR005612	0	0	0	0	0	0	0	0	0	1	0	0	0	1	0	0	0	0
	PF03942	DTW domain	IPR005636	0	0	0	0	0	0	0	0	0	0	0	0	0	1	0	0	0	0
	PF07540	Nucleolar complex-associated protein	IPR011501	0	0	0	0	0	0	0	0	0	0	0	0	0	1	0	0	0	0
	PF08771	FKBP12-rapamycin binding domain	IPR009076	0	0	0	0	0	0	0	0	0	0	0	0	0	1	0	0	0	0
	PF11865	Domain of unknown function (DUF3385)	IPR024585	0	0	0	0	0	0	0	0	0	0	0	0	0	1	0	0	0	0
	PF10262	Rdx family	IPR011893	0	0	0	0	0	0	1	2	1	1	0	0	1	1	1	1	0	1
	PF11443	Domain of unknown function (DUF2828)	IPR024553	0	0	0	0	0	0	0	0	0	0	0	0	0	2	0	0	0	0
	PF00982	Glycosyltransferase family 20	IPR001830	0	0	0	0	0	0	0	0	2	0	0	0	0	1	0	0	0	0
	PF02358	Trehalose-phosphatase	IPR003337	0	0	0	0	0	0	0	0	1	0	0	0	0	1	1	0	0	0
	PF04083	Partial alpha/beta-hydrolase lipase region	IPR006693	0	0	0	1	2	1	3	4	5	4	0	0	0	3	2	2	3	2
	PF01370	NAD dependent epimerase/dehydratase family	IPR001509	0	0	0	0	0	0	0	0	0	0	0	0	0	1	0	0	1	0
	PF14737	Domain of unknown function (DUF4470)	IPR027974	0	0	0	0	1	1	0	0	0	0	0	0	1	1	0	0	0	0
	PF14740	Domain of unknown function (DUF4471)	IPR028235	0	0	0	0	1	1	0	0	0	0	0	0	1	1	0	0	0	0
	PF00560	Leucine Rich Repeat	IPR001611	0	0	0	0	0	0	0	0	0	0	0	0	0	1	1	2	0	1
	PF01423	LSM domain	IPR001163	1	0	0	1	0	1	1	2	3	2	0	0	0	2	0	0	0	0
	PF00587	tRNA synthetase class II core domain (G, H, P, S and T)	IPR002314	0	0	0	0	0	1	0	0	0	0	0	0	0	1	0	0	0	0
	PF07973	Threonyl and Alanyl tRNA synthetase second additional domain	IPR012947	0	0	0	0	0	0	0	0	0	0	0	0	0	1	0	0	0	0
	PF01593	Flavin containing amine oxidoreductase	IPR002937	0	0	0	0	0	1	0	0	0	1	0	0	1	4	0	0	0	0
	PF00352	Transcription factor TFIID (or TATA-binding protein, TBP)	IPR000814	0	0	0	0	0	0	0	0	0	0	0	0	0	2	0	0	0	0
	PF01780	Ribosomal L37ae protein family	IPR002674	0	0	0	0	0	0	0	0	0	0	0	0	0	1	0	0	0	1
	PF02441	Flavoprotein	IPR003382	0	0	0	0	1	0	0	0	0	0	0	0	0	1	0	0	0	0
	PF01431	Peptidase family M13	IPR018497	0	0	0	0	0	0	3	2	1	1	0	0	2	4	0	0	2	1
	PF05649	Peptidase family M13	IPR008753	0	0	0	0	0	0	4	2	1	1	0	0	3	4	1	3	3	6
	PF00096	Zinc finger, C2H2 type	IPR013087	0	0	0	2	0	0	4	0	0	0	0	0	0	2	0	0	4	0
	PF00406	Adenylate kinase		0	1	0	0	0	2	1	1	1	1	0	0	0	2	0	1	1	0
	PF05191	Adenylate kinase, active site lid	IPR007862	0	0	0	0	0	0	0	0	0	0	0	0	0	1	0	0	0	0
	PF13649	Methyltransferase domain		0	0	0	0	0	1	0	0	0	0	0	0	1	1	0	0	0	0
	PF02900	Catalytic LigB subunit of aromatic ring-opening dioxygenase	IPR004183	0	0	0	0	0	0	0	0	0	0	0	0	1	1	1	1	1	1
	PF02686	Glu-tRNAGln amidotransferase C subunit	IPR003837	0	0	0	0	0	0	0	0	0	0	0	0	0	1	0	0	0	0
	PF03007	Wax ester synthase-like Acyl-CoA acyltransferase domain	IPR004255	0	0	0	0	0	0	0	0	0	0	0	0	1	1	0	0	0	0
	PF06974	Protein of unknown function (DUF1298)	IPR009721	0	0	0	0	0	0	0	0	0	0	0	0	1	1	0	0	0	0
	PF01386	Ribosomal L25p family	IPR029751	1	0	0	0	0	0	0	0	0	0	0	0	0	1	0	0	0	0
	PF14693	Ribosomal protein TL5, C-terminal domain	IPR020057	1	0	0	0	0	0	0	0	0	0	0	0	0	1	0	0	0	0
	PF08613	Cyclin	IPR013922	0	0	0	0	0	0	0	0	0	0	0	0	0	1	0	0	0	0
	PF06452	Carbohydrate family 9 binding domain-like	IPR010502	0	0	0	0	0	0	1	0	0	0	0	0	1	1	1	0	1	0
	PF05118	Aspartyl/Asparaginyl beta-hydroxylase	IPR007803	1	0	0	0	0	2	1	0	0	0	0	0	1	1	0	1	1	0
	PF13385	Concanavalin A-like lectin/glucanases superfamily		1	0	0	4	2	1	3	4	2	4	0	0	3	1	2	1	1	1
	PF09066	Beta2-adaptin appendage, C-terminal sub-domain	IPR015151	0	0	0	0	0	0	0	0	0	0	0	0	0	1	1	0	0	0
	PF14273	Domain of unknown function (DUF4360)	IPR025649	0	0	0	0	0	0	0	0	1	0	0	0	13	5	3	3	0	2
	PF04137	Endoplasmic Reticulum Oxidoreductin 1 (ERO1)	IPR007266	0	0	0	0	0	0	0	0	0	0	0	0	0	1	0	0	0	0
	PF00173	Cytochrome b5-like Heme/Steroid binding domain	IPR001199	0	0	0	4	1	1	1	2	1	1	0	0	1	1	1	0	0	1
	PF00754	F5/8 type C domain	IPR000421	0	0	0	0	1	0	1	1	1	0	0	0	0	1	1	1	1	0
	PF03009	Glycerophosphoryl diester phosphodiesterase family	IPR030395	1	1	0	2	1	1	1	1	2	1	0	0	4	3	2	2	1	0
	PF01088	Ubiquitin carboxyl-terminal hydrolase, family 1	IPR001578	0	0	0	0	0	0	0	1	0	0	0	0	0	1	0	0	0	0
	PF00179	Ubiquitin-conjugating enzyme	IPR000608	0	0	0	0	0	0	0	2	0	0	0	0	0	1	0	0	0	0
	PF00852	Glycosyltransferase family 10 (fucosyltransferase) C-term	IPR001503	0	0	0	0	0	0	0	1	0	0	0	0	2	1	1	2	1	1
	PF01762	Galactosyltransferase	IPR002659	0	0	0	0	0	0	1	4	1	0	0	0	3	5	2	3	4	1
	PF13242	HAD-hyrolase-like		0	0	0	0	0	0	0	0	0	0	0	0	0	1	0	0	0	0
	PF07724	AAA domain (Cdc48 subfamily)	IPR003959	0	0	0	0	0	0	0	0	1	0	0	0	0	1	0	0	0	0
	PF10431	C-terminal, D2-small domain, of ClpB protein	IPR019489	0	0	0	0	0	0	0	0	1	0	0	0	0	1	0	0	0	0
	PF13561	Enoyl-(Acyl carrier protein) reductase		0	0	0	1	0	0	0	0	0	0	0	0	0	4	0	1	0	0
	PF02353	Mycolic acid cyclopropane synthetase		0	0	0	0	0	0	0	0	0	0	0	0	0	1	0	0	0	0
	PF03443	Glycosyl hydrolase family 61	IPR005103	0	0	0	0	0	0	0	0	0	0	0	0	0	2	0	0	0	0
	PF01926	50S ribosome-binding GTPase	IPR006073	0	0	0	0	0	1	0	0	0	0	0	0	0	1	1	1	0	0
	PF02889	Sec63 Brl domain	IPR004179	0	0	0	0	0	0	0	0	0	0	0	0	1	2	0	0	0	0
	PF01161	Phosphatidylethanolamine-binding protein	IPR008914	0	0	0	0	0	0	0	0	0	0	0	0	0	1	0	0	0	0
	PF13793	N-terminal domain of ribose phosphate pyrophosphokinase	IPR029099	0	1	0	1	0	1	1	1	1	0	0	0	1	2	1	1	1	2
	PF14572	Phosphoribosyl synthetase-associated domain	IPR005946	0	1	0	1	0	1	1	1	1	0	0	0	1	2	1	1	1	2
	PF07699	Putative ephrin-receptor like	IPR011641	0	4	0	0	0	0	5	3	3	0	0	0	0	2	0	5	0	0
	PF17389	Bacterial alpha-L-rhamnosidase 6 hairpin glycosidase domain	IPR035396	0	0	0	0	0	0	2	4	4	2	0	0	0	1	0	0	2	0
	PF00899	ThiF family	IPR000594	0	0	0	0	0	1	0	0	0	2	0	0	1	1	1	2	0	0
	PF05347	Complex 1 protein (LYR family)	IPR008011	0	0	0	0	0	0	1	0	0	0	0	0	0	1	1	0	0	0
	PF16863	N-terminal barrel of NtMGAM and CtMGAM, maltase-glucoamylase	IPR031727	0	0	0	0	0	0	2	2	2	1	0	0	1	2	0	4	2	1
	PF12222	Peptide N-acetyl-beta-D-glucosaminyl asparaginase amidase A	IPR021102	0	0	0	0	0	1	0	1	1	0	0	0	1	1	0	0	0	1
	PF09423	PhoD-like phosphatase	IPR018946	0	0	0	3	0	0	1	1	1	0	0	0	0	1	0	1	0	0
	PF03417	Acyl-coenzyme A:6-aminopenicillanic acid acyl-transferase	IPR005079	0	0	0	0	0	0	0	1	0	0	0	0	0	1	1	0	1	0
	PF00144	Beta-lactamase	IPR001466	0	0	0	2	1	0	0	1	0	0	0	0	1	1	1	6	1	1
	PF00457	Glycosyl hydrolases family 11	IPR033123	0	0	0	0	0	0	0	0	0	0	0	0	1	1	0	0	0	0
	PF16507	Proteasome-substrate-size regulator, mid region	IPR032430	0	0	0	0	0	0	0	0	0	0	0	0	0	1	0	0	0	0
	PF09262	Peroxisome biogenesis factor 1, N-terminal	IPR015342	1	1	0	2	1	1	1	1	1	0	0	0	1	1	0	0	0	0
	PF01106	NifU-like domain	IPR001075	0	0	0	0	0	0	0	0	0	0	0	0	0	1	0	0	0	1
	PF08712	Scaffold protein Nfu/NifU N terminal	IPR014824	0	0	0	0	0	0	0	0	0	0	0	0	0	1	0	0	0	1
	PF13921	Myb-like DNA-binding domain		0	0	0	0	0	0	1	1	0	0	0	0	1	1	0	0	0	0
	PF17047	Synaptotagmin-like mitochondrial-lipid-binding domain	IPR039010	0	0	0	0	0	0	0	0	0	0	0	0	0	1	0	0	0	0
	PF17177	Pentacotripeptide-repeat region of PRORP	IPR033443	0	1	0	0	0	0	0	0	0	0	0	0	0	1	0	1	0	2
	PF00262	Calreticulin family	IPR001580	0	0	0	6	0	0	0	0	0	0	0	0	2	1	0	0	1	0
	PF02320	Ubiquinol-cytochrome C reductase hinge protein	IPR023184	0	0	0	0	0	0	0	0	0	0	0	0	0	1	0	0	0	0
	PF00294	pfkB family carbohydrate kinase	IPR011611	0	0	0	0	0	0	1	1	1	1	0	0	0	1	0	0	0	1
	PF02230	Phospholipase/Carboxylesterase	IPR003140	0	0	0	0	0	0	0	0	0	1	0	0	0	2	0	0	1	0
	PF00628	PHD-finger	IPR019787	0	0	0	0	0	1	0	4	0	0	0	0	0	3	0	0	1	0
	PF07519	Tannase and feruloyl esterase	IPR011118	0	0	0	0	0	0	3	2	7	2	0	0	0	1	1	0	2	2
	PF00097	Zinc finger, C3HC4 type (RING finger)	IPR018957	0	0	0	0	0	0	0	0	0	0	0	0	1	1	0	0	0	0
	PF00645	Poly(ADP-ribose) polymerase and DNA-Ligase Zn-finger region	IPR001510	0	0	0	0	0	0	0	0	0	0	0	0	0	1	0	0	0	0
	PF01145	SPFH domain / Band 7 family	IPR001107	0	0	0	0	0	0	0	0	1	1	0	0	1	1	1	1	1	1
	PF09273	Rubisco LSMT substrate-binding	IPR015353	0	0	0	0	1	1	1	1	0	0	0	0	1	1	1	0	0	1
	PF00094	von Willebrand factor type D domain	IPR001846	0	0	0	0	0	0	0	0	0	0	0	0	1	1	0	0	0	1
	PF13416	Bacterial extracellular solute-binding protein	IPR006059	0	0	0	0	0	0	1	0	1	0	0	0	0	1	0	0	0	0
	PF00578	AhpC/TSA family	IPR000866	0	0	0	0	0	0	1	1	1	0	0	0	1	1	1	1	1	1
	PF10417	C-terminal domain of 1-Cys peroxiredoxin	IPR019479	0	0	0	0	0	0	1	1	1	0	0	0	1	1	1	1	1	1
	PF14681	Uracil phosphoribosyltransferase		0	1	0	0	1	2	1	0	0	0	0	0	1	1	0	0	0	0
	PF03200	Glycosyl hydrolase family 63 C-terminal domain	IPR031335	0	0	0	0	0	0	0	0	0	0	0	0	0	2	2	3	0	0
	PF16923	Glycosyl hydrolase family 63 N-terminal domain	IPR031631	0	0	0	0	0	0	0	0	0	0	0	0	0	1	1	1	0	0
	PF00849	RNA pseudouridylate synthase	IPR006145	0	1	0	0	0	0	0	2	0	0	0	0	1	1	0	0	0	1
	PF01479	S4 domain	IPR002942	0	0	0	0	0	0	0	0	0	0	0	0	1	1	0	0	1	1
	PF00566	Rab-GTPase-TBC domain	IPR000195	0	0	0	5	0	1	1	0	1	1	0	0	0	1	0	0	0	0
	PF01432	Peptidase family M3	IPR001567	0	0	0	0	0	0	0	0	0	0	0	0	1	1	0	1	0	0
	PF00211	Adenylate and Guanylate cyclase catalytic domain	IPR001054	0	0	0	0	0	0	0	0	0	0	0	0	0	1	0	0	0	1
	PF03656	Pam16		0	0	0	0	0	0	0	0	0	0	0	0	1	1	0	0	0	0
	PF00514	Armadillo/beta-catenin-like repeat	IPR000225	0	0	0	0	0	0	0	1	5	6	0	0	0	1	0	1	0	0
	PF00670	S-adenosyl-L-homocysteine hydrolase, NAD binding domain	IPR015878	0	0	0	0	0	0	0	0	0	0	0	0	0	1	0	0	0	0
	PF05221	S-adenosyl-L-homocysteine hydrolase	IPR000043	0	0	0	0	0	0	0	0	0	0	0	0	0	1	0	0	0	0
	PF00790	VHS domain	IPR002014	0	0	0	0	0	0	0	0	0	0	0	0	0	1	0	0	0	0
	PF01467	Cytidylyltransferase-like	IPR004821	1	0	0	1	1	0	0	0	0	0	0	0	0	1	0	0	0	0
	PF11938	TLR4 regulator and MIR-interacting MSAP	IPR021852	1	1	0	3	1	1	2	3	1	2	0	0	0	1	0	0	1	2
	PF03109	ABC1 family	IPR004147	2	2	0	3	1	2	1	2	2	2	0	0	2	1	2	2	1	2
	PF08327	Activator of Hsp90 ATPase homolog 1-like protein	IPR013538	0	0	0	0	0	0	0	0	0	0	0	0	0	1	0	0	0	0
	PF03747	ADP-ribosylglycohydrolase	IPR005502	0	0	0	0	0	0	0	0	0	0	0	0	1	1	0	0	1	1
	PF15296	Codanin-1 C-terminus	IPR028171	0	0	0	0	0	0	0	0	0	0	0	0	0	1	0	0	0	0
	PF00248	Aldo/keto reductase family	IPR023210	0	0	0	0	0	0	4	0	1	2	0	0	4	3	1	0	1	2
	PF01412	Putative GTPase activating protein for Arf	IPR001164	0	0	0	0	0	0	0	0	0	1	0	0	0	1	0	0	0	0
	PF01709	Transcriptional regulator	IPR002876	0	0	0	0	0	0	0	0	0	0	0	0	0	1	0	0	0	1
	PF00734	Fungal cellulose binding domain	IPR000254	0	1	0	0	2	4	1	10	11	11	0	0	0	3	5	7	6	4
	PF00084	Sushi repeat (SCR repeat)	IPR000436	0	0	0	0	0	0	1	1	1	0	0	0	1	1	1	1	1	1
	PF05859	Mis12 protein	IPR008685	0	0	0	0	0	1	0	0	0	0	0	0	0	1	0	0	0	0
	PF00090	Thrombospondin type 1 domain	IPR000884	0	0	0	0	0	12	14	11	40	12	0	0	0	26	21	22	12	23
	PF10188	Organic solute transport protein 1	IPR019332	0	0	0	0	0	0	0	0	0	0	0	0	0	1	0	0	1	0
	PF00657	GDSL-like Lipase/Acylhydrolase	IPR001087	0	0	0	0	0	0	0	0	0	0	0	0	0	1	0	0	0	0
	PF02759	RUN domain	IPR004012	0	0	0	0	0	1	1	0	1	0	0	0	1	2	0	0	0	0
	PF05057	Putative serine esterase (DUF676)	IPR007751	1	0	0	0	0	0	0	0	1	1	0	0	1	2	0	0	1	0
	PF00023	Ankyrin repeat	IPR002110	0	3	0	0	0	0	0	0	0	1	0	0	1	1	0	1	0	0
	PF12796	Ankyrin repeats (3 copies)	IPR020683	6	8	0	9	1	2	4	16	20	4	0	0	5	1	7	5	7	6
	PF10712	NAD-specific glutamate dehydrogenase	IPR019651	0	0	0	0	0	0	0	0	0	0	0	0	0	1	1	0	1	1
	PF00732	GMC oxidoreductase	IPR000172	1	0	0	1	1	1	5	3	4	4	0	0	4	2	1	4	2	1
	PF05199	GMC oxidoreductase	IPR007867	1	0	0	1	1	1	3	3	4	4	0	0	2	2	1	3	1	1
	PF13456	Reverse transcriptase-like	IPR002156	12	0	0	16	0	0	0	0	5	0	0	0	2	2	0	2	0	0
	PF14739	Domain of unknown function (DUF4472)	IPR029329	0	0	0	0	0	0	0	0	0	0	0	0	0	1	0	0	0	0
	PF02265	S1/P1 Nuclease	IPR003154	0	0	0	0	0	0	1	2	1	0	0	0	0	1	2	2	2	4
	PF05368	NmrA-like family	IPR008030	0	0	0	0	0	0	0	0	0	0	0	0	1	2	0	1	0	1
	PF00135	Carboxylesterase family	IPR002018	1	1	0	1	0	0	3	7	11	7	0	0	12	1	3	0	5	1
	PF14970	Domain of unknown function (DUF4509)	IPR027996	0	0	0	0	0	0	0	0	0	0	0	0	0	1	0	0	0	0
	PF00755	Choline/Carnitine o-acyltransferase	IPR039551	0	0	0	0	0	0	0	0	0	0	0	0	0	1	2	0	0	0
	PF13343	Bacterial extracellular solute-binding protein		0	0	0	0	0	0	2	4	8	5	0	0	1	5	3	2	0	8
	PF08774	VRR-NUC domain	IPR014883	0	0	0	0	0	0	0	0	0	0	0	0	0	1	0	0	0	0
	PF00620	RhoGAP domain	IPR000198	0	0	0	0	0	0	0	0	0	0	0	0	1	1	0	0	0	0
	PF01547	Bacterial extracellular solute-binding protein	IPR006059	0	0	0	0	0	0	0	0	0	1	0	0	0	1	2	0	0	0
	PF13516	Leucine Rich repeat	IPR001611	4	7	0	6	0	0	4	2	2	9	0	0	0	2	2	4	3	8
	PF03731	Ku70/Ku80 N-terminal alpha/beta domain	IPR005161	0	0	0	0	0	1	1	0	0	0	0	0	0	1	0	0	0	0
	PF06858	Nucleolar GTP-binding protein 1 (NOG1)	IPR010674	0	0	0	0	0	0	0	0	0	0	0	0	0	1	0	0	0	0
	PF00488	MutS domain V	IPR000432	0	0	0	0	0	0	0	0	1	0	0	0	0	1	0	1	1	1
	PF06999	Sucrase/ferredoxin-like	IPR009737	0	0	0	0	0	0	0	0	0	0	0	0	0	1	0	0	0	0
	PF00067	Cytochrome P450	IPR001128	1	1	0	0	0	0	0	5	0	2	0	0	0	2	2	7	2	5
	PF00709	Adenylosuccinate synthetase	IPR001114	0	0	0	0	0	0	0	0	0	0	0	0	0	1	0	0	0	0
	PF01300	Telomere recombination	IPR006070	0	0	0	0	0	0	0	0	0	0	0	0	0	1	0	0	0	0
	PF03481	Putative GTP-binding controlling metal-binding	IPR005145	0	0	0	0	0	0	0	0	0	0	0	0	0	1	0	0	0	0
	PF09471	IgA Peptidase M64	IPR019026	0	0	0	0	0	0	0	0	0	0	0	0	2	1	2	2	0	0
	PF13279	Thioesterase-like superfamily		0	1	0	0	0	0	0	0	0	0	0	0	1	1	0	1	0	0
	PF12037	Domain of unknown function (DUF3523)	IPR021911	0	0	0	0	0	1	1	1	1	1	0	0	1	1	1	0	0	1
	PF04734	Neutral/alkaline non-lysosomal ceramidase, N-terminal	IPR031329	0	0	0	1	0	0	0	6	6	4	0	0	4	1	5	4	2	3
	PF00493	MCM2/3/5 family	IPR001208	0	0	0	0	0	0	0	0	0	0	0	0	0	1	0	0	0	0
	PF17207	MCM OB domain	IPR033762	0	0	0	0	0	0	0	0	0	0	0	0	0	1	0	0	0	0
	PF00724	NADH:flavin oxidoreductase / NADH oxidase family	IPR001155	0	0	0	0	0	0	0	2	2	0	0	0	0	1	0	0	0	0
	PF05383	La domain	IPR006630	0	0	0	0	0	0	0	0	0	0	0	0	1	1	0	0	0	0
	PF07819	PGAP1-like protein	IPR012908	0	0	0	0	0	0	0	0	0	0	0	0	0	1	0	0	0	0
	PF00009	Elongation factor Tu GTP binding domain	IPR000795	1	1	0	3	0	2	0	1	1	1	0	0	0	1	3	0	0	1
	PF13391	HNH endonuclease	IPR003615	0	0	0	0	0	6	0	0	0	1	0	0	0	1	0	0	0	0
	PF03572	Peptidase family S41	IPR005151	0	0	0	0	0	0	0	0	0	0	0	0	1	1	0	0	0	0
	PF12680	SnoaL-like domain	IPR037401	0	0	0	0	0	0	0	0	0	0	0	0	0	2	4	2	0	9
	PF02892	BED zinc finger	IPR003656	0	0	0	0	0	0	0	1	1	0	0	0	1	1	0	0	0	0
	PF01725	Ham1 family	IPR002637	0	0	0	0	0	0	0	0	0	0	0	0	1	0	0	0	0	0
	PF05023	Phytochelatin synthase	IPR007719	0	0	0	0	0	0	0	0	0	0	0	0	1	0	0	0	0	0
	PF10294	Lysine methyltransferase	IPR019410	0	0	0	1	1	1	0	1	0	0	0	0	1	0	1	2	2	0
	PF00884	Sulfatase	IPR000917	0	0	0	0	0	0	0	1	2	0	0	0	3	0	0	0	2	0
	PF13176	Tetratricopeptide repeat	IPR019734	0	0	0	0	1	1	0	2	0	0	0	0	1	0	0	0	0	1
	PF15862	Coilin N-terminus	IPR031722	0	0	0	0	0	0	0	0	0	0	0	0	1	0	0	0	0	0
	PF05018	Protein of unknown function (DUF667)	IPR007714	0	0	0	0	0	0	0	0	0	0	0	0	1	0	0	0	0	0
	PF00183	Hsp90 protein	IPR001404	0	0	0	0	0	0	0	0	0	0	0	0	1	0	0	0	0	0
	PF02518	Histidine kinase-, DNA gyrase B-, and HSP90-like ATPase	IPR003594	0	0	0	2	0	0	0	0	1	0	0	0	2	0	0	0	0	1
	PF01406	tRNA synthetases class I (C) catalytic domain	IPR032678	0	0	0	0	0	0	0	0	0	0	0	0	1	0	0	0	0	0
	PF09190	DALR domain	IPR015273	0	0	0	0	0	0	0	0	0	0	0	0	1	0	0	0	0	0
	PF10502	Signal peptidase, peptidase S26	IPR019533	0	0	0	0	0	1	0	3	0	0	0	0	1	0	1	0	0	1
	PF02816	Alpha-kinase family	IPR004166	0	0	0	0	0	0	0	0	0	0	0	0	1	0	0	0	0	0
	PF00703	Glycosyl hydrolases family 2	IPR006102	0	0	0	0	1	1	0	2	0	1	0	0	1	0	1	1	1	1
	PF05903	PPPDE putative peptidase domain	IPR008580	0	0	0	0	0	0	0	0	0	0	0	0	1	0	0	0	0	0
	PF08324	PUL domain	IPR013535	0	0	0	0	0	0	0	0	0	0	0	0	1	0	0	0	0	0
	PF14908	Domain of unknown function (DUF4496)	IPR028034	0	0	0	0	0	0	0	0	0	0	0	0	1	0	0	0	0	0
	PF06968	Biotin and Thiamin Synthesis associated domain	IPR010722	0	0	0	0	0	0	0	0	0	0	0	0	1	0	0	0	0	0
	PF13450	NAD(P)-binding Rossmann-like domain		0	0	0	0	0	1	0	2	0	1	0	0	1	0	0	0	0	0
	PF02138	Beige/BEACH domain	IPR000409	1	0	0	5	1	0	0	1	1	1	0	0	1	0	0	0	0	0
	PF14844	PH domain associated with Beige/BEACH	IPR023362	1	0	0	5	1	0	0	1	1	1	0	0	1	0	0	0	0	0
	PF03969	AFG1-like ATPase	IPR005654	0	1	0	0	0	0	0	0	0	0	0	0	1	0	1	0	0	0
	PF12895	Anaphase-promoting complex, cyclosome, subunit 3		0	0	0	0	0	1	0	0	0	0	0	0	1	0	0	0	0	0
	PF08777	RNA binding motif	IPR014886	0	0	0	0	0	0	0	0	0	0	0	0	1	0	0	0	0	0
	PF00186	Dihydrofolate reductase	IPR001796	0	0	0	0	0	0	0	0	0	0	0	0	1	0	0	0	0	0
	PF00641	Zn-finger in Ran binding protein and others	IPR001876	4	0	0	12	2	0	4	4	3	0	0	0	4	0	0	0	4	0
	PF02130	Uncharacterized protein family UPF0054	IPR002036	0	1	0	0	0	0	0	0	0	1	0	0	1	0	0	0	0	0
	PF03473	MOSC domain	IPR005302	0	0	0	0	0	0	0	0	0	0	0	0	1	0	0	0	0	0
	PF03476	MOSC N-terminal beta barrel domain	IPR005303	0	0	0	0	0	0	0	0	0	0	0	0	1	0	0	0	0	0
	PF03221	Tc5 transposase DNA-binding domain	IPR006600	1	0	0	1	0	0	0	1	0	0	0	0	1	0	1	2	0	0
	PF03537	Glycoside-hydrolase family GH114	IPR004352	0	0	0	0	0	0	1	0	1	1	0	0	1	0	0	0	2	0
	PF01853	MOZ/SAS family	IPR002717	0	0	0	0	0	0	0	0	0	0	0	0	1	0	0	0	0	0
	PF00297	Ribosomal protein L3	IPR000597	0	0	0	0	0	0	0	0	0	0	0	0	1	0	0	0	0	0
	PF01112	Asparaginase	IPR000246	0	0	0	0	0	5	1	1	1	0	0	0	1	0	1	1	1	1
	PF05773	RWD domain	IPR006575	0	0	0	0	0	0	0	0	0	0	0	0	1	0	0	0	0	0
	PF02176	TRAF-type zinc finger	IPR001293	0	0	0	0	0	0	0	0	0	0	0	0	2	0	0	0	0	0
	PF03024	Folate receptor family	IPR018143	1	0	0	0	1	0	0	0	0	0	0	0	1	0	0	0	0	0
	PF03435	Saccharopine dehydrogenase NADP binding domain	IPR005097	0	0	0	0	0	0	0	0	0	0	0	0	1	0	0	0	0	0
	PF04455	LOR/SDH bifunctional enzyme conserved region	IPR007545	0	0	0	0	0	0	0	0	0	0	0	0	1	0	0	0	0	0
	PF05222	Alanine dehydrogenase/PNT, N-terminal domain	IPR007886	0	0	0	0	0	0	0	0	0	0	0	0	1	0	0	0	0	0
	PF16653	Saccharopine dehydrogenase C-terminal domain	IPR032095	0	0	0	0	0	0	0	0	0	0	0	0	1	0	0	0	0	0
	PF08839	DNA replication factor CDT1 like	IPR014939	0	0	0	0	0	0	0	0	0	0	0	0	1	0	0	0	0	0
	PF16679	DNA replication factor Cdt1 C-terminal domain	IPR032054	0	0	0	0	0	0	0	0	0	0	0	0	1	0	0	0	0	0
	PF03028	Dynein heavy chain and region D6 of dynein motor	IPR004273	0	0	0	0	0	0	1	0	0	0	0	0	2	0	1	1	3	1
	PF07728	AAA domain (dynein-related subfamily)	IPR011704	0	0	0	0	0	0	0	0	0	0	0	0	1	0	0	0	0	1
	PF08393	Dynein heavy chain, N-terminal region 2	IPR013602	0	0	0	0	0	0	1	1	0	1	0	0	1	0	0	0	2	1
	PF12774	Hydrolytic ATP binding site of dynein motor region D1	IPR035699	0	0	0	0	0	0	1	0	0	0	0	0	1	0	0	0	1	1
	PF12775	P-loop containing dynein motor region D3		0	0	0	0	0	0	1	0	0	0	0	0	2	0	1	0	1	1
	PF12777	Microtubule-binding stalk of dynein motor	IPR024743	0	0	0	0	0	0	1	0	0	0	0	0	3	0	1	0	1	1
	PF12780	P-loop containing dynein motor region D4	IPR024317	0	0	0	0	0	0	1	0	0	0	0	0	2	0	1	0	2	1
	PF12781	ATP-binding dynein motor region D5	IPR035706	0	0	0	0	0	0	1	0	0	0	0	0	2	0	1	0	1	1
	PF05764	YL1 nuclear protein	IPR008895	0	0	0	0	0	0	0	0	0	0	0	0	1	0	0	0	0	0
	PF08302	Fungal tRNA ligase phosphodiesterase domain	IPR015965	0	0	0	0	0	0	0	0	0	0	0	0	1	0	0	0	0	0
	PF09286	Pro-kumamolisin, activation domain	IPR015366	0	0	0	0	0	0	0	0	0	0	0	0	1	0	1	0	0	0
	PF03834	Binding domain of DNA repair protein Ercc1 (rad10/Swi10)	IPR004579	0	0	0	0	0	0	0	0	0	0	0	0	1	0	0	0	0	0
	PF00612	IQ calmodulin-binding motif	IPR000048	0	0	0	0	0	0	13	3	8	5	0	0	5	0	0	0	3	0
	PF08757	CotH kinase protein	IPR014867	0	0	0	0	0	0	0	0	0	1	0	0	1	0	0	0	0	0
	PF07946	Protein of unknown function (DUF1682)	IPR012879	0	0	0	0	0	0	0	0	0	0	0	0	1	0	0	0	0	0
	PF07712	Stress up-regulated Nod 19	IPR011692	0	0	0	0	0	0	0	0	0	0	0	0	2	0	0	1	0	0
	PF13883	Pyridoxamine 5'-phosphate oxidase		1	0	0	1	1	2	1	3	2	0	0	0	1	0	1	1	1	1
	PF00020	TNFR/NGFR cysteine-rich region	IPR001368	0	0	0	0	1	1	1	1	1	1	0	0	1	0	1	1	0	0
	PF01485	IBR domain, a half RING-finger domain	IPR002867	0	0	0	0	0	0	0	0	0	0	0	0	1	0	0	0	1	0
	PF07491	Protein phosphatase inhibitor	IPR011107	0	0	0	0	0	0	0	0	0	0	0	0	1	0	0	0	0	0
	PF00072	Response regulator receiver domain	IPR001789	0	0	0	2	0	0	0	0	0	0	0	0	1	0	0	0	0	1
	PF00512	His Kinase A (phospho-acceptor) domain	IPR003661	0	0	0	2	0	0	0	0	0	0	0	0	1	0	0	0	0	1
	PF01627	Hpt domain	IPR008207	0	0	0	0	0	0	0	0	0	0	0	0	1	0	0	0	0	0
	PF01399	PCI domain	IPR000717	0	0	0	1	0	1	0	0	0	0	0	0	1	0	0	1	0	0
	PF00753	Metallo-beta-lactamase superfamily	IPR001279	0	0	0	0	0	0	0	0	0	0	0	0	1	0	1	0	0	0
	PF16123	Hydroxyacylglutathione hydrolase C-terminus	IPR032282	0	0	0	0	0	0	0	0	0	0	0	0	1	0	1	1	0	0
	PF01435	Peptidase family M48	IPR001915	0	0	0	0	0	0	0	0	1	0	0	0	2	0	0	0	0	0
	PF10510	Phosphatidylinositol-glycan biosynthesis class S protein	IPR019540	0	0	0	1	0	0	0	1	0	0	0	0	2	0	0	0	0	0
	PF00903	Glyoxalase/Bleomycin resistance protein/Dioxygenase superfamily	IPR004360	0	0	0	0	0	0	0	0	0	0	0	0	1	0	0	0	1	0
	PF03399	SAC3/GANP family	IPR005062	0	0	0	0	0	0	0	0	0	0	0	0	1	0	0	0	0	0
	PF02275	Linear amide C-N hydrolases, choloylglycine hydrolase family	IPR029132	0	0	0	0	0	0	0	1	0	0	0	0	1	0	1	1	0	1
	PF00030	Beta/Gamma crystallin	IPR001064	0	0	0	0	0	0	0	0	0	0	0	0	1	0	0	0	0	0
	PF13923	Zinc finger, C3HC4 type (RING finger)		0	0	0	0	1	0	0	0	0	0	0	0	1	0	0	0	0	1
	PF00632	HECT-domain (ubiquitin-transferase)	IPR000569	1	1	0	0	0	0	1	9	0	1	0	0	2	0	4	5	1	7
	PF09284	Rhamnogalacturonan lyase B, N-terminal	IPR015364	0	0	0	0	0	0	3	4	2	5	0	0	1	0	1	1	3	2
	PF14683	Polysaccharide lyase family 4, domain III	IPR029411	0	0	0	0	0	0	2	4	2	4	0	0	1	0	1	0	2	2
	PF14686	Polysaccharide lyase family 4, domain II	IPR029413	0	0	0	0	0	0	2	4	2	4	0	0	1	0	1	0	2	2
	PF07773	Protein of unknown function (DUF1619)	IPR011677	0	0	0	0	0	0	0	0	0	0	0	0	1	0	0	0	1	0
	PF01663	Type I phosphodiesterase / nucleotide pyrophosphatase	IPR002591	0	0	0	0	0	0	0	0	0	0	0	0	1	0	0	0	0	0
	PF02492	CobW/HypB/UreG, nucleotide-binding domain	IPR003495	0	0	0	1	0	0	0	0	0	0	0	0	1	0	0	0	0	0
	PF03822	NAF domain	IPR004041	0	0	0	0	0	0	0	0	0	0	0	0	1	0	0	0	0	0
	PF07683	Cobalamin synthesis protein cobW C-terminal domain	IPR011629	0	0	0	0	0	0	0	0	0	0	0	0	1	0	0	0	0	0
	PF13918	PLD-like domain	IPR032803	0	0	0	0	0	0	0	0	0	0	0	0	1	0	0	0	0	0
	PF16905	Voltage-dependent L-type calcium channel, IQ-associated	IPR031649	0	0	0	0	0	0	0	0	0	0	0	0	1	0	0	0	0	0
	PF01833	IPT/TIG domain	IPR002909	0	0	0	0	5	23	1	9	2	0	0	0	5	0	3	0	0	0
	PF01471	Putative peptidoglycan binding domain	IPR002477	0	0	0	0	0	0	0	0	0	0	0	0	1	0	0	0	0	0
	PF00465	Iron-containing alcohol dehydrogenase	IPR001670	0	0	0	0	0	0	0	0	0	0	0	0	1	0	1	0	1	0
	PF03583	Secretory lipase	IPR005152	0	0	0	0	0	0	0	1	0	0	0	0	1	0	0	0	1	1
	PF00078	Reverse transcriptase (RNA-dependent DNA polymerase)	IPR000477	10	0	0	0	1	0	1	0	1	14	0	0	2	0	1	0	1	0
	PF12009	Telomerase ribonucleoprotein complex - RNA binding domain	IPR021891	0	0	0	0	0	0	0	0	0	0	0	0	1	0	1	0	1	0
	PF17048	Neutral/alkaline non-lysosomal ceramidase, C-terminal	IPR031331	0	0	0	0	0	0	0	2	3	4	0	0	2	0	3	1	1	3
	PF02536	mTERF	IPR003690	0	0	0	0	0	0	0	0	2	0	0	0	2	0	0	0	0	0
	PF15785	Serine/threonine-protein kinase smg-1	IPR031559	0	0	0	0	1	0	0	0	0	0	0	0	1	0	0	0	0	0
	PF08276	PAN-like domain	IPR003609	0	0	0	0	0	0	0	0	0	0	0	0	1	0	0	0	0	0
	PF03849	Transcription factor Tfb2	IPR004598	0	0	0	0	0	0	0	0	0	0	0	0	3	0	0	0	0	0
	PF10178	Proteasome assembly chaperone 3	IPR018788	0	0	0	0	0	0	0	0	0	0	0	0	1	0	0	0	0	0
	PF00307	Calponin homology (CH) domain	IPR001715	0	0	0	0	5	0	8	2	0	0	0	0	1	0	0	0	0	0
	PF05970	PIF1-like helicase	IPR010285	0	0	0	0	0	0	0	1	0	0	0	0	1	0	1	0	2	0
	PF05426	Alginate lyase	IPR008397	0	0	0	0	0	0	0	0	0	0	0	0	1	0	1	1	0	1
	PF01610	Transposase	IPR002560	0	0	0	0	0	0	0	0	0	0	0	0	1	0	0	0	0	0
	PF16095	C-terminal of Roc, COR, domain	IPR032171	0	0	0	0	0	0	0	0	1	0	0	0	1	0	0	0	0	0
	PF00564	PB1 domain	IPR000270	0	0	0	0	0	0	0	0	0	0	0	0	1	0	1	1	0	0
	PF00569	Zinc finger, ZZ type	IPR000433	0	0	0	0	1	0	1	0	0	0	0	0	3	0	3	3	0	0
	PF05132	RNA polymerase III RPC4	IPR007811	0	0	0	0	0	0	0	0	0	0	0	0	1	0	0	0	1	0
	PF08477	Ras of Complex, Roc, domain of DAPkinase		0	0	0	0	0	0	0	0	0	0	0	0	1	0	0	0	0	0
	PF04434	SWIM zinc finger	IPR007527	0	0	0	2	0	0	0	0	1	0	0	0	1	0	0	0	0	0
	PF10551	MULE transposase domain	IPR018289	0	0	0	2	0	0	1	2	4	0	0	0	1	0	0	0	0	0
	PF11411	DNA ligase IV	IPR021536	0	0	0	0	0	0	0	1	0	1	0	0	0	0	0	0	0	0
	PF01462	Leucine rich repeat N-terminal domain	IPR000372	0	0	0	0	1	1	1	1	0	1	0	0	0	0	0	0	0	0
	PF13843	Transposase IS4	IPR029526	0	0	0	0	0	0	0	3	3	9	0	0	0	0	0	1	0	0
	PF00733	Asparagine synthase	IPR001962	0	2	0	0	0	0	0	1	0	2	0	0	0	0	0	0	0	0
	PF07059	Protein of unknown function (DUF1336)	IPR009769	0	0	0	2	0	0	0	0	0	1	0	0	0	0	0	0	1	0
	PF00485	Phosphoribulokinase / Uridine kinase family	IPR006083	0	0	0	1	1	1	0	1	0	1	0	0	0	0	1	0	0	0
	PF05699	hAT family C-terminal dimerisation region	IPR008906	0	0	0	0	0	0	2	2	10	5	0	0	0	0	0	0	0	1
	PF01266	FAD dependent oxidoreductase	IPR006076	0	0	0	1	0	1	0	1	1	1	0	0	0	0	0	0	0	0
	PF00370	FGGY family of carbohydrate kinases, N-terminal domain	IPR018484	1	1	0	1	1	1	0	2	1	1	0	0	0	0	0	0	0	1
	PF02782	FGGY family of carbohydrate kinases, C-terminal domain	IPR018485	1	1	0	1	1	1	0	1	1	1	0	0	0	0	0	0	0	1
	PF13358	DDE superfamily endonuclease	IPR038717	0	0	0	0	0	0	0	0	0	2	0	0	0	0	0	0	0	0
	PF02493	MORN repeat	IPR003409	0	0	0	0	0	0	6	0	0	3	0	0	0	0	0	0	0	0
	PF09206	Alpha-L-arabinofuranosidase B, catalytic	IPR015289	0	1	0	1	0	0	1	1	2	1	0	0	0	0	0	0	0	0
	PF12904	Putative collagen-binding domain of a collagenase	IPR024749	0	0	0	0	0	0	1	3	5	4	0	0	0	0	0	0	0	0
	PF13204	Protein of unknown function (DUF4038)	IPR025277	0	0	0	0	0	0	1	3	5	4	0	0	0	0	0	0	1	0
	PF00475	Imidazoleglycerol-phosphate dehydratase	IPR000807	1	0	0	0	0	0	0	0	0	1	0	0	0	0	1	0	0	0
	PF13419	Haloacid dehalogenase-like hydrolase		1	0	0	0	0	0	0	0	0	1	0	0	0	0	2	0	0	0
	PF00375	Sodium:dicarboxylate symporter family	IPR001991	0	0	0	0	0	0	0	0	0	1	0	0	0	0	0	0	0	0
	PF01425	Amidase	IPR023631	1	0	0	1	1	1	2	1	1	1	0	0	0	0	1	2	0	1
	PF02837	Glycosyl hydrolases family 2, sugar binding domain	IPR006104	0	0	0	0	1	1	0	0	0	1	0	0	0	0	0	0	0	1
	PF09461	Phytotoxin PcF protein	IPR018570	0	0	0	0	0	0	5	2	4	6	0	0	0	0	0	0	0	0
	PF07189	Splicing factor 3B subunit 10 (SF3b10)	IPR009846	0	0	0	0	0	0	0	0	0	1	0	0	0	0	0	0	0	0
	PF05002	SGS domain	IPR007699	0	0	0	0	0	0	0	0	0	3	0	0	0	0	0	0	0	0
	PF06920	Dock homology region 2	IPR010703	0	0	0	0	0	0	0	0	0	1	0	0	0	0	0	0	0	0
	PF06414	Zeta toxin	IPR010488	0	0	0	0	0	1	0	0	0	1	0	0	0	0	0	0	0	0
	PF09070	PFU (PLAA family ubiquitin binding)	IPR015155	0	0	0	0	1	0	1	1	1	1	0	0	0	0	1	0	0	1
	PF00476	DNA polymerase family A	IPR001098	0	1	0	0	0	0	0	1	0	1	0	0	0	0	0	0	0	0
	PF01612	3'-5' exonuclease	IPR002562	1	4	0	1	0	0	0	1	1	1	0	0	0	0	1	1	0	0
	PF04886	PT repeat	IPR006970	0	0	0	0	0	2	0	2	0	4	0	0	0	0	0	0	0	0
	PF01498	Transposase	IPR002492	0	0	0	0	0	0	0	0	0	1	0	0	0	0	0	0	0	0
	PF13384	Homeodomain-like domain		0	0	0	0	0	0	0	0	0	1	0	0	0	0	0	0	0	0
	PF10639	Putative transmembrane family 234	IPR018908	0	0	0	1	1	0	0	1	1	1	0	0	0	0	0	1	0	0
	PF01255	Putative undecaprenyl diphosphate synthase	IPR001441	0	0	0	1	0	0	1	0	1	1	0	0	0	0	0	0	0	0
	PF17390	Bacterial alpha-L-rhamnosidase C-terminal domain	IPR035398	0	0	0	0	0	0	1	2	3	1	0	0	0	0	0	0	2	0
	PF11987	Translation-initiation factor 2	IPR023115	1	0	0	0	0	0	0	0	1	1	0	0	0	0	2	0	0	1
	PF00702	haloacid dehalogenase-like hydrolase		0	0	0	0	1	0	0	0	0	1	0	0	0	0	0	0	0	0
	PF14771	Domain of unknown function (DUF4476)	IPR028011	0	0	0	0	0	0	0	0	0	1	0	0	0	0	0	0	0	0
	PF00056	lactate/malate dehydrogenase, NAD binding domain	IPR001236	0	0	0	0	0	0	0	0	0	1	0	0	0	0	0	0	0	0
	PF00689	Cation transporting ATPase, C-terminus	IPR006068	0	0	0	0	0	0	0	0	0	1	0	0	0	0	0	0	0	0
	PF02866	lactate/malate dehydrogenase, alpha/beta C-terminal domain	IPR022383	0	0	0	0	0	0	0	0	0	1	0	0	0	0	0	0	0	0
	PF03083	Sugar efflux transporter for intercellular exchange	IPR004316	0	0	0	0	0	0	0	0	0	1	0	0	0	0	0	0	0	0
	PF01674	Lipase (class 2)	IPR002918	0	0	0	0	0	0	0	0	1	1	0	0	0	0	0	0	0	0
	PF05089	Alpha-N-acetylglucosaminidase (NAGLU) tim-barrel domain	IPR024733	0	0	0	0	1	1	0	2	0	2	0	0	0	0	1	1	0	2
	PF08583	Cytochrome c oxidase biogenesis protein Cmc1 like	IPR013892	0	0	0	0	0	0	0	0	0	1	0	0	0	0	0	0	0	1
	PF12971	Alpha-N-acetylglucosaminidase (NAGLU) N-terminal domain	IPR024240	0	0	0	0	1	1	0	2	0	2	0	0	0	0	1	1	0	2
	PF12972	Alpha-N-acetylglucosaminidase (NAGLU) C-terminal domain	IPR024732	0	0	0	0	1	1	0	2	0	2	0	0	0	0	1	1	0	2
	PF01903	CbiX	IPR002762	0	0	0	0	0	0	0	0	0	1	0	0	0	0	0	0	0	0
	PF12460	RNAPII transcription regulator C-terminal	IPR024687	0	0	0	0	0	0	1	0	0	1	0	0	0	0	0	0	0	0
	PF14500	Dos2-interacting transcription regulator of RNA-Pol-II	IPR029240	0	0	0	0	0	0	0	0	0	1	0	0	0	0	0	0	0	0
	PF12018	Domain of unknown function	IPR021897	0	0	0	0	0	0	0	0	0	1	0	0	0	0	0	0	0	0
	PF00775	Dioxygenase	IPR000627	0	0	0	0	0	1	1	3	0	1	0	0	0	0	1	1	0	1
	PF08744	Plant transcription factor NOZZLE	IPR014855	0	0	0	0	0	0	0	0	0	1	0	0	0	0	0	0	0	0
	PF05019	Coenzyme Q (ubiquinone) biosynthesis protein Coq4	IPR007715	0	0	0	0	0	0	0	0	0	1	0	0	0	0	4	1	0	0
	PF11715	Nucleoporin Nup120/160		0	1	0	0	0	0	0	0	0	1	0	0	0	0	0	0	1	0
	PF04587	ADP-specific Phosphofructokinase/Glucokinase conserved region	IPR007666	0	0	0	0	0	0	0	0	1	1	0	0	0	0	0	0	0	0
	PF12799	Leucine Rich repeats (2 copies)	IPR025875	0	0	0	0	0	0	0	0	0	3	0	0	0	0	1	3	0	1
	PF02902	Ulp1 protease family, C-terminal catalytic domain	IPR003653	0	0	0	0	0	0	2	2	1	1	0	0	0	0	0	0	0	0
	PF10228	Uncharacterised conserved protein (DUF2228)	IPR019361	0	0	0	0	0	0	1	0	0	1	0	0	0	0	0	0	0	0
	PF00380	Ribosomal protein S9/S16	IPR000754	1	0	0	0	0	0	1	2	1	1	0	0	0	0	0	0	1	0
	PF04937	Protein of unknown function (DUF 659)	IPR007021	0	0	0	0	0	0	0	0	1	1	0	0	0	0	0	0	0	0
	PF10498	Intra-flagellar transport protein 57	IPR019530	0	0	0	0	0	0	0	1	1	1	0	0	0	0	0	0	0	0
	PF10149	Transmembrane protein 231	IPR019306	0	0	0	0	0	1	0	0	0	1	0	0	0	0	0	0	0	0
	PF02466	Tim17/Tim22/Tim23/Pmp24 family		0	0	0	0	0	0	1	1	0	1	0	0	0	0	0	0	1	1
	PF01738	Dienelactone hydrolase family	IPR002925	0	0	0	0	0	0	0	0	0	1	0	0	0	0	0	0	0	0
	PF13898	Domain of unknown function (DUF4205)	IPR025257	0	0	0	0	0	0	1	0	1	1	0	0	0	0	0	0	0	0
	PF02135	TAZ zinc finger	IPR000197	0	0	0	0	2	0	2	0	0	1	0	0	0	0	0	0	0	0
	PF00731	AIR carboxylase	IPR000031	0	0	0	0	0	0	0	0	0	1	0	0	0	0	0	0	0	0
	PF02222	ATP-grasp domain	IPR003135	0	0	0	0	0	0	0	0	0	1	0	0	0	0	0	0	0	0
	PF10585	Ubiquitin-activating enzyme active site	IPR019572	0	0	0	0	0	1	0	0	0	1	0	0	0	0	0	0	0	0
	PF16191	Ubiquitin-activating enzyme E1 four-helix bundle	IPR032420	0	0	0	0	0	0	0	0	0	1	0	0	0	0	0	0	0	0
	PF09816	RNA polymerase II transcription elongation factor	IPR019194	0	0	0	0	0	0	0	0	0	1	0	0	0	0	0	0	0	0
	PF03097	BRO1-like domain	IPR004328	0	0	0	0	0	0	0	0	0	1	0	0	0	0	0	0	0	0
	PF00107	Zinc-binding dehydrogenase	IPR013149	0	0	0	0	0	0	0	0	0	1	0	0	0	0	0	0	0	1
	PF08240	Alcohol dehydrogenase GroES-like domain	IPR013154	0	0	0	0	0	0	0	0	0	1	0	0	0	0	0	1	0	0
	PF03227	Gamma interferon inducible lysosomal thiol reductase (GILT)	IPR004911	0	0	0	0	0	0	1	0	1	1	0	0	0	0	0	0	0	0
	PF03493	Calcium-activated BK potassium channel alpha subunit	IPR003929	0	0	0	0	0	0	0	0	0	1	0	0	0	0	0	0	0	1
	PF07885	Ion channel	IPR013099	0	0	0	0	0	0	0	0	1	1	0	0	0	0	0	0	0	0
	PF00589	Phage integrase family	IPR002104	0	0	0	0	0	0	0	0	0	2	0	0	0	0	0	0	0	0
	PF04777	Erv1 / Alr family	IPR017905	1	0	0	0	0	1	1	1	1	1	0	0	0	0	1	0	0	0
	PF01443	Viral (Superfamily 1) RNA helicase	IPR027351	0	0	0	0	0	0	0	0	0	1	0	0	0	0	0	0	0	0
	PF09431	Protein of unknown function (DUF2013)	IPR018556	0	0	0	1	0	0	0	0	0	1	0	0	0	0	0	0	0	0
	PF14838	Integrator complex subunit 5 C-terminus	IPR029444	0	0	0	0	0	0	0	0	0	1	0	0	0	0	0	0	0	0
	PF01661	Macro domain	IPR002589	0	0	0	0	0	1	0	0	0	2	0	0	0	0	0	0	0	0
	PF04969	CS domain	IPR007052	0	0	0	0	0	0	0	0	0	1	0	0	0	0	0	0	0	0
	PF10377	Autophagy-related protein 11	IPR019460	0	0	0	0	0	0	0	0	1	1	0	0	0	0	0	0	0	0
	PF09402	Man1-Src1p-C-terminal domain	IPR018996	0	0	0	0	0	0	0	0	0	1	0	0	0	0	0	0	0	0
	PF00665	Integrase core domain	IPR001584	7	2	0	0	2	0	0	0	0	1	0	0	0	0	0	0	0	0
	PF08546	Ketopantoate reductase PanE/ApbA C terminal	IPR013752	1	0	0	0	0	0	0	0	0	0	0	0	0	0	0	0	0	0
	PF03732	Retrotransposon gag protein	IPR005162	2	0	0	0	0	0	0	0	1	0	0	0	0	0	0	0	0	0
	PF08423	Rad51	IPR013632	1	1	0	1	1	1	1	0	0	0	0	0	0	0	0	0	0	0
	PF03666	Nitrogen Permease regulator of amino acid transport activity 3	IPR005365	3	0	0	2	0	0	2	3	3	0	0	0	0	0	0	0	0	0
	PF07719	Tetratricopeptide repeat	IPR013105	1	0	0	0	0	0	0	0	0	0	0	0	0	0	0	0	0	0
	PF01765	Ribosome recycling factor	IPR023584	1	1	0	0	0	1	0	0	0	0	0	0	0	0	0	0	0	0
	PF00240	Ubiquitin family	IPR000626	1	0	0	0	0	0	0	0	2	0	0	0	0	0	0	0	0	0
	PF01020	Ribosomal L40e family	IPR001975	1	0	0	0	0	0	0	0	0	0	0	0	0	0	0	0	0	0
	PF03134	TB2/DP1, HVA22 family	IPR004345	1	0	0	0	0	1	0	1	0	0	0	0	0	0	0	0	0	0
	PF12697	Alpha/beta hydrolase family	IPR000073	1	0	0	0	0	0	0	0	0	0	0	0	0	0	0	1	1	0
	PF00883	Cytosol aminopeptidase family, catalytic domain	IPR000819	2	0	0	0	0	0	0	0	0	0	0	0	0	0	0	0	0	0
	PF12530	Protein of unknown function (DUF3730)	IPR022542	1	0	0	0	0	0	0	0	1	0	0	0	0	0	0	0	0	0
	PF02958	Ecdysteroid kinase	IPR004119	1	1	0	3	0	0	1	1	1	0	0	0	0	0	0	0	0	0
	PF14687	Domain of unknown function (DUF4460)	IPR028031	1	0	0	0	0	0	0	0	0	0	0	0	0	0	0	0	0	0
	PF00091	Tubulin/FtsZ family, GTPase domain	IPR003008	1	1	0	0	0	0	0	0	0	0	0	0	0	0	0	0	0	0
	PF12327	FtsZ family, C-terminal domain	IPR024757	1	1	0	0	0	0	0	0	0	0	0	0	0	0	0	0	0	0
	PF03573	outer membrane porin, OprD family	IPR005318	1	0	0	0	0	0	0	0	0	0	0	0	0	0	0	0	0	0
	PF00994	Probable molybdopterin binding domain	IPR001453	1	0	0	0	0	0	0	4	0	0	0	0	0	0	0	0	0	0
	PF00687	Ribosomal protein L1p/L10e family	IPR028364	1	0	0	0	0	0	0	0	0	0	0	0	0	0	0	0	0	1
	PF05622	HOOK protein	IPR008636	1	0	0	0	0	0	0	1	0	0	0	0	0	0	0	0	0	0
	PF11971	CAMSAP CH domain	IPR022613	1	0	0	0	0	0	0	0	0	0	0	0	0	0	0	0	0	0
	PF09752	Abhydrolase domain containing 18	IPR019149	0	0	0	1	1	0	0	0	0	0	0	0	0	0	0	0	0	0
	PF02319	E2F/DP family winged-helix DNA-binding domain	IPR003316	0	0	0	0	1	0	0	0	0	0	0	0	0	0	0	0	0	0
	PF00888	Cullin family	IPR001373	0	0	0	0	1	0	0	0	0	0	0	0	0	0	0	0	0	0
	PF10557	Cullin protein neddylation domain	IPR019559	0	0	0	0	1	0	0	0	0	0	0	0	0	0	0	0	0	0
	PF02668	Taurine catabolism dioxygenase TauD, TfdA family	IPR003819	0	0	0	0	1	0	0	0	0	0	0	0	0	0	0	0	0	0
	PF06155	Protein of unknown function (DUF971)	IPR010376	0	1	0	0	1	0	0	0	0	0	0	0	0	0	1	0	0	1
	PF06325	Ribosomal protein L11 methyltransferase (PrmA)		0	0	0	0	1	0	0	0	0	0	0	0	0	0	0	0	0	0
	PF05180	DNL zinc finger	IPR007853	0	0	0	0	1	1	0	0	1	0	0	0	0	0	0	0	0	0
	PF04818	RNA polymerase II-binding domain.	IPR006903	0	0	0	0	1	0	0	0	1	0	0	0	0	0	0	0	0	0
	PF00115	Cytochrome C and Quinol oxidase polypeptide I	IPR000883	0	0	0	0	1	0	0	0	0	0	0	0	0	0	0	0	0	0
	PF00571	CBS domain	IPR000644	0	0	0	10	1	0	0	2	0	0	0	0	0	0	0	5	4	2
	PF07228	Stage II sporulation protein E (SpoIIE)	IPR001932	0	0	0	0	1	0	0	0	0	0	0	0	0	0	0	0	0	0
	PF01368	DHH family	IPR001667	0	0	0	0	1	0	0	0	0	0	0	0	0	0	0	0	0	0
	PF02833	DHHA2 domain	IPR004097	0	0	0	0	1	0	0	0	0	0	0	0	0	0	0	0	0	0
	PF02845	CUE domain	IPR003892	0	0	0	0	1	0	0	0	0	0	0	0	0	0	0	0	0	1
	PF07572	Bucentaur or craniofacial development	IPR011421	0	0	0	0	1	0	0	0	0	0	0	0	0	0	0	0	0	0
	PF06943	LSD1 zinc finger	IPR005735	0	0	0	0	1	0	0	0	0	0	0	0	0	0	0	0	0	0
	PF01344	Kelch motif	IPR006652	0	0	0	0	2	0	0	2	0	0	0	0	0	0	0	0	0	0
	PF12810	Glycine rich protein		0	0	0	0	1	1	0	1	0	0	0	0	0	0	2	2	0	1
	PF05282	AAR2 protein	IPR007946	0	1	0	1	2	0	0	0	0	0	0	0	0	0	0	0	0	0
	PF13639	Ring finger domain	IPR001841	0	1	0	0	1	0	0	0	1	0	0	0	0	0	0	0	2	0
	PF00581	Rhodanese-like domain	IPR001763	0	0	0	0	1	0	0	0	0	0	0	0	0	0	0	0	0	0
	PF12368	Rhodanase C-terminal	IPR022111	0	0	0	0	1	0	0	0	0	0	0	0	0	0	0	0	0	0
	PF00615	Regulator of G protein signaling domain	IPR016137	0	0	0	0	1	0	0	0	0	0	0	0	0	0	0	0	0	0
	PF04113	Gpi16 subunit, GPI transamidase component	IPR007245	0	0	0	0	1	0	0	0	0	0	0	0	0	0	0	0	0	0
	PF14240	YHYH protein	IPR025924	0	0	0	0	1	1	1	0	1	0	0	0	0	0	0	1	0	0
	PF13354	Beta-lactamase enzyme family		0	0	0	0	1	0	0	0	0	0	0	0	0	0	0	0	0	0
	PF14312	FG-GAP repeat	IPR013517	0	0	0	0	6	5	0	7	6	0	0	0	0	0	0	0	0	0
	PF13174	Tetratricopeptide repeat	IPR019734	0	0	0	0	1	0	0	0	0	0	0	0	0	0	0	0	0	1
	PF03121	Herpesviridae UL52/UL70 DNA primase		0	0	0	0	1	0	0	0	0	0	0	0	0	0	0	0	0	0
	PF03937	Flavinator of succinate dehydrogenase	IPR005631	0	0	0	1	1	0	0	0	0	0	0	0	0	0	1	0	0	0
	PF04437	RINT-1 / TIP-1 family	IPR007528	0	1	0	2	1	0	2	3	0	0	0	0	0	0	0	0	0	0
	PF12894	Anaphase-promoting complex subunit 4 WD40 domain	IPR024977	0	0	0	1	1	0	0	0	1	0	0	0	0	0	0	0	0	0
	PF12896	Anaphase-promoting complex, cyclosome, subunit 4	IPR024790	0	0	0	0	1	0	0	0	1	0	0	0	0	0	0	0	0	0
	PF13532	2OG-Fe(II) oxygenase superfamily	IPR027450	0	1	0	0	1	0	0	1	0	0	0	0	0	0	0	1	0	0
	PF00515	Tetratricopeptide repeat	IPR001440	0	0	0	1	1	0	1	2	1	0	0	0	0	0	0	0	0	1
	PF05175	Methyltransferase small domain	IPR007848	0	0	0	0	1	0	0	0	0	0	0	0	0	0	0	0	0	0
	PF00217	ATP:guanido phosphotransferase, C-terminal catalytic domain	IPR022414	0	0	0	0	2	0	0	0	0	0	0	0	0	0	0	1	1	0
	PF02807	ATP:guanido phosphotransferase, N-terminal domain	IPR022413	0	0	0	0	1	0	0	0	0	0	0	0	0	0	0	1	1	0
	PF03820	Tricarboxylate carrier	IPR004686	0	0	0	0	1	0	0	0	0	0	0	0	0	0	0	0	0	0
	PF14602	Hexapeptide repeat of succinyl-transferase	IPR001451	0	0	0	0	1	0	0	0	0	0	0	0	0	0	0	0	0	0
	PF00596	Class II Aldolase and Adducin N-terminal domain	IPR001303	0	0	0	0	1	0	0	0	0	0	0	0	0	0	0	0	0	0
	PF04493	Endonuclease V	IPR007581	0	0	0	0	1	0	0	0	1	0	0	0	0	0	0	0	0	0
	PF11834	KHA, dimerisation domain of potassium ion channel	IPR021789	0	0	0	0	1	0	0	0	0	0	0	0	0	0	0	0	0	0
	PF04181	Rtr1/RPAP2 family	IPR007308	0	0	0	0	1	0	0	0	0	0	0	0	0	0	0	0	0	0
	PF00685	Sulfotransferase domain	IPR000863	0	0	0	0	1	0	0	0	0	0	0	0	0	0	0	0	0	0
	PF00154	recA bacterial DNA recombination protein	IPR013765	0	0	0	0	1	0	0	0	0	0	0	0	0	0	0	0	0	1
	PF03847	Transcription initiation factor TFIID subunit A	IPR003228	0	0	0	0	1	0	0	0	0	0	0	0	0	0	0	0	0	0
	PF01480	PWI domain	IPR002483	0	0	0	0	1	0	0	0	0	0	0	0	0	0	0	0	0	0
	PF14469	28 kDa A-kinase anchor	IPR025663	0	0	0	0	1	0	0	0	0	0	0	0	0	0	0	0	0	0
	PF08214	Histone acetylation protein	IPR013178	0	0	0	0	1	0	1	0	0	0	0	0	0	0	0	0	0	0
	PF16987	KIX domain	IPR036546	0	0	0	0	1	0	1	0	0	0	0	0	0	0	0	0	0	0
	PF08511	COQ9	IPR013718	0	0	0	0	1	0	0	1	0	0	0	0	0	0	0	0	0	0
	PF06333	Mediator complex subunit 13 C-terminal	IPR009401	0	0	0	0	1	0	1	1	0	0	0	0	0	0	0	0	0	0
	PF00022	Actin	IPR004000	0	0	0	0	1	0	0	1	0	0	0	0	0	0	0	0	0	0
	PF00651	BTB/POZ domain	IPR000210	0	0	0	3	0	0	1	7	1	0	0	0	0	0	0	0	0	0
	PF08320	PIG-X / PBN1	IPR013233	0	0	0	1	0	0	1	0	1	0	0	0	0	0	0	1	1	0
	PF04112	Mak10 subunit, NatC N(alpha)-terminal acetyltransferase	IPR007244	0	0	0	0	0	0	1	0	0	0	0	0	0	0	0	0	0	0
	PF01979	Amidohydrolase family	IPR006680	0	0	0	0	0	1	1	0	0	0	0	0	0	0	0	0	0	0
	PF01063	Amino-transferase class IV	IPR001544	0	0	0	0	0	0	1	0	1	0	0	0	0	0	1	0	0	0
	PF13840	ACT domain	IPR027795	0	0	0	0	0	0	4	4	2	0	0	0	0	0	2	0	0	2
	PF01168	Alanine racemase, N-terminal domain	IPR001608	0	0	0	0	0	0	1	0	1	0	0	0	0	0	0	0	0	0
	PF14031	Putative serine dehydratase domain	IPR026956	0	0	0	0	0	0	1	0	1	0	0	0	0	0	0	0	0	0
	PF00152	tRNA synthetases class II (D, K and N)	IPR004364	0	0	0	0	0	0	1	0	0	0	0	0	0	0	0	0	0	0
	PF01336	OB-fold nucleic acid binding domain	IPR004365	0	0	0	0	0	0	1	0	0	0	0	0	0	0	0	0	0	0
	PF05153	Myo-inositol oxygenase	IPR007828	0	0	0	0	0	0	1	0	0	0	0	0	0	0	0	0	0	0
	PF12776	Myb/SANT-like DNA-binding domain	IPR024752	0	0	0	0	0	0	1	0	0	0	0	0	0	0	0	0	0	0
	PF01084	Ribosomal protein S18	IPR001648	0	0	0	0	0	0	1	0	0	0	0	0	0	0	1	1	0	0
	PF12463	Protein of unknown function (DUF3689)	IPR022162	0	0	0	0	0	0	1	0	0	0	0	0	0	0	0	0	0	0
	PF00053	Laminin EGF domain	IPR002049	0	0	0	0	0	0	1	1	1	0	0	0	0	0	0	1	0	1
	PF00334	Nucleoside diphosphate kinase	IPR034907	0	0	0	0	0	0	1	0	1	0	0	0	0	0	0	0	0	0
	PF00646	F-box domain	IPR001810	0	0	0	0	0	0	1	0	1	0	0	0	0	0	0	0	0	0
	PF02042	RWP-RK domain	IPR003035	0	0	0	0	0	1	1	0	0	0	0	0	0	0	0	0	0	0
	PF09103	BRCA2, oligonucleotide/oligosaccharide-binding, domain 1	IPR015187	0	0	0	2	0	0	1	0	1	0	0	0	0	0	0	0	0	0
	PF13614	AAA domain	IPR025669	0	0	0	0	0	0	1	0	0	0	0	0	0	0	0	1	0	0
	PF12054	Domain of unknown function (DUF3535)	IPR022707	0	0	0	0	0	0	1	0	1	0	0	0	0	0	0	0	0	1
	PF07774	Protein of unknown function (DUF1620)	IPR011678	0	0	0	0	0	0	1	0	1	0	0	0	0	0	0	0	0	0
	PF13360	PQQ-like domain	IPR002372	0	0	0	0	0	0	1	0	1	0	0	0	0	0	0	0	0	0
	PF03853	YjeF-related protein N-terminus	IPR004443	0	0	0	0	0	0	1	0	0	0	0	0	0	0	0	0	0	0
	PF01031	Dynamin central region	IPR000375	0	0	0	0	0	0	2	0	0	0	0	0	0	0	0	0	0	0
	PF02212	Dynamin GTPase effector domain	IPR003130	0	0	0	0	0	0	1	0	0	0	0	0	0	0	0	0	0	0
	PF02893	GRAM domain	IPR004182	0	0	0	0	0	0	1	2	0	0	0	0	0	0	0	0	0	0
	PF16016	Domain of unknown function (DUF4782)	IPR031968	0	0	0	2	0	0	1	2	0	0	0	0	0	0	0	0	0	0
	PF02263	Guanylate-binding protein, N-terminal domain	IPR015894	0	0	0	0	0	0	1	2	0	0	0	0	0	0	0	0	0	0
	PF01636	Phosphotransferase enzyme family	IPR002575	0	0	0	0	0	0	2	0	0	0	0	0	0	0	0	0	0	0
	PF02458	Transferase family	IPR003480	0	0	0	0	0	0	2	0	0	0	0	0	0	0	0	0	0	0
	PF00120	Glutamine synthetase, catalytic domain	IPR008146	0	0	0	0	0	0	1	1	0	0	0	0	0	0	0	0	0	0
	PF10419	TFIIIC subunit	IPR019481	0	0	0	0	0	0	1	0	1	0	0	0	0	0	0	0	0	0
	PF07855	Autophagy-related protein 101	IPR012445	0	0	0	0	0	0	1	0	0	0	0	0	0	0	0	0	0	0
	PF02735	Ku70/Ku80 beta-barrel domain	IPR006164	0	0	0	0	0	1	1	0	0	0	0	0	0	0	0	0	0	0
	PF08785	Ku C terminal domain like	IPR014893	0	0	0	0	0	1	1	0	0	0	0	0	0	0	0	0	0	0
	PF12340	Protein of unknown function (DUF3638)	IPR022099	0	0	0	0	0	0	2	0	1	0	0	0	0	0	0	0	0	0
	PF12359	Protein of unknown function (DUF3645)	IPR022105	0	0	0	0	0	0	2	0	1	0	0	0	0	0	0	0	0	0
	PF01130	CD36 family	IPR002159	0	0	0	0	0	0	2	0	0	0	0	0	0	0	0	0	0	0
	PF01007	Inward rectifier potassium channel	IPR016449	0	0	0	1	0	0	1	0	1	0	0	0	0	0	0	0	0	0
	PF00668	Condensation domain	IPR001242	0	0	0	0	0	0	1	0	0	0	0	0	0	0	0	0	0	0
	PF00664	ABC transporter transmembrane region	IPR011527	0	0	0	0	0	0	1	0	0	0	0	0	0	0	0	0	0	0
	PF01329	Pterin 4 alpha carbinolamine dehydratase	IPR001533	0	0	0	0	0	0	1	0	0	0	0	0	0	0	0	0	0	0
	PF12812	PDZ-like domain	IPR025926	0	0	0	2	0	0	1	0	0	0	0	0	0	0	0	0	0	0
	PF04366	Las17-binding protein actin regulator	IPR007461	0	0	0	2	0	0	1	0	0	0	0	0	0	0	0	0	0	0
	PF09349	OHCU decarboxylase	IPR018020	0	0	0	0	0	0	1	0	0	0	0	0	0	0	0	0	0	0
	PF04193	PQ loop repeat	IPR006603	0	0	0	1	0	0	1	0	0	0	0	0	0	0	0	0	0	0
	PF13401	AAA domain	IPR003593	0	0	0	0	0	0	1	0	1	0	0	0	0	0	0	0	0	0
	PF14516	AAA-like domain		0	0	0	0	0	0	2	0	0	0	0	0	0	0	0	0	0	0
	PF01470	Pyroglutamyl peptidase	IPR016125	0	0	0	0	0	0	0	0	0	0	0	0	0	0	1	1	0	0
	PF01823	MAC/Perforin domain	IPR020864	0	0	0	0	0	0	0	0	0	0	0	0	0	0	1	1	0	1
	PF02005	N2,N2-dimethylguanosine tRNA methyltransferase	IPR002905	0	0	0	0	0	0	0	0	0	0	0	0	0	0	1	0	0	0
	PF00088	Trefoil (P-type) domain	IPR000519	0	0	0	0	0	0	0	0	0	0	0	0	0	0	1	2	0	1
	PF00462	Glutaredoxin	IPR002109	0	0	0	0	0	0	0	0	0	0	0	0	0	0	1	0	0	0
	PF09747	Coiled-coil domain containing protein (DUF2052)	IPR018613	0	0	0	0	0	0	0	0	0	0	0	0	0	0	1	0	0	0
	PF02966	Mitosis protein DIM1	IPR004123	0	0	0	0	0	0	0	0	0	0	0	0	0	0	1	0	0	0
	PF05292	Malonyl-CoA decarboxylase C-terminal domain	IPR007956	0	0	0	0	0	0	0	0	0	0	0	0	0	0	1	1	0	0
	PF17408	Malonyl-CoA decarboxylase N-terminal domain	IPR035372	0	0	0	0	0	0	0	0	0	0	0	0	0	0	1	1	0	0
	PF01778	Ribosomal L28e protein family	IPR029004	0	0	0	0	0	0	0	0	0	0	0	0	0	0	1	0	0	0
	PF08660	Oligosaccharide biosynthesis protein Alg14 like	IPR013969	0	0	0	0	0	0	0	0	0	0	0	0	0	0	1	0	0	0
	PF14716	Helix-hairpin-helix domain	IPR010996	0	0	0	0	0	0	0	0	0	0	0	0	0	0	1	0	0	0
	PF10185	Chaperone for wingless signalling and trafficking of LDL receptor	IPR019330	0	0	0	0	0	0	0	0	0	0	0	0	0	0	1	1	0	1
	PF01245	Ribosomal protein L19	IPR001857	0	0	0	0	0	0	0	0	0	0	0	0	0	0	1	0	0	0
	PF06339	Ectoine synthase	IPR010462	0	0	0	0	0	0	0	0	0	0	0	0	0	0	1	0	0	0
	PF00333	Ribosomal protein S5, N-terminal domain	IPR013810	0	0	0	0	0	0	0	0	0	0	0	0	0	0	1	0	0	0
	PF03719	Ribosomal protein S5, C-terminal domain	IPR005324	0	0	0	0	0	0	0	0	0	0	0	0	0	0	1	0	0	0
	PF02696	Uncharacterized ACR, YdiU/UPF0061 family	IPR003846	0	0	0	0	0	0	0	0	0	0	0	0	0	0	1	0	0	0
	PF02852	Pyridine nucleotide-disulphide oxidoreductase, dimerisation domain	IPR004099	0	0	0	0	0	0	0	0	0	0	0	0	0	0	1	0	1	0
	PF00202	Aminotransferase class-III	IPR005814	0	0	0	0	0	0	0	0	1	0	0	0	0	0	1	0	0	0
	PF13925	con80 domain of Katanin	IPR028021	0	0	0	0	0	0	0	0	0	0	0	0	0	0	1	0	0	0
	PF02678	Pirin	IPR003829	0	0	0	0	0	0	0	2	0	0	0	0	0	0	1	0	1	1
	PF05726	Pirin C-terminal cupin domain	IPR008778	0	0	0	0	0	0	0	2	0	0	0	0	0	0	1	0	1	1
	PF10609	NUBPL iron-transfer P-loop NTPase	IPR033756	0	1	0	0	0	0	0	0	0	0	0	0	0	0	1	0	0	1
	PF00535	Glycosyl transferase family 2	IPR001173	0	0	0	0	0	0	0	0	0	0	0	0	0	0	1	1	0	1
	PF13964	Kelch motif		0	0	0	0	0	0	0	0	0	0	0	0	0	0	1	0	0	0
	PF01541	GIY-YIG catalytic domain	IPR000305	0	0	0	0	0	0	0	0	0	0	0	0	0	0	1	0	0	0
	PF02826	D-isomer specific 2-hydroxyacid dehydrogenase, NAD binding domain	IPR006140	0	0	0	0	0	0	0	0	0	0	0	0	0	0	1	0	1	0
	PF01182	Glucosamine-6-phosphate isomerases/6-phosphogluconolactonase	IPR006148	0	0	0	0	0	0	0	0	0	0	0	0	0	0	1	1	0	0
	PF07890	Rrp15p	IPR012459	0	0	0	0	0	0	0	0	0	0	0	0	0	0	1	0	0	0
	PF00479	Glucose-6-phosphate dehydrogenase, NAD binding domain	IPR022674	0	0	0	0	0	1	0	0	0	0	0	0	0	0	1	1	0	1
	PF02781	Glucose-6-phosphate dehydrogenase, C-terminal domain	IPR022675	0	0	0	0	0	1	0	0	0	0	0	0	0	0	1	1	0	1
	PF14033	Protein of unknown function (DUF4246)	IPR025340	0	0	0	0	0	0	0	0	0	0	0	0	0	0	1	2	0	0
	PF13185	GAF domain	IPR003018	0	0	0	0	0	0	0	0	0	0	0	0	0	0	1	0	1	0
	PF07047	Optic atrophy 3 protein (OPA3)	IPR010754	0	0	0	0	0	0	0	0	0	0	0	0	0	0	1	1	0	0
	PF04800	ETC complex I subunit conserved region	IPR006885	0	0	0	0	0	0	0	0	0	0	0	0	0	0	1	0	0	0
	PF00856	SET domain	IPR001214	0	1	0	0	0	0	0	3	1	0	0	0	0	0	1	1	0	0
	PF14966	DNA repair REX1-B	IPR039491	0	0	0	0	0	0	0	0	0	0	0	0	0	0	1	1	0	0
	PF00887	Acyl CoA binding protein	IPR000582	0	0	0	0	0	0	0	0	0	0	0	0	0	0	1	0	1	0
	PF00198	2-oxoacid dehydrogenases acyltransferase (catalytic domain)	IPR001078	0	0	0	1	0	0	0	0	0	0	0	0	0	0	1	0	0	1
	PF00364	Biotin-requiring enzyme	IPR000089	0	0	0	1	0	0	0	0	1	0	0	0	0	0	1	0	0	1
	PF02390	Putative methyltransferase		0	0	0	0	0	0	0	0	0	0	0	0	0	0	1	1	0	0
	PF05761	5' nucleotidase family	IPR008380	0	0	0	0	0	0	0	0	0	0	0	0	0	0	1	0	0	0
	PF03455	dDENN domain	IPR005112	0	0	0	1	0	0	0	0	0	0	0	0	0	0	1	0	0	0
	PF03456	uDENN domain	IPR005113	0	0	0	0	0	0	0	0	0	0	0	0	0	0	1	1	0	0
	PF10230	Lipid-droplet associated hydrolase	IPR019363	0	0	0	0	0	0	0	0	0	0	0	0	0	0	1	0	0	0
	PF03370	Carbohydrate/starch-binding module (family 21)	IPR005036	0	0	0	0	0	0	0	0	0	0	0	0	0	0	2	1	0	1
	PF04577	Protein of unknown function (DUF563)	IPR007657	0	0	0	0	0	0	0	0	1	0	0	0	0	0	1	0	0	2
	PF03031	NLI interacting factor-like phosphatase	IPR004274	0	0	0	0	0	0	0	2	0	0	0	0	0	0	1	0	0	0
	PF13409	Glutathione S-transferase, N-terminal domain	IPR004045	0	0	0	0	0	0	0	0	0	0	0	0	0	0	1	0	0	0
	PF10503	Esterase PHB depolymerase	IPR010126	0	0	0	0	0	0	0	0	0	0	0	0	0	0	1	0	0	0
	PF10558	Mitochondrial 18 KDa protein (MTP18)	IPR019560	0	0	0	0	0	0	0	0	0	0	0	0	0	0	0	1	0	0
	PF13414	TPR repeat		0	0	0	0	0	0	0	0	0	0	0	0	0	0	0	1	0	0
	PF00781	Diacylglycerol kinase catalytic domain	IPR001206	0	0	0	0	0	0	0	1	0	0	0	0	0	0	0	2	0	0
	PF13602	Zinc-binding dehydrogenase		0	0	0	0	0	0	0	0	0	0	0	0	0	0	0	1	0	0
	PF01436	NHL repeat	IPR001258	0	0	0	0	0	1	0	0	0	0	0	0	0	0	0	2	0	0
	PF03815	LCCL domain	IPR004043	0	0	0	0	0	0	0	0	0	0	0	0	0	0	0	1	0	0
	PF03451	HELP motif	IPR005108	0	0	0	0	0	0	0	0	0	0	0	0	0	0	0	2	0	0
	PF13086	AAA domain		0	0	0	1	0	0	0	0	1	0	0	0	0	0	0	1	0	0
	PF13087	AAA domain		0	0	0	1	0	0	0	0	1	0	0	0	0	0	0	1	0	0
	PF12838	4Fe-4S dicluster domain	IPR017896	0	0	0	0	0	1	0	0	0	0	0	0	0	0	0	1	0	0
	PF01937	Protein of unknown function DUF89	IPR002791	0	0	0	0	0	0	0	0	0	0	0	0	0	0	0	1	0	0
	PF01237	Oxysterol-binding protein	IPR000648	0	0	0	0	0	0	0	0	0	0	0	0	0	0	0	2	0	0
	PF06294	CH-like domain in sperm protein	IPR010441	0	0	0	0	0	0	0	0	0	0	0	0	0	0	0	1	1	0
	PF08285	Dolichol-phosphate mannosyltransferase subunit 3 (DPM3)	IPR013174	0	0	0	0	0	0	0	0	0	0	0	0	0	0	0	1	0	0
	PF08578	Protein of unknown function (DUF1765)	IPR013887	0	0	0	0	0	0	0	0	0	0	0	0	0	0	0	1	1	0
	PF00929	Exonuclease	IPR013520	0	0	0	0	0	0	0	0	0	0	0	0	0	0	0	1	0	0
	PF08318	COG4 transport protein	IPR013167	0	0	0	0	0	0	0	0	0	0	0	0	0	0	0	1	0	0
	PF00962	Adenosine/AMP deaminase	IPR001365	0	0	0	0	0	0	0	0	0	0	0	0	0	0	0	1	0	0
	PF02847	MA3 domain	IPR003891	0	0	0	0	0	0	0	0	0	0	0	0	0	0	0	2	0	0
	PF02854	MIF4G domain	IPR003890	0	2	0	0	0	0	0	0	0	0	0	0	0	0	0	2	0	0
	PF02367	Threonylcarbamoyl adenosine biosynthesis protein TsaE	IPR003442	0	0	0	0	0	0	0	0	0	0	0	0	0	0	0	1	0	0
	PF00573	Ribosomal protein L4/L1 family	IPR002136	0	0	0	1	0	0	0	0	0	0	0	0	0	0	0	1	1	1
	PF00590	Tetrapyrrole (Corrin/Porphyrin) Methylases	IPR000878	0	0	0	1	0	0	0	0	0	0	0	0	0	0	0	1	0	0
	PF01053	Cys/Met metabolism PLP-dependent enzyme	IPR000277	0	0	0	0	0	0	0	0	0	0	0	0	0	0	0	1	0	0
	PF04935	Surfeit locus protein 6	IPR029190	0	0	0	0	0	0	0	0	0	0	0	0	0	0	0	1	0	0
	PF15459	60S ribosome biogenesis protein Rrp14	IPR029188	0	0	0	0	0	0	0	0	0	0	0	0	0	0	0	1	0	0
	PF03645	Tctex-1 family	IPR005334	0	0	0	0	0	0	0	0	0	0	0	0	0	0	0	1	0	0
	PF00278	Pyridoxal-dependent decarboxylase, C-terminal sheet domain	IPR022643	0	0	0	0	0	0	0	0	0	0	0	0	0	0	0	1	0	0
	PF02784	Pyridoxal-dependent decarboxylase, pyridoxal binding domain	IPR022644	0	0	0	0	0	0	0	0	0	0	0	0	0	0	0	1	0	0
	PF09298	Fumarylacetoacetase N-terminal	IPR015377	0	0	0	0	0	0	0	0	0	0	0	0	0	0	0	1	0	0
	PF01923	Cobalamin adenosyltransferase	IPR016030	0	0	0	0	0	0	0	1	0	0	0	0	0	0	0	1	1	0
	PF01679	Proteolipid membrane potential modulator	IPR000612	0	0	0	0	0	0	0	0	0	0	0	0	0	0	0	1	0	0
	PF00723	Glycosyl hydrolases family 15	IPR011613	0	0	0	0	0	0	0	0	0	0	0	0	0	0	0	1	0	2
	PF04749	PLAC8 family	IPR006461	0	0	0	0	0	0	0	0	2	0	0	0	0	0	0	1	0	0
	PF03703	Bacterial PH domain	IPR005182	0	0	0	0	0	0	0	0	0	0	0	0	0	0	0	1	0	0
	PF00036	EF hand	IPR002048	0	0	0	0	0	0	0	0	0	0	0	0	0	0	0	1	0	0
	PF00147	Fibrinogen beta and gamma chains, C-terminal globular domain	IPR002181	0	0	0	0	0	0	0	0	0	0	0	0	0	0	0	1	0	0
	PF04413	3-Deoxy-D-manno-octulosonic-acid transferase (kdotransferase)	IPR007507	0	0	0	0	0	0	0	0	0	0	0	0	0	0	0	1	0	0
	PF10165	Guanine nucleotide exchange factor synembryn	IPR019318	0	0	0	0	0	0	0	0	0	0	0	0	0	0	0	1	0	0
	PF00730	HhH-GPD superfamily base excision DNA repair protein	IPR003265	0	0	0	0	0	0	0	0	0	0	0	0	0	0	0	1	0	0
	PF07934	8-oxoguanine DNA glycosylase, N-terminal domain	IPR012904	0	0	0	0	0	0	0	0	0	0	0	0	0	0	0	1	0	0
	PF09362	Domain of unknown function (DUF1996)	IPR018535	0	0	0	0	0	0	0	0	1	0	0	0	0	0	0	1	1	1
	PF13696	Zinc knuckle	IPR025829	0	0	0	0	0	0	0	0	0	0	0	0	0	0	0	1	0	0
	PF13917	Zinc knuckle		0	0	0	0	0	0	0	0	0	0	0	0	0	0	0	1	0	0
	PF00125	Core histone H2A/H2B/H3/H4	IPR007125	0	0	0	0	0	0	0	0	0	0	0	0	0	0	0	1	0	0
	PF16211	C-terminus of histone H2A	IPR032454	0	0	0	0	0	0	0	0	0	0	0	0	0	0	0	1	0	0
	PF00031	Cystatin domain	IPR000010	0	0	0	0	0	0	0	0	0	0	0	0	0	0	0	1	0	0
	PF08022	FAD-binding domain	IPR013112	0	0	0	0	0	0	0	0	0	0	0	0	0	0	0	1	0	0
	PF03447	Homoserine dehydrogenase, NAD binding domain	IPR005106	0	0	0	0	0	0	0	0	0	0	0	0	0	0	0	1	0	0
	PF13857	Ankyrin repeats (many copies)		0	0	0	0	0	0	0	0	0	0	0	0	0	0	0	1	2	0
	PF01189	16S rRNA methyltransferase RsmB/F	IPR001678	0	0	0	0	0	0	0	0	0	0	0	0	0	0	0	1	1	0
	PF04104	Eukaryotic and archaeal DNA primase, large subunit	IPR007238	0	0	0	0	0	0	0	1	0	0	0	0	0	0	0	0	0	0
	PF09341	Transcription factor Pcc1	IPR015419	0	0	0	0	0	0	0	1	0	0	0	0	0	0	0	0	0	0
	PF00928	Adaptor complexes medium subunit family	IPR028565	0	0	0	0	0	0	0	1	0	0	0	0	0	0	0	0	0	0
	PF02636	Putative S-adenosyl-L-methionine-dependent methyltransferase	IPR003788	0	0	0	4	0	1	0	1	0	0	0	0	0	0	0	0	0	0
	PF01380	SIS domain	IPR001347	0	0	0	0	0	0	0	1	0	0	0	0	0	0	0	0	0	0
	PF04111	Autophagy protein Apg6	IPR007243	0	0	0	0	0	0	0	7	0	0	0	0	0	0	0	0	0	0
	PF01844	HNH endonuclease	IPR002711	0	0	0	0	0	0	0	1	0	0	0	0	0	0	0	0	0	0
	PF12773	Double zinc ribbon	IPR025874	0	0	0	0	0	0	0	1	0	0	0	0	0	0	0	0	0	0
	PF07969	Amidohydrolase family	IPR013108	0	0	0	0	0	0	0	1	0	0	0	0	0	0	0	0	0	0
	PF04032	RNAse P Rpr2/Rpp21/SNM1 subunit domain	IPR007175	0	0	0	0	0	0	0	1	0	0	0	0	0	0	0	0	0	0
	PF01388	ARID/BRIGHT DNA binding domain	IPR001606	0	0	0	0	0	0	0	1	0	0	0	0	0	0	0	0	0	0
	PF02373	JmjC domain, hydroxylase	IPR003347	0	0	0	0	0	0	0	1	0	0	0	0	0	0	0	0	0	0
	PF02928	C5HC2 zinc finger	IPR004198	0	0	0	0	0	0	0	1	0	0	0	0	0	0	0	0	0	0
	PF08429	PLU-1-like protein	IPR013637	0	0	0	0	0	0	0	2	0	0	0	0	0	0	0	0	0	0
	PF01205	Uncharacterized protein family UPF0029	IPR001498	0	0	0	0	0	0	0	1	0	0	0	0	0	0	0	0	0	0
	PF09186	Domain of unknown function (DUF1949)	IPR015269	0	0	0	0	0	0	0	1	0	0	0	0	0	0	0	0	0	0
	PF00063	Myosin head (motor domain)	IPR001609	0	0	0	0	0	0	0	1	1	0	0	0	0	0	0	0	0	0
	PF13692	Glycosyl transferases group 1		0	0	0	0	0	0	0	1	0	0	0	0	0	0	0	0	1	0
	PF13771	PHD-like zinc-binding domain		0	0	0	0	0	0	0	1	0	0	0	0	0	0	0	0	0	0
	PF08514	STAG domain	IPR013721	0	0	0	0	0	0	0	1	0	0	0	0	0	0	0	0	0	0
	PF00187	Chitin recognition protein	IPR001002	0	0	0	0	0	0	0	2	0	0	0	0	0	0	0	0	0	0
	PF13868	Trichohyalin-plectin-homology domain		0	0	0	0	0	0	0	2	0	0	0	0	0	0	0	0	0	0
	PF02841	Guanylate-binding protein, C-terminal domain	IPR003191	0	0	0	0	0	0	0	2	0	0	0	0	0	0	0	0	0	0
	PF01625	Peptide methionine sulfoxide reductase	IPR002569	0	0	0	0	0	0	0	1	0	0	0	0	0	0	0	0	0	0
	PF10561	Uncharacterised protein family UPF0565	IPR018881	0	0	0	0	0	0	0	2	0	0	0	0	0	0	0	0	0	0
	PF02347	Glycine cleavage system P-protein	IPR020581	0	2	0	4	0	0	0	2	0	0	0	0	0	0	0	0	0	0
	PF03143	Elongation factor Tu C-terminal domain	IPR004160	0	0	0	0	0	1	0	1	0	0	0	0	0	0	0	0	0	0
	PF03144	Elongation factor Tu domain 2	IPR004161	0	0	0	2	0	2	0	1	0	0	0	0	0	0	0	0	0	0
	PF08424	NRDE-2, necessary for RNA interference	IPR013633	0	0	0	0	0	0	0	1	0	0	0	0	0	0	0	0	0	0
	PF07818	HCNGP-like protein	IPR012479	0	0	0	0	0	0	0	1	0	0	0	0	0	0	0	0	0	0
	PF03951	Glutamine synthetase, beta-Grasp domain	IPR008147	0	0	0	0	0	0	0	1	0	0	0	0	0	0	0	0	0	0
	PF13508	Acetyltransferase (GNAT) domain	IPR000182	0	0	0	0	0	0	0	1	0	0	0	0	0	0	0	0	0	0
	PF13673	Acetyltransferase (GNAT) domain	IPR000182	0	0	0	0	0	0	0	1	0	0	0	0	0	0	0	0	0	0
	PF00171	Aldehyde dehydrogenase family	IPR015590	0	0	0	0	0	0	0	6	0	0	0	0	0	0	0	0	0	0
	PF04494	WD40 associated region in TFIID subunit, NTD2 domain	IPR007582	0	0	0	0	0	0	0	1	0	0	0	0	0	0	0	0	0	0
	PF01909	Nucleotidyltransferase domain	IPR002934	0	0	0	0	0	0	0	1	0	0	0	0	0	0	0	0	0	0
	PF03454	MoeA C-terminal region (domain IV)	IPR005111	0	0	0	0	0	0	0	2	0	0	0	0	0	0	0	0	0	0
	PF11969	Scavenger mRNA decapping enzyme C-term binding		0	0	0	1	0	0	0	2	0	0	0	0	0	0	0	0	0	1
	PF04828	Glutathione-dependent formaldehyde-activating enzyme	IPR006913	0	0	0	0	0	0	0	1	0	0	0	0	0	0	0	0	0	0
	PF07470	Glycosyl Hydrolase Family 88	IPR010905	0	0	0	1	0	0	0	1	0	0	0	0	0	0	0	0	0	0
	PF07970	Endoplasmic reticulum vesicle transporter	IPR012936	0	0	0	0	0	0	0	1	0	0	0	0	0	0	0	0	0	0
	PF00795	Carbon-nitrogen hydrolase	IPR003010	0	0	0	0	0	0	0	1	0	0	0	0	0	0	0	0	0	0
	PF01261	Xylose isomerase-like TIM barrel	IPR013022	0	0	0	0	0	0	0	1	0	0	0	0	0	0	0	0	0	0
	PF06888	Putative Phosphatase	IPR016965	0	0	0	0	0	0	0	2	0	0	0	0	0	0	0	0	0	0
	PF10187	N-terminal domain of NEFA-interacting nuclear protein NIP30	IPR019331	0	0	0	0	0	0	0	2	0	0	0	0	0	0	0	0	0	0
	PF00017	SH2 domain	IPR000980	0	0	0	0	0	0	0	1	0	0	0	0	0	0	0	0	0	0
	PF14303	No apical meristem-associated C-terminal domain	IPR029466	0	0	0	0	0	0	0	1	0	0	0	0	0	0	0	0	0	0
	PF13297	Telomere stability C-terminal		0	0	0	0	0	0	0	1	0	0	0	0	0	0	0	0	0	0
	PF13521	AAA domain	IPR038727	0	0	0	0	0	0	0	1	0	0	0	0	0	0	0	0	0	0
	PF09243	Mitochondrial small ribosomal subunit Rsm22	IPR015324	0	1	0	2	0	0	0	2	1	0	0	0	0	0	0	0	0	0
	PF03770	Inositol polyphosphate kinase	IPR005522	0	0	0	0	0	0	0	1	0	0	0	0	0	0	0	0	0	0
	PF05250	Uncharacterised protein family (UPF0193)	IPR007914	0	0	0	0	0	0	0	1	0	0	0	0	0	0	0	0	0	0
	PF08032	RNA 2'-O ribose methyltransferase substrate binding	IPR013123	0	0	0	0	0	1	0	5	0	0	0	0	0	0	0	0	0	0
	PF01522	Polysaccharide deacetylase	IPR002509	0	0	0	0	0	0	0	1	0	0	0	0	0	0	0	0	0	0
	PF14694	Lines N-terminus	IPR032794	0	0	0	0	0	0	0	2	0	0	0	0	0	0	0	0	0	0
	PF14695	Lines C-terminus	IPR029415	0	0	0	0	0	0	0	1	0	0	0	0	0	0	0	0	0	0
	PF13842	DDE_Tnp_1-like zinc-ribbon	IPR032718	0	0	0	0	0	0	0	1	1	0	0	0	0	0	0	0	0	0
	PF03828	Cid1 family poly A polymerase	IPR002058	0	0	0	0	0	0	0	1	1	0	0	0	0	0	0	0	0	0
	PF08163	NUC194 domain	IPR012582	0	0	0	0	0	0	0	6	0	0	0	0	0	0	0	0	0	0
	PF01274	Malate synthase	IPR001465	0	0	0	0	0	0	0	2	0	0	0	0	0	0	0	0	0	0
	PF07080	Protein of unknown function (DUF1348)	IPR009783	0	0	0	0	0	0	0	1	0	0	0	0	0	0	0	0	0	0
	PF01642	Methylmalonyl-CoA mutase	IPR006099	0	0	0	0	0	0	0	1	0	0	0	0	0	0	0	0	0	1
	PF02310	B12 binding domain	IPR006158	0	0	0	0	0	0	0	1	0	0	0	0	0	0	0	0	0	1
	PF00433	Protein kinase C terminal domain	IPR017892	0	0	0	0	0	1	0	1	1	0	0	0	0	0	0	0	0	0
	PF01207	Dihydrouridine synthase (Dus)	IPR001269	0	0	0	2	0	0	0	0	0	0	0	0	0	0	0	0	2	0
	PF12874	Zinc-finger of C2H2 type		0	0	0	2	0	0	0	0	0	0	0	0	0	0	0	0	0	0
	PF16796	Microtubule binding	IPR031852	0	0	0	1	0	0	0	0	0	0	0	0	0	0	0	0	0	0
	PF05348	Proteasome maturation factor UMP1		0	0	0	2	0	0	0	0	0	0	0	0	0	0	0	0	0	0
	PF06398	Integral peroxisomal membrane peroxin	IPR010482	0	0	0	1	0	0	0	0	0	0	0	0	0	0	0	0	0	0
	PF12036	Protein of unknown function (DUF3522)	IPR021910	0	0	0	1	0	0	0	0	0	0	0	0	0	0	0	0	0	0
	PF12678	RING-H2 zinc finger domain	IPR024766	0	0	0	1	0	0	0	0	0	0	0	0	0	0	0	0	0	0
	PF04614	Pex19 protein family	IPR006708	0	0	0	2	0	0	0	0	0	0	0	0	0	0	0	0	0	0
	PF00827	Ribosomal L15	IPR000439	0	0	0	1	0	0	0	0	0	0	0	0	0	0	0	0	0	0
	PF06728	GPI transamidase subunit PIG-U	IPR009600	0	0	0	1	0	0	0	0	0	0	0	0	0	0	0	0	0	0
	PF02290	Signal recognition particle 14kD protein	IPR003210	0	0	0	1	0	0	0	0	0	0	0	0	0	0	0	0	0	0
	PF09173	Initiation factor eIF2 gamma, C terminal	IPR015256	0	0	0	2	0	0	0	0	0	0	0	0	0	0	0	0	0	0
	PF03054	tRNA methyl transferase		0	0	0	2	0	0	0	0	0	0	0	0	0	0	0	0	0	0
	PF01171	PP-loop family	IPR011063	0	0	0	1	0	0	0	0	0	0	0	0	0	0	0	0	1	1
	PF08623	TATA-binding protein interacting (TIP20)	IPR013932	0	0	0	1	0	0	0	0	0	0	0	0	0	0	0	0	0	0
	PF02256	Iron hydrogenase small subunit	IPR003149	0	0	0	1	0	0	0	0	0	0	0	0	0	0	0	0	0	0
	PF02906	Iron only hydrogenase large subunit, C-terminal domain	IPR004108	0	0	0	1	0	0	0	0	0	0	0	0	0	0	0	0	0	0
	PF02990	Endomembrane protein 70	IPR004240	0	0	0	1	0	0	0	0	0	0	0	0	0	0	0	0	0	0
	PF01150	GDA1/CD39 (nucleoside phosphatase) family	IPR000407	0	0	0	1	0	0	0	0	0	0	0	0	0	0	0	0	0	0
	PF12767	Transcriptional regulator of RNA polII, SAGA, subunit	IPR024738	0	0	0	2	0	0	0	0	0	0	0	0	0	0	0	0	0	0
	PF05028	Poly (ADP-ribose) glycohydrolase (PARG)	IPR007724	0	0	0	3	0	0	0	0	0	0	0	0	0	0	0	0	0	0
	PF03368	Dicer dimerisation domain	IPR005034	0	0	0	1	0	0	0	0	0	0	0	0	0	0	0	0	0	0
	PF10257	Retinoic acid induced 16-like protein	IPR019384	0	0	0	2	0	0	0	0	0	0	0	0	0	0	0	0	0	0
	PF01852	START domain	IPR002913	0	0	0	2	0	0	0	0	0	0	0	0	0	0	0	0	0	0
	PF01588	Putative tRNA binding domain	IPR002547	0	0	0	1	0	0	0	0	0	0	0	0	0	0	0	0	0	0
	PF15879	NADH-ubiquinone oxidoreductase MWFE subunit	IPR017384	0	0	0	1	0	0	0	0	0	0	0	0	0	0	0	0	0	0
	PF03371	PRP38 family	IPR005037	0	0	0	1	0	0	0	0	0	0	0	0	0	0	0	0	0	0
	PF16561	Glycogen recognition site of AMP-activated protein kinase	IPR032640	0	0	0	1	0	0	0	0	0	0	0	0	0	0	0	0	0	0
	PF17245	Cell division control protein 24, OB domain 2	IPR035200	0	0	0	1	0	0	0	0	0	0	0	0	0	0	0	0	0	0
	PF00137	ATP synthase subunit C	IPR002379	0	0	0	1	0	0	0	0	0	0	0	0	0	0	0	0	0	0
	PF01028	Eukaryotic DNA topoisomerase I, catalytic core	IPR013500	0	0	0	1	0	0	0	0	0	0	0	0	0	0	0	0	0	0
	PF14370	C-terminal topoisomerase domain	IPR025834	0	0	0	1	0	0	0	0	0	0	0	0	0	0	0	0	0	0
	PF00498	FHA domain	IPR000253	0	0	0	1	0	0	0	0	0	0	0	0	0	0	0	0	0	0
	PF03029	Conserved hypothetical ATP binding protein	IPR004130	0	0	0	2	0	0	0	0	0	0	0	0	0	0	0	0	0	0
	PF01515	Phosphate acetyl/butaryl transferase	IPR002505	0	0	0	2	0	0	0	0	0	0	0	0	0	0	0	0	0	0
	PF07085	DRTGG domain	IPR010766	0	0	0	1	0	0	0	0	0	0	0	0	0	0	0	0	0	0
	PF09418	Protein of unknown function (DUF2009)	IPR018553	0	0	0	4	0	0	0	0	0	0	0	0	0	0	0	0	0	0
	PF16186	Atypical Arm repeat	IPR032413	0	0	0	1	0	0	0	0	0	0	0	0	0	0	0	0	0	0
	PF13905	Thioredoxin-like	IPR012336	0	0	0	2	0	0	0	0	1	0	0	0	0	0	0	0	0	0
	PF03980	Nnf1	IPR007128	0	0	0	1	0	0	0	0	0	0	0	0	0	0	0	0	0	0
	PF01434	Peptidase family M41	IPR000642	0	0	0	1	0	0	0	0	0	0	0	0	0	0	0	0	1	0
	PF06480	FtsH Extracellular	IPR011546	0	0	0	1	0	0	0	0	0	0	0	0	0	0	0	0	1	0
	PF01248	Ribosomal protein L7Ae/L30e/S12e/Gadd45 family	IPR004038	0	0	0	2	0	0	0	0	0	0	0	0	0	0	0	0	1	0
	PF10409	C2 domain of PTEN tumour-suppressor protein	IPR014020	0	0	0	1	0	0	0	0	0	0	0	0	0	0	0	0	0	0
	PF00241	Cofilin/tropomyosin-type actin-binding protein	IPR002108	0	0	0	1	0	0	0	0	0	0	0	0	0	0	0	0	0	0
	PF03835	Rad4 transglutaminase-like domain	IPR018325	0	0	0	2	0	0	0	0	0	0	0	0	0	0	0	0	0	0
	PF10403	Rad4 beta-hairpin domain 1	IPR018326	0	0	0	2	0	0	0	0	0	0	0	0	0	0	0	0	0	0
	PF10404	Rad4 beta-hairpin domain 2	IPR018327	0	0	0	2	0	0	0	0	0	0	0	0	0	0	0	0	0	0
	PF10405	Rad4 beta-hairpin domain 3	IPR018328	0	0	0	2	0	0	0	0	0	0	0	0	0	0	0	0	0	0
	PF07522	DNA repair metallo-beta-lactamase	IPR011084	0	0	0	1	0	0	0	0	0	0	0	0	0	0	0	0	0	0
	PF00237	Ribosomal protein L22p/L17e	IPR001063	0	0	0	1	0	0	0	0	0	0	0	0	0	0	0	0	0	0
	PF01398	JAB1/Mov34/MPN/PAD-1 ubiquitin protease	IPR000555	0	0	0	5	0	0	0	0	0	0	0	0	0	0	0	0	0	0
	PF01230	HIT domain	IPR001310	0	0	0	1	0	0	0	0	0	0	0	0	0	0	0	0	0	0
	PF03462	PCRF domain	IPR005139	0	0	0	2	0	0	0	0	0	0	0	0	0	0	0	0	0	0
	PF15787	Domain of unknown function (DUF4704)	IPR031570	0	0	0	2	0	0	0	0	0	0	0	0	0	0	0	0	0	0
	PF01488	Shikimate / quinate 5-dehydrogenase	IPR006151	0	0	0	1	0	0	0	0	0	0	0	0	0	0	0	0	0	0
	PF08501	Shikimate dehydrogenase substrate binding domain	IPR013708	0	0	0	1	0	0	0	0	0	0	0	0	0	0	0	0	0	0
	PF04801	Sin-like protein conserved region	IPR006886	0	0	0	2	0	0	0	0	0	0	0	0	0	0	0	0	0	0
	PF09088	MIF4G like	IPR015172	0	0	0	1	0	0	0	0	0	0	0	0	0	0	0	0	0	0
	PF09090	MIF4G like	IPR015174	0	0	0	1	0	0	0	0	0	0	0	0	0	0	0	0	0	0
	PF06331	Transcription factor TFIIH complex subunit Tfb5	IPR009400	0	0	0	1	0	0	0	0	0	0	0	0	0	0	0	0	0	0
	PF00181	Ribosomal Proteins L2, RNA binding domain	IPR022666	0	0	0	1	0	0	0	0	0	0	0	0	0	0	0	0	0	0
	PF03947	Ribosomal Proteins L2, C-terminal domain	IPR022669	0	0	0	1	0	0	0	0	0	0	0	0	0	0	0	0	0	0
	PF00447	HSF-type DNA-binding	IPR000232	0	0	0	1	0	0	0	0	0	0	0	0	0	0	0	0	0	0
	PF16206	C-terminal region of Mon2 protein	IPR032817	0	0	0	1	0	0	0	0	0	0	0	0	0	0	0	0	0	0
	PF01042	Endoribonuclease L-PSP	IPR006175	0	0	0	1	0	0	0	0	0	0	0	0	0	0	0	0	0	0
	PF00109	Beta-ketoacyl synthase, N-terminal domain	IPR014030	0	0	0	2	0	1	0	0	0	0	0	0	0	0	0	0	0	0
	PF02801	Beta-ketoacyl synthase, C-terminal domain	IPR014031	0	0	0	2	0	1	0	0	0	0	0	0	0	0	0	0	0	0
	PF03446	NAD binding domain of 6-phosphogluconate dehydrogenase	IPR006115	0	0	0	1	0	0	0	0	0	0	0	0	0	0	0	0	0	0
	PF14833	NAD-binding of NADP-dependent 3-hydroxyisobutyrate dehydrogenase	IPR029154	0	0	0	1	0	0	0	0	0	0	0	0	0	0	0	0	0	0
	PF01408	Oxidoreductase family, NAD-binding Rossmann fold	IPR000683	0	0	0	1	0	0	0	0	0	0	0	0	0	0	0	0	0	0
	PF08513	LisH	IPR006594	0	0	0	1	0	0	0	0	0	0	0	0	0	0	0	0	0	0
	PF01196	Ribosomal protein L17	IPR000456	0	0	0	1	0	0	0	0	0	0	0	0	0	0	0	0	0	0
	PF02270	Transcription initiation factor IIF, beta subunit	IPR003196	0	0	0	1	0	0	0	0	0	0	0	0	0	0	0	0	0	0
	PF09801	Integral membrane protein S linking to the trans Golgi network	IPR019185	0	0	0	1	0	0	0	0	0	0	0	0	0	0	0	0	0	0
	PF08084	PROCT (NUC072) domain	IPR012984	0	0	0	1	0	0	0	0	0	0	0	0	0	0	0	0	0	0
	PF12134	PRP8 domain IV core	IPR021983	0	0	0	1	0	0	0	0	0	0	0	0	0	0	0	0	0	0
	PF08148	DSHCT (NUC185) domain	IPR012961	0	1	0	1	0	0	0	0	0	0	0	0	0	0	0	0	0	0
	PF13234	rRNA-processing arch domain	IPR025696	0	1	0	2	0	0	0	0	0	0	0	0	0	0	0	0	0	0
	PF03807	NADP oxidoreductase coenzyme F420-dependent	IPR028939	0	0	0	0	0	0	0	0	0	0	0	0	0	0	0	0	0	1
	PF14748	Pyrroline-5-carboxylate reductase dimerisation	IPR029036	0	0	0	0	0	0	0	0	0	0	0	0	0	0	0	0	0	1
	PF03099	Biotin/lipoate A/B protein ligase family	IPR004143	0	0	0	0	0	0	0	0	0	0	0	0	0	0	0	0	0	1
	PF17137	Domain of unknown function (DUF5110)	IPR033403	0	0	0	0	0	0	0	0	0	0	0	0	0	0	0	0	0	1
	PF00989	PAS fold	IPR013767	0	0	0	0	0	0	0	0	0	0	0	0	0	0	0	0	0	15
	PF08448	PAS fold	IPR013656	0	0	0	0	0	0	0	0	0	0	0	0	0	0	0	0	0	1
	PF00480	ROK family	IPR000600	0	0	0	0	0	0	0	0	0	0	0	0	0	0	0	0	0	1
	PF01124	MAPEG family	IPR001129	0	0	0	0	0	1	0	0	0	0	0	0	0	0	0	0	0	1
	PF00614	Phospholipase D Active site motif	IPR001736	0	0	0	0	0	0	0	0	0	0	0	0	0	0	0	0	0	1
	PF04760	Translation initiation factor IF-2, N-terminal region	IPR006847	0	0	0	0	0	0	0	0	0	0	0	0	0	0	0	0	0	1
	PF06342	Alpha/beta hydrolase of unknown function (DUF1057)	IPR010463	0	0	0	0	0	0	0	0	0	0	0	0	0	0	0	0	0	1
	PF00468	Ribosomal protein L34	IPR000271	0	0	0	0	0	0	0	0	0	0	0	0	0	0	0	0	0	1
	PF00233	3'5'-cyclic nucleotide phosphodiesterase	IPR002073	0	0	0	0	0	0	0	0	0	0	0	0	0	0	0	0	0	1
	PF14640	Transmembrane protein 223	IPR026100	0	0	0	0	0	0	0	0	0	0	0	0	0	0	0	0	0	1
	PF01134	Glucose inhibited division protein A	IPR002218	0	0	0	0	0	0	0	0	0	0	0	0	0	0	0	0	0	1
	PF13932	GidA associated domain	IPR026904	0	0	0	0	0	0	0	0	0	0	0	0	0	0	0	0	0	1
	PF00185	Aspartate/ornithine carbamoyltransferase, Asp/Orn binding domain	IPR006131	0	0	0	0	0	0	0	0	0	0	0	0	0	0	0	0	0	1
	PF02729	Aspartate/ornithine carbamoyltransferase, carbamoyl-P binding domain	IPR006132	0	0	0	0	0	0	0	0	0	0	0	0	0	0	0	0	0	1
	PF04096	Nucleoporin autopeptidase	IPR007230	0	0	0	0	0	0	0	0	0	0	0	0	0	0	0	0	0	1
	PF12110	Nuclear protein 96	IPR021967	0	0	0	0	0	0	0	0	0	0	0	0	0	0	0	0	0	1
	PF05603	Protein of unknown function (DUF775)	IPR008493	0	0	0	0	0	0	0	0	0	0	0	0	0	0	0	0	0	1
	PF05641	Agenet domain	IPR008395	0	0	0	0	0	0	0	0	0	0	0	0	0	0	0	0	0	1
	PF09409	PUB domain	IPR018997	0	0	0	0	0	0	0	0	0	0	0	0	0	0	0	0	0	2
	PF06522	NADH-ubiquinone reductase complex 1 MLRQ subunit	IPR010530	0	0	0	0	0	0	0	0	0	0	0	0	0	0	0	0	0	1
	PF03457	Helicase associated domain	IPR005114	0	0	0	0	0	0	0	0	1	0	0	0	0	0	0	0	0	3
	PF02129	X-Pro dipeptidyl-peptidase (S15 family)	IPR000383	0	0	0	0	0	0	0	0	1	0	0	0	0	0	0	0	1	1
	PF13229	Right handed beta helix region	IPR039448	0	0	0	0	0	0	0	0	0	0	0	0	0	0	0	0	0	1
	PF01483	Proprotein convertase P-domain	IPR002884	0	0	0	0	0	0	0	0	0	0	0	0	0	0	0	0	0	1
	PF00551	Formyl transferase	IPR002376	0	0	0	0	0	0	0	0	0	0	0	0	0	0	0	0	0	1
	PF00586	AIR synthase related protein, N-terminal domain	IPR016188	0	0	0	0	0	0	0	0	0	0	0	0	0	0	0	0	0	1
	PF01071	Phosphoribosylglycinamide synthetase, ATP-grasp (A) domain	IPR020561	0	0	0	0	0	0	0	0	0	0	0	0	0	0	0	0	0	1
	PF01808	AICARFT/IMPCHase bienzyme	IPR002695	0	0	0	0	0	0	0	0	0	0	0	0	0	0	0	0	1	1
	PF02769	AIR synthase related protein, C-terminal domain	IPR010918	0	0	0	0	0	0	0	0	0	0	0	0	0	0	0	0	0	1
	PF02843	Phosphoribosylglycinamide synthetase, C domain	IPR020560	0	0	0	0	0	0	0	0	0	0	0	0	0	0	0	0	0	1
	PF02844	Phosphoribosylglycinamide synthetase, N domain	IPR020562	0	0	0	0	0	0	0	0	0	0	0	0	0	0	0	0	0	1
	PF10351	Golgi-body localisation protein domain	IPR019443	0	0	0	0	0	0	0	0	0	0	0	0	0	0	0	0	0	1
	PF08385	Dynein heavy chain, N-terminal region 1	IPR013594	0	0	0	0	0	0	0	0	0	0	0	0	0	0	0	0	0	1
	PF07847	PCO_ADO	IPR012864	0	0	0	0	0	0	0	0	0	0	0	0	0	0	0	0	0	1
	PF01529	DHHC palmitoyltransferase	IPR001594	0	0	0	0	0	0	0	0	0	0	0	0	0	0	0	0	0	1
	PF02985	HEAT repeat	IPR000357	0	0	0	0	0	0	0	0	0	0	0	0	0	0	0	0	0	1
	PF00701	Dihydrodipicolinate synthetase family	IPR002220	0	0	0	0	0	0	0	0	0	0	0	0	0	0	0	0	0	1
	PF05652	Scavenger mRNA decapping enzyme (DcpS) N-terminal	IPR008594	0	0	0	0	0	0	0	0	0	0	0	0	0	0	0	0	0	1
	PF05958	tRNA (Uracil-5-)-methyltransferase	IPR010280	0	0	0	0	0	0	0	0	0	0	0	0	0	0	0	0	0	1
	PF00505	HMG (high mobility group) box	IPR009071	0	2	0	0	0	0	0	0	0	0	0	0	0	0	0	0	1	0
	PF04855	SNF5 / SMARCB1 / INI1	IPR006939	0	0	0	0	0	0	0	0	0	0	0	0	0	0	0	0	2	0
	PF13460	NAD(P)H-binding	IPR016040	0	0	0	0	0	0	0	0	0	0	0	0	0	0	0	0	1	0
	PF03883	Peroxide stress protein YaaA	IPR005583	0	0	0	0	0	0	0	0	0	0	0	0	0	0	0	0	1	0
	PF03659	Glycosyl hydrolase family 71	IPR005197	0	0	0	0	0	0	0	0	0	0	0	0	0	0	0	0	1	0
	PF01746	tRNA (Guanine-1)-methyltransferase	IPR016009	0	0	0	0	0	0	0	0	0	0	0	0	0	0	0	0	1	0
	PF02252	Proteasome activator pa28 beta subunit	IPR003186	0	0	0	0	0	0	0	0	0	0	0	0	0	0	0	0	2	0
	PF08662	Eukaryotic translation initiation factor eIF2A	IPR013979	0	0	0	0	0	0	0	0	0	0	0	0	0	0	0	0	1	0
	PF14744	WASH complex subunit 7	IPR028282	0	0	0	0	0	0	0	0	0	0	0	0	0	0	0	0	1	0
	PF14745	WASH complex subunit 7, N-terminal	IPR028191	0	0	0	0	0	0	0	0	0	0	0	0	0	0	0	0	1	0
	PF14746	WASH complex subunit 7, C-terminal	IPR028283	0	0	0	0	0	0	0	0	0	0	0	0	0	0	0	0	1	0
	PF04003	Dip2/Utp12 Family	IPR007148	0	0	0	0	0	0	0	0	0	0	0	0	0	0	0	0	1	0
	PF07967	C3HC zinc finger-like	IPR012935	0	0	0	0	0	0	0	0	0	0	0	0	0	0	0	0	1	0
	PF08600	Rsm1-like	IPR013909	0	0	0	0	0	0	0	0	0	0	0	0	0	0	0	0	1	0
	PF14214	Helitron helicase-like domain at N-terminus	IPR025476	0	0	0	0	0	0	0	0	0	0	0	0	0	0	0	0	1	0
	PF13578	Methyltransferase domain		0	0	0	0	0	0	0	0	0	0	0	0	0	0	0	0	1	0
	PF03060	Nitronate monooxygenase	IPR004136	0	0	0	0	0	0	0	0	0	0	0	0	0	0	0	0	1	0
	PF14996	Retinal Maintenance	IPR029239	0	0	0	0	0	0	0	0	0	0	0	0	0	0	0	0	2	0
	PF01624	MutS domain I	IPR007695	0	0	0	0	0	0	0	0	0	0	0	0	0	0	0	0	1	0
	PF05188	MutS domain II	IPR007860	0	0	0	0	0	0	0	0	0	0	0	0	0	0	0	0	1	0
	PF05190	MutS family domain IV	IPR007861	0	0	0	0	0	0	0	0	0	0	0	0	0	0	0	0	1	0
	PF05192	MutS domain III	IPR007696	0	0	0	0	0	0	0	0	0	0	0	0	0	0	0	0	1	0
	PF05495	CHY zinc finger	IPR008913	0	1	0	0	0	0	0	0	0	0	0	0	0	0	0	0	1	0
	PF00542	Ribosomal protein L7/L12 C-terminal domain	IPR013823	0	0	0	0	0	0	0	0	0	0	0	0	0	0	0	0	1	0
	PF14617	U3-containing 90S pre-ribosomal complex subunit	IPR032704	0	0	0	0	0	0	0	0	0	0	0	0	0	0	0	0	1	0
	PF12464	Maltose acetyltransferase	IPR024688	0	0	0	0	0	0	0	0	0	0	0	0	0	0	0	0	1	0
	PF00411	Ribosomal protein S11	IPR001971	0	0	0	0	0	0	0	0	0	0	0	0	0	0	0	0	1	0
	PF04078	Cell differentiation family, Rcd1-like		0	0	0	0	0	0	0	0	0	0	0	0	0	0	0	0	1	0
	PF00075	RNase H	IPR002156	0	0	0	0	0	0	0	0	0	0	0	0	0	0	0	0	1	0
	PF01693	Caulimovirus viroplasmin	IPR011320	0	0	0	0	0	0	0	0	0	0	0	0	0	0	0	0	1	0
	PF01351	Ribonuclease HII	IPR024567	0	0	0	0	0	0	0	0	0	0	0	0	0	0	0	0	1	0
	PF05873	ATP synthase D chain, mitochondrial (ATP5H)	IPR008689	0	0	0	0	0	0	0	0	0	0	0	0	0	0	0	0	1	0
	PF06041	Bacterial protein of unknown function (DUF924)	IPR010323	0	0	0	0	0	0	0	0	0	0	0	0	0	0	0	0	1	0
	PF00310	Glutamine amidotransferases class-II	IPR017932	0	1	0	0	0	0	0	0	0	0	0	0	0	0	0	0	1	0
	PF01493	GXGXG motif	IPR002489	0	1	0	0	0	0	0	0	0	0	0	0	0	0	0	0	1	0
	PF01645	Conserved region in glutamate synthase	IPR002932	0	1	0	0	0	0	0	0	0	0	0	0	0	0	0	0	1	0
	PF04898	Glutamate synthase central domain	IPR006982	0	1	0	0	0	0	0	0	0	0	0	0	0	0	0	0	1	0
	PF03199	Eukaryotic glutathione synthase	IPR004887	0	0	0	0	0	0	0	0	0	0	0	0	0	0	0	0	1	0
	PF03917	Eukaryotic glutathione synthase, ATP binding domain	IPR005615	0	0	0	0	0	0	0	0	0	0	0	0	0	0	0	0	1	0
	PF08530	X-Pro dipeptidyl-peptidase C-terminal non-catalytic domain	IPR013736	0	0	0	0	0	0	0	0	1	0	0	0	0	0	0	0	1	0
	PF07064	RIC1	IPR009771	0	0	0	0	0	0	0	0	0	0	0	0	0	0	0	0	1	0
	PF16661	Metallo-beta-lactamase superfamily domain	IPR001279	0	0	0	0	0	0	0	0	0	0	0	0	0	0	0	0	1	0
	PF00081	Iron/manganese superoxide dismutases, alpha-hairpin domain	IPR019831	0	0	0	0	0	0	0	0	0	0	0	0	0	0	0	0	1	0
	PF02777	Iron/manganese superoxide dismutases, C-terminal domain	IPR019832	0	0	0	0	0	0	0	0	0	0	0	0	0	0	0	0	1	0
	PF06544	Protein of unknown function (DUF1115)	IPR010541	0	0	0	0	0	0	0	0	0	0	0	0	0	0	0	0	1	0
	PF08572	pre-mRNA processing factor 3 (PRP3)	IPR013881	0	0	0	0	0	0	0	0	0	0	0	0	0	0	0	0	1	0
	PF00290	Tryptophan synthase alpha chain	IPR002028	0	0	0	0	0	0	0	0	0	0	0	0	0	0	0	0	1	0
	PF03850	Transcription factor Tfb4	IPR004600	0	0	0	0	0	0	0	0	0	0	0	0	0	0	0	0	1	0
	PF14938	Soluble NSF attachment protein, SNAP		0	1	0	0	0	0	0	0	1	0	0	0	0	0	0	0	1	0
	PF07910	Peptidase family C78	IPR012462	0	0	0	0	0	0	0	0	0	0	0	0	0	0	0	0	2	0
	PF13020	Domain of unknown function (DUF3883)	IPR024975	0	0	0	0	0	0	0	0	0	0	0	0	0	0	0	0	1	0
	PF13417	Glutathione S-transferase, N-terminal domain	IPR004045	0	0	0	0	0	0	0	0	0	0	0	0	0	0	0	0	1	0
	PF05365	Ubiquinol-cytochrome C reductase, UQCRX/QCR9 like	IPR008027	0	0	0	0	0	0	0	0	0	0	0	0	0	0	0	0	1	0
	PF02223	Thymidylate kinase	IPR039430	0	0	0	0	0	0	0	0	0	0	0	0	0	0	0	0	1	0
	PF00679	Elongation factor G C-terminus	IPR000640	0	0	0	0	0	1	0	0	0	0	0	0	0	0	0	0	1	0
	PF04031	Las1-like	IPR007174	0	0	0	0	0	1	0	0	0	0	0	0	0	0	0	0	0	0
	PF14958	Domain of unknown function (DUF4506)	IPR028043	0	0	0	0	0	1	0	0	0	0	0	0	0	0	0	0	0	0
	PF14811	Protein of unknown function TPD sequence-motif	IPR029404	0	0	0	0	0	1	0	0	0	0	0	0	0	0	0	0	0	0
	PF14421	A distinct subfamily of CDD/CDA-like deaminases	IPR032723	0	0	0	0	0	1	0	0	0	0	0	0	0	0	0	0	0	0
	PF09803	Pet100	IPR018625	0	0	0	0	0	1	0	0	0	0	0	0	0	0	0	0	0	0
	PF00368	Hydroxymethylglutaryl-coenzyme A reductase	IPR002202	0	0	0	0	0	1	0	0	0	0	0	0	0	0	0	0	0	0
	PF11095	Gem-associated protein 7 (Gemin7)	IPR020338	0	0	0	0	0	1	0	0	0	0	0	0	0	0	0	0	0	0
	PF03764	Elongation factor G, domain IV	IPR005517	0	0	0	0	0	1	0	0	0	0	0	0	0	0	0	0	0	0
	PF14492	Elongation Factor G, domain II		0	0	0	0	0	1	0	0	0	0	0	0	0	0	0	0	0	0
	PF00789	UBX domain	IPR001012	0	1	0	0	0	1	0	0	0	0	0	0	0	0	0	0	0	0
	PF08059	SEP domain	IPR012989	0	1	0	0	0	1	0	0	0	0	0	0	0	0	0	0	0	0
	PF00610	Domain found in Dishevelled, Egl-10, and Pleckstrin (DEP)	IPR000591	0	0	0	0	0	1	0	0	0	0	0	0	0	0	0	0	0	0
	PF00203	Ribosomal protein S19	IPR002222	0	0	0	0	0	3	0	0	0	0	0	0	0	0	0	0	0	0
	PF03619	Organic solute transporter Ostalpha	IPR005178	0	0	0	0	0	1	0	0	0	0	0	0	0	0	0	0	0	0
	PF01575	MaoC like domain	IPR002539	0	0	0	0	0	1	0	0	0	0	0	0	0	0	0	0	0	0
	PF16300	Type of WD40 repeat		0	0	0	0	0	2	0	0	0	0	0	0	0	0	0	0	0	0
	PF04891	NifQ	IPR006975	0	0	0	0	0	1	0	0	0	0	0	0	0	0	0	0	0	0
	PF00847	AP2 domain	IPR001471	0	0	0	0	0	1	0	0	0	0	0	0	0	0	0	0	0	0
	PF04177	TAP42-like family	IPR007304	0	0	0	0	0	1	0	0	0	0	0	0	0	0	0	0	0	0
	PF00312	Ribosomal protein S15	IPR000589	0	0	0	0	0	1	0	0	0	0	0	0	0	0	0	0	0	0
	PF07958	Protein of unknown function (DUF1688)	IPR012469	0	0	0	0	0	1	0	0	0	0	0	0	0	0	0	0	0	0
	PF01564	Spermine/spermidine synthase domain		0	1	0	0	0	0	0	0	0	0	0	0	0	0	0	0	0	0
	PF17284	Spermidine synthase tetramerisation domain	IPR035246	0	1	0	0	0	0	0	0	0	0	0	0	0	0	0	0	0	0
	PF01280	Ribosomal protein L19e	IPR000196	0	1	0	0	0	0	0	0	0	0	0	0	0	0	0	0	0	0
	PF04719	hTAFII28-like protein conserved region	IPR006809	0	1	0	0	0	0	0	0	0	0	0	0	0	0	0	0	0	0
	PF12763	Cytoskeletal-regulatory complex EF hand	IPR000261	0	1	0	0	0	0	0	0	0	0	0	0	0	0	0	0	0	0
	PF13867	Sin3 binding region of histone deacetylase complex subunit SAP30	IPR025718	0	1	0	0	0	0	0	0	0	0	0	0	0	0	0	0	0	0
	PF03416	Peptidase family C54	IPR005078	0	1	0	0	0	0	0	0	0	0	0	0	0	0	0	0	0	0
	PF02317	NAD/NADP octopine/nopaline dehydrogenase, alpha-helical domain	IPR003421	0	1	0	0	0	0	0	0	0	0	0	0	0	0	0	0	0	0
	PF15072	Domain of unknown function (DUF4539)	IPR028045	0	1	0	0	0	0	0	0	0	0	0	0	0	0	0	0	0	0
	PF00920	Dehydratase family	IPR000581	0	2	0	0	0	0	0	0	0	0	0	0	0	0	0	0	0	0
	PF08321	PPP5 TPR repeat region	IPR013235	0	1	0	0	0	0	0	0	0	0	0	0	0	0	0	0	0	0
	PF01743	Poly A polymerase head domain	IPR002646	0	1	0	0	0	0	0	0	0	0	0	0	0	0	0	0	0	0
	PF04678	Mitochondrial calcium uniporter	IPR006769	0	1	0	0	0	0	0	0	0	0	0	0	0	0	0	0	0	0
	PF12627	Probable RNA and SrmB- binding site of polymerase A	IPR032828	0	1	0	0	0	0	0	0	0	0	0	0	0	0	0	0	0	0
	PF13774	Regulated-SNARE-like domain	IPR010908	0	1	0	0	0	0	0	0	0	0	0	0	0	0	0	0	0	0
	PF04253	Transferrin receptor-like dimerisation domain	IPR007365	0	1	0	0	0	0	0	0	0	0	0	0	0	0	0	0	0	0
	PF03194	LUC7 N_terminus	IPR004882	0	1	0	0	0	0	0	0	0	0	0	0	0	0	0	0	0	0
	PF09742	Dyggve-Melchior-Clausen syndrome protein		0	2	0	0	0	0	0	0	0	0	0	0	0	0	0	0	0	0
	PF01991	ATP synthase (E/31 kDa) subunit	IPR002842	0	1	0	0	0	0	0	0	0	0	0	0	0	0	0	0	0	0
	PF13522	Glutamine amidotransferase domain		0	1	0	0	0	0	0	0	0	0	0	0	0	0	0	0	0	0
	PF01960	ArgJ family	IPR002813	0	1	0	0	0	0	0	0	0	0	0	0	0	0	0	0	0	0
	PF10343	Potential Queuosine, Q, salvage protein family	IPR019438	0	1	0	0	0	0	0	0	0	0	0	0	0	0	0	0	0	0
	PF04127	DNA / pantothenate metabolism flavoprotein	IPR007085	0	1	0	0	0	0	0	0	0	0	0	0	0	0	0	0	0	0
	PF07716	Basic region leucine zipper	IPR004827	0	1	0	0	0	0	0	0	0	0	0	0	0	0	0	0	0	0
	PF10199	Alpha and gamma adaptin binding protein p34		0	1	0	0	0	0	0	0	0	0	0	0	0	0	0	0	0	0
	PF08729	HPC2 and ubinuclein domain	IPR014840	0	1	0	0	0	0	0	0	0	0	0	0	0	0	0	0	0	0
	PF00285	Citrate synthase, C-terminal domain	IPR002020	0	1	0	0	0	0	0	0	0	0	0	0	0	0	0	0	0	0
	PF00549	CoA-ligase	IPR005811	0	1	0	0	0	0	0	0	0	0	0	0	0	0	0	0	0	0
	PF16114	ATP citrate lyase citrate-binding	IPR032263	0	1	0	0	0	0	0	0	0	0	0	0	0	0	0	0	0	0
	PF04000	Sas10/Utp3/C1D family	IPR007146	0	1	0	0	0	0	0	0	0	0	0	0	0	0	0	0	0	0
	PF05700	Breast carcinoma amplified sequence 2 (BCAS2)	IPR008409	0	1	0	0	0	0	0	0	0	0	0	0	0	0	0	0	0	0
	PF10474	Protein of unknown function C-terminus (DUF2451)	IPR019514	0	1	0	0	0	0	0	0	0	0	0	0	0	0	0	0	0	0
	PF10475	Vacuolar-sorting protein 54, of GARP complex	IPR019515	0	1	0	0	0	0	0	0	0	0	0	0	0	0	0	0	0	0
	PF01465	GRIP domain	IPR000237	0	1	0	0	0	0	0	0	0	0	0	0	0	0	0	0	0	0
	PF03398	Regulator of Vps4 activity in the MVB pathway	IPR005061	0	1	0	0	0	0	0	0	0	0	0	0	0	0	0	0	0	0
	PF00642	Zinc finger C-x8-C-x5-C-x3-H type (and similar)	IPR000571	0	2	0	0	0	0	0	0	1	0	0	0	0	0	0	0	0	0
	PF16953	Protein-only RNase P	IPR031595	0	1	0	0	0	0	0	0	0	0	0	0	0	0	0	0	0	0
	PF02996	Prefoldin subunit	IPR004127	0	1	0	0	0	0	0	0	0	0	0	0	0	0	0	0	0	0
	PF13320	Domain of unknown function (DUF4091)	IPR025150	0	1	0	0	0	0	0	0	0	0	0	0	0	0	0	0	0	0
	PF02338	OTU-like cysteine protease	IPR003323	0	1	0	0	0	0	0	0	0	0	0	0	0	0	0	0	0	0
	PF04488	Glycosyltransferase sugar-binding region containing DXD motif	IPR007577	0	0	0	0	0	0	0	0	1	0	0	0	0	0	0	0	0	0
	PF03452	Anp1		0	0	0	0	0	0	0	0	1	0	0	0	0	0	0	0	0	0
	PF15985	KH domain	IPR004088	0	0	0	0	0	0	0	0	1	0	0	0	0	0	0	0	0	0
	PF14382	Exosome complex exonuclease RRP4 N-terminal region	IPR025721	0	0	0	0	0	0	0	0	1	0	0	0	0	0	0	0	0	0
	PF13240	zinc-ribbon domain	IPR026870	0	0	0	0	0	0	0	0	1	0	0	0	0	0	0	0	0	0
	PF00686	Starch binding domain	IPR002044	0	0	0	0	0	0	0	0	1	0	0	0	0	0	0	0	0	0
	PF00289	Biotin carboxylase, N-terminal domain	IPR005481	0	0	0	0	0	0	0	0	1	0	0	0	0	0	0	0	0	0
	PF02785	Biotin carboxylase C-terminal domain	IPR005482	0	0	0	0	0	0	0	0	1	0	0	0	0	0	0	0	0	0
	PF00637	Region in Clathrin and VPS	IPR000547	0	0	0	0	0	0	0	0	1	0	0	0	0	0	0	0	0	0
	PF04784	Protein of unknown function, DUF547	IPR006869	0	0	0	0	0	0	0	0	1	0	0	0	0	0	0	0	0	0
	PF01590	GAF domain	IPR003018	0	0	0	0	0	0	0	0	1	0	0	0	0	0	0	0	0	0
	PF02731	SKIP/SNW domain	IPR004015	0	0	0	0	0	0	0	0	1	0	0	0	0	0	0	0	0	0
	PF09811	Essential protein Yae1, N terminal	IPR019191	0	0	0	0	0	0	0	0	1	0	0	0	0	0	0	0	0	0
	PF10237	Probable N6-adenine methyltransferase	IPR019369	0	0	0	0	0	0	0	0	1	0	0	0	0	0	0	0	0	0
	PF12726	SEN1 N terminal	IPR024481	0	0	0	0	0	0	0	0	1	0	0	0	0	0	0	0	0	0
	PF08711	TFIIS helical bundle-like domain	IPR017923	0	0	0	0	0	0	0	0	1	0	0	0	0	0	0	0	0	0
	PF10436	Mitochondrial branched-chain alpha-ketoacid dehydrogenase kinase	IPR018955	0	0	0	0	0	0	0	0	1	0	0	0	0	0	0	0	0	0
	PF05964	F/Y-rich N-terminus	IPR003888	0	0	0	0	0	0	0	0	1	0	0	0	0	0	0	0	0	0
	PF03644	Glycosyl hydrolase family 85	IPR005201	0	0	0	0	0	0	0	0	1	0	0	0	0	0	0	0	0	0
	PF08216	Catenin-beta-like, Arm-motif containing nuclear	IPR013180	0	0	0	0	0	0	0	0	1	0	0	0	0	0	0	0	0	0
	PF16124	RecQ zinc-binding	IPR032284	0	0	0	0	0	0	0	0	1	0	0	0	0	0	0	0	0	0
	PF00800	Prephenate dehydratase	IPR001086	0	0	0	0	0	0	0	0	1	0	0	0	0	0	0	0	0	0
	PF02146	Sir2 family	IPR003000	0	0	0	0	0	0	0	0	1	0	0	0	0	0	0	0	0	0
	PF08123	Histone methylation protein DOT1	IPR025789	0	0	0	0	0	0	0	0	1	0	0	0	0	0	0	0	0	0
	Total			375	408	455	827	557	827	1108	1710	1481	1048	304	328	865	910	876	871	811	926
